# Supplementary material for: FishShapes v1: Functionally relevant measurements of teleost shape and size on three dimensions
Source: Ecology. 2022 Sep 25;103(12):e3829. doi: 10.1002/ecy.3829 (PMC10078225; doi:10.1002/ecy.3829)
Supplement: Supplementary file 1 — Data S1 [file ECY-103-0-s001.zip]

Archive with 4 entries (4 files):
- Data_S1/FishShapes_speciesv1.csv
- Data_S1/FishShapes_specimensv1.csv
- Data_S1/MorphometricMeasurements.pdf
- MetadataS1.pdf
