# Supplementary material for: FishShapes v1: Functionally relevant measurements of teleost shape and size on three dimensions
Source: Ecology. 2022 Sep 25;103(12):e3829. doi: 10.1002/ecy.3829 (PMC10078225; doi:10.1002/ecy.3829)
Supplement: Supplementary file 1 — Data S1 [file ECY-103-0-s001.zip › Data_S1/FishShapes_speciesv1.csv]

Tree_name	Fishbase_name	Family	Order	Total_weight	Standard_length	Max_body_depth	Max_fish_width	Head_depth	Lower_jaw_length	Mouth_width	Min_caudalpeduncle_depth	Min_caudalpeduncle_width
Abalistes_stellatus	Abalistes_stellatus	Balistidae	Tetraodontiformes	270.83	198.45	89.47	36.8	76.76	11.81	16.6	8.68	5.71
Abbottina_rivularis	Abbottina_rivularis	Cyprinidae	Cypriniformes	14.02	90	20.5	15.56	14.57	9.33	6.3	8.97	2.14
Ablabys_taenianotus	Ablabys_taenianotus	Tetrarogidae	Scorpaeniformes	17.57	81.43	30.4	17.03	21.27	9.53	7.1	8.03	1.67
Ablennes_hians	Ablennes_hians	Belonidae	Beloniformes	14.66	255.27	13.96	8.12	11.66	66.83	2.6	3.78	2.37
Abramis_brama	Abramis_brama	Cyprinidae	Cypriniformes	159.73	195.73	75.77	24.7	28.87	16.47	7.5	20.73	4.23
Abudefduf_abdominalis	Abudefduf_abdominalis	Pomacentridae	Perciformes	65.61	101.34	54.35	18.97	32.06	9.67	6.04	16.43	2.13
Abudefduf_bengalensis	Abudefduf_bengalensis	Pomacentridae	Perciformes	68.51	108.68	63.48	21.81	36.93	9.58	10.12	18.61	3.3
Abudefduf_concolor	Abudefduf_concolor	Pomacentridae	Perciformes	54.57	95.54	54.74	22.09	30.19	8.5	9.07	17.93	3.16
Abudefduf_declivifrons	Abudefduf_declivifrons	Pomacentridae	Perciformes	141.44	125.24	82.13	31.2	43.43	11.67	11.78	23.89	4.37
Abudefduf_lorenzi	Abudefduf_lorenzi	Pomacentridae	Perciformes	35.69	83.94	47.54	16.71	27.48	7.77	7.9	15.25	2.89
Abudefduf_luridus	Abudefduf_luridus	Pomacentridae	Perciformes	41.85	98.73	51.27	19.14	25.92	7.32	7.22	15.37	2.41
Abudefduf_margariteus	Abudefduf_margariteus	Pomacentridae	Perciformes	28.52	78.29	40.51	14.15	22.79	8.76	7.18	12.29	2.51
Abudefduf_notatus	Abudefduf_notatus	Pomacentridae	Perciformes	81.15	119.89	67.5	22.58	36.01	10.7	9.02	22.69	3.25
Abudefduf_saxatilis	Abudefduf_saxatilis	Pomacentridae	Perciformes	74.77	106.58	63.88	23.16	38.7	9.71	8.79	18.7	4.18
Abudefduf_septemfasciatus	Abudefduf_septemfasciatus	Pomacentridae	Perciformes	150.39	128.39	75.02	30.7	39.51	11.89	10.52	24.99	5.02
Abudefduf_sexfasciatus	Abudefduf_sexfasciatus	Pomacentridae	Perciformes	65.03	110.8	59.77	21	31.6	11.3	5.87	18.07	3.1
Abudefduf_sordidus	Abudefduf_sordidus	Pomacentridae	Perciformes	162.84	134.93	81.63	30.96	37.48	11.27	12.63	24.77	3.93
Abudefduf_sparoides	Abudefduf_sparoides	Pomacentridae	Perciformes	63.7	106.36	59.02	22.12	34.94	11.38	7.79	17.32	2.87
Abudefduf_taurus	Abudefduf_taurus	Pomacentridae	Perciformes	99.03	116.03	67.22	28.2	33.57	10.27	12.85	21.32	3.54
Abudefduf_troschelii	Abudefduf_troschelii	Pomacentridae	Perciformes	62.87	112.77	65.23	20.6	34.3	11.33	7.7	18.57	3.5
Abudefduf_vaigiensis	Abudefduf_vaigiensis	Pomacentridae	Perciformes	70.3	105.47	62.08	21.96	37.99	9.87	7.34	18.97	4.06
Abudefduf_whitleyi	Abudefduf_whitleyi	Pomacentridae	Perciformes	45.32	94.48	52.47	18.64	31.43	8.42	7.07	16.18	3.75
Acanthaluteres_spilomelanurus	Acanthaluteres_spilomelanurus	Monacanthidae	Tetraodontiformes	1.71	41.15	14.7	5.75	13.25	2.02	1.9	4.05	1.65
Acanthaluteres_vittiger	Acanthaluteres_vittiger	Monacanthidae	Tetraodontiformes	237	223.12	87.53	32.54	76.17	8.37	10.97	19.9	7.33
Acantharchus_pomotis	Acantharchus_pomotis	Centrarchidae	Perciformes	83.3	119.66	53.82	28.59	28.75	20.27	26.43	20.98	3.27
Acanthemblemaria_aspera	Acanthemblemaria_aspera	Chaenopsidae	Perciformes	0.06	19.47	2.79	2.28	2.28	1.44	1.48	1.13	0.37
Acanthemblemaria_exilispinus	Acanthemblemaria_exilispinus	Chaenopsidae	Perciformes	1.27	52.28	7.98	6.87	6.82	7.02	4.76	4.08	0.91
Acanthemblemaria_paula	Acanthemblemaria_paula	Chaenopsidae	Perciformes	NA	14.85	1.58	1.4	1.3	0.7	1.27	0.5	0.22
Acanthemblemaria_spinosa	Acanthemblemaria_spinosa	Chaenopsidae	Perciformes	0.1	21.34	3.48	2.98	3.38	1.93	1.6	1.55	0.31
Acanthistius_ocellatus	Acanthistius_ocellatus	Serranidae	Perciformes	303.55	223.15	84.9	39.1	51	45.3	24.6	24.1	5.1
Acanthobrama_lissneri	Acanthobrama_lissneri	Cyprinidae	Cypriniformes	4.39	64	17.66	9.55	10.32	6.94	3.33	7.66	1.18
Acanthobrama_terraesanctae	Acanthobrama_terraesanctae	Cyprinidae	Cypriniformes	17.5	122.65	25.33	14.92	16.16	12.59	3.93	9.15	1.51
Acanthochaenus_luetkenii	Acanthochaenus_luetkenii	Stephanoberycidae	Stephanoberyciformes	16.26	94.97	24.1	18.77	18.33	20.87	12.8	7.93	1.2
Acanthochromis_polyacanthus	Acanthochromis_polyacanthus	Pomacentridae	Perciformes	21.85	79.79	42.66	13.59	24.76	7	5.2	11.82	1.61
Acanthocybium_solandri	Acanthocybium_solandri	Scombridae	Perciformes	13350	1230	185	121.5	109.3	177.14	58.08	42.39	40.49
Acanthodoras_cataphractus	Acanthodoras_cataphractus	Doradidae	Siluriformes	18.7	82.58	21.1	30.17	9.45	15.4	21.77	7.05	2.08
Acanthogobius_flavimanus	Acanthogobius_flavimanus	Gobiidae	Perciformes	29.77	149.08	22.77	22.02	19.14	18.84	16.26	12.3	4.51
Acanthogobius_lactipes	Acanthogobius_lactipes	Gobiidae	Perciformes	3.02	53.57	9.07	10.93	7.67	7.67	9.03	4.3	1.97
Acantholumpenus_mackayi	Acantholumpenus_mackayi	Stichaeidae	Perciformes	45.67	327.09	23.36	15.32	13.99	14	8.06	9.15	1.98
Acanthopagrus_australis	Acanthopagrus_australis	Sparidae	Perciformes	242.7	195.65	92.39	32.7	53.19	28.94	25.44	25.87	6.19
Acanthopagrus_berda	Acanthopagrus_berda	Sparidae	Perciformes	166.93	166.67	79.7	30.47	44.2	23.7	20.63	21.93	5.03
Acanthopagrus_bifasciatus	Acanthopagrus_bifasciatus	Sparidae	Perciformes	48.2	111.66	53.92	19.87	29.54	15.36	12.77	14.31	3.45
Acanthopagrus_butcheri	Acanthopagrus_butcheri	Sparidae	Perciformes	391.6	237.21	101.47	42.63	57.15	31.86	27.24	26.8	6.18
Acanthopagrus_chinshira	Acanthopagrus_chinshira	Sparidae	Perciformes	86.7	143	59.87	22.6	32.33	17.57	15	16.7	4.17
Acanthopagrus_pacificus	Acanthopagrus_pacificus	Sparidae	Perciformes	114.4	139.24	64.99	26.04	37.78	20.56	20.36	18.74	4.76
Acanthopagrus_schlegelii_schlegelii	Acanthopagrus_schlegelii	Sparidae	Perciformes	107	165.35	67.5	26.39	40.05	21.06	16.58	18.93	3.59
Acanthopoma_annectens	Acanthopoma_annectens	Trichomycteridae	Siluriformes	3.23	70.25	8.48	12.44	4.12	5.05	8.43	3.99	1.26
Acanthopsoides_gracilentus	Acanthopsoides_gracilentus	Cobitidae	Cypriniformes	1.23	50.36	8.28	5.1	3.99	2.56	0.79	3.04	0.69
Acanthopsoides_hapalias	Acanthopsoides_hapalias	Cobitidae	Cypriniformes	0.11	26.9	2.74	2.06	2.33	1.26	0.5	1.33	0.43
Acanthostracion_polygonius	Acanthostracion_polygonius	Ostraciidae	Tetraodontiformes	220.6	176.87	75.83	50.2	58.33	7.07	9.33	12.57	5.53
Acanthostracion_quadricornis	Acanthostracion_quadricornis	Ostraciidae	Tetraodontiformes	92.32	131.31	59.98	39.66	45.36	8.7	12.26	10.24	3.92
Acanthurus_achilles	Acanthurus_achilles	Acanthuridae	Perciformes	198	170.5	98.25	28.87	70.35	8.56	11.17	19.41	5.9
Acanthurus_bahianus	Acanthurus_bahianus	Acanthuridae	Perciformes	100.2	137.52	68.96	24.07	57.73	7.36	11.79	13.56	5.19
Acanthurus_blochii	Acanthurus_blochii	Acanthuridae	Perciformes	125.8	148.01	81.61	23.95	64.55	11.02	12.78	17.09	5.05
Acanthurus_chirurgus	Acanthurus_chirurgus	Acanthuridae	Perciformes	204.03	166.49	88.34	27.94	67.79	12.77	14.04	18.78	5.71
Acanthurus_coeruleus	Acanthurus_coeruleus	Acanthuridae	Perciformes	184.43	151.7	95.71	27.12	78.65	9.74	15.84	17.34	7.06
Acanthurus_dussumieri	Acanthurus_dussumieri	Acanthuridae	Perciformes	274.63	186.42	101.77	30.61	79.02	14.82	17.51	22.24	7.19
Acanthurus_guttatus	Acanthurus_guttatus	Acanthuridae	Perciformes	109.17	119.77	82.8	25.26	55.67	9.71	12.51	17.37	4.03
Acanthurus_japonicus	Acanthurus_japonicus	Acanthuridae	Perciformes	48.13	98.65	59.45	18.66	43.75	6.61	8.35	11.03	4.08
Acanthurus_lineatus	Acanthurus_lineatus	Acanthuridae	Perciformes	236.17	190.5	93.7	30.1	74.1	17.97	14.3	22.9	5.3
Acanthurus_mata	Acanthurus_mata	Acanthuridae	Perciformes	315.43	185.35	96.06	35.28	80.61	16.25	17.29	21.67	8.47
Acanthurus_monroviae	Acanthurus_monroviae	Acanthuridae	Perciformes	809.67	299	128.3	49.06	104.94	19.74	24	28.61	12.84
Acanthurus_nigricans	Acanthurus_nigricans	Acanthuridae	Perciformes	196.13	156.94	91.97	27.31	72.04	8.24	10.81	17.71	7.3
Acanthurus_nigricauda	Acanthurus_nigricauda	Acanthuridae	Perciformes	382.85	223.75	103.9	42.05	86.05	16.4	17.05	21.9	5.85
Acanthurus_nigrofuscus	Acanthurus_nigrofuscus	Acanthuridae	Perciformes	133.23	145.64	76.6	26.56	58.19	9.92	13.68	17.98	4.25
Acanthurus_nigroris	Acanthurus_nigroris	Acanthuridae	Perciformes	229.33	169.74	88.49	33.02	64.86	11.08	14.47	19.74	8.11
Acanthurus_nubilus	Acanthurus_nubilus	Acanthuridae	Perciformes	194.13	161.94	83.55	28.84	68.08	8.84	12.82	22.09	6.47
Acanthurus_olivaceus	Acanthurus_olivaceus	Acanthuridae	Perciformes	246.87	182.06	86.86	30.12	70.77	9.33	11.65	18.47	8.5
Acanthurus_pyroferus	Acanthurus_pyroferus	Acanthuridae	Perciformes	170.07	156.89	80.86	29.33	64.5	10.19	12.78	19.46	5.27
Acanthurus_thompsoni	Acanthurus_thompsoni	Acanthuridae	Perciformes	92.53	146.49	68.36	22.57	50.85	6.03	9.11	14.61	5.84
Acanthurus_triostegus	Acanthurus_triostegus	Acanthuridae	Perciformes	207	171.33	87.27	34.44	59.69	10.66	14	18.81	5.12
Acanthurus_xanthopterus	Acanthurus_xanthopterus	Acanthuridae	Perciformes	193.43	168.17	90.03	27.48	66.42	12.42	13.58	19.38	6.68
Acantopsis_choirorhynchos	Acantopsis_choirorhynchos	Cobitidae	Cypriniformes	24.67	157.97	18.06	13.52	17.41	10.48	3.09	7.14	2.46
Acarichthys_heckelii	Acarichthys_heckelii	Cichlidae	Perciformes	57.53	112.99	52.82	20.21	39.16	13.96	12.21	16.71	5.33
Acaronia_nassa	Acaronia_nassa	Cichlidae	Perciformes	71.7	113.99	52.75	26.21	34.72	27.66	13.73	19.83	3.75
Acentrogobius_audax	Acentrogobius_audax	Gobiidae	Perciformes	5	66.17	16.74	11.61	10.6	7.67	6.11	8.07	1.28
Acentrogobius_janthinopterus	Acentrogobius_janthinopterus	Gobiidae	Perciformes	10.7	73.5	19.5	16.85	13.45	8.67	7.52	10.96	1.56
Acentrogobius_viridipunctatus	Acentrogobius_viridipunctatus	Gobiidae	Perciformes	5.84	63.67	13.41	14.79	11.83	8.38	12.01	7.89	2.06
Acentronichthys_leptos	Acentronichthys_leptos	Heptapteridae	Siluriformes	2.04	68.73	7.63	9.2	5.1	4.3	5.2	3.57	0.33
Acestrorhynchus_altus	Acestrorhynchus_altus	Acestrorhynchidae	Characiformes	84.6	179.7	42.83	21.3	25.34	31.53	11.19	13.37	4.36
Acestrorhynchus_falcatus	Acestrorhynchus_falcatus	Acestrorhynchidae	Characiformes	97.07	195.62	42.38	22.92	26.88	38.94	9.48	12.95	4.56
Acestrorhynchus_falcirostris	Acestrorhynchus_falcirostris	Acestrorhynchidae	Characiformes	122.43	241.83	40.29	23.26	27.21	45.17	11.67	14.16	4.62
Acestrorhynchus_grandoculis	Acestrorhynchus_grandoculis	Acestrorhynchidae	Characiformes	8.07	87.43	17.87	10.37	12.73	16.47	5.33	5.6	1.43
Acestrorhynchus_heterolepis	Acestrorhynchus_heterolepis	Acestrorhynchidae	Characiformes	135.7	233.21	44.88	24.65	28.07	53.64	10.86	14.03	5.18
Acestrorhynchus_lacustris	Acestrorhynchus_lacustris	Acestrorhynchidae	Characiformes	75.83	167.93	42.75	20.98	24.42	34.33	9.37	13.27	5.14
Acestrorhynchus_microlepis	Acestrorhynchus_microlepis	Acestrorhynchidae	Characiformes	111.07	205.79	45.07	22.15	24.86	40.09	12.18	13.11	4.61
Acestrorhynchus_minimus	Acestrorhynchus_minimus	Acestrorhynchidae	Characiformes	1.3	53.8	6.95	4.95	6.55	10.8	1.9	3.05	0.85
Acestrorhynchus_nasutus	Acestrorhynchus_nasutus	Acestrorhynchidae	Characiformes	1.43	59.47	8.17	4.63	6.5	12.5	1.77	2.93	0.77
Acestrorhynchus_pantaneiro	Acestrorhynchus_pantaneiro	Acestrorhynchidae	Characiformes	192	218.03	60.42	33.22	29.54	42.19	15.84	17.01	6.6
Acheilognathus_cyanostigma	Acheilognathus_cyanostigma	Cyprinidae	Cypriniformes	0.71	35.93	10.69	4.59	5.24	2.78	1.18	3	0.76
Achiroides_leucorhynchos	Achiroides_leucorhynchos	Soleidae	Pleuronectiformes	0.87	30.79	15.12	2.62	9.07	3.41	0.78	3.77	0.52
Achirus_declivis	Achirus_declivis	Achiridae	Pleuronectiformes	98.73	134.41	92.09	15.54	48.84	16.26	9.5	27.47	3.65
Achirus_lineatus	Achirus_lineatus	Achiridae	Pleuronectiformes	55.13	98.68	73.34	9.86	34.82	4.73	3.57	20.02	2.25
Acreichthys_tomentosus	Acreichthys_tomentosus	Monacanthidae	Tetraodontiformes	11.92	66.27	35.7	10.47	29.87	3.65	4.28	9.7	3
Acrocheilus_alutaceus	Acrocheilus_alutaceus	Cyprinidae	Cypriniformes	129.15	213.18	51.19	28.04	25	17.89	11.32	15.57	5.52
Acrossocheilus_paradoxus	Acrossocheilus_paradoxus	Cyprinidae	Cypriniformes	40.53	127.45	36.8	18.85	20.96	13.88	6.85	13.36	3.13
Acrossocheilus_parallens	Acrossocheilus_parallens	Cyprinidae	Cypriniformes	12.7	85.2	26.5	12.1	14.6	8.1	3.1	9.1	2.1
Adinia_xenica	Adinia_xenica	Fundulidae	Cyprinodontiformes	1.22	32.54	13.3	6.95	5.97	3.34	2.07	6.76	0.92
Adontosternarchus_clarkae	Adontosternarchus_clarkae	Apteronotidae	Gymnotiformes	2.43	95.82	14.68	5.36	6.53	3.31	2.64	0.92	0.16
Adrianichthys_oophorus	Adrianichthys_oophorus	Adrianichthyidae	Beloniformes	3.38	58.91	13.77	9.44	7.52	4.82	3.8	5.22	1.14
Aeoliscus_strigatus	Aeoliscus_strigatus	Centriscidae	Syngnathiformes	2.19	101.6	14.57	3.93	9.5	1.27	0.8	1.83	0.36
Aequidens_metae	Aequidens_metae	Cichlidae	Perciformes	18.54	72.44	34.69	16.46	23.63	9.75	8.87	12.2	3.55
Aequidens_tetramerus	Aequidens_tetramerus	Cichlidae	Perciformes	147.53	133.24	62.36	34.3	46.15	17.04	19.25	24.51	6
Aesopia_cornuta	Aesopia_cornuta	Soleidae	Pleuronectiformes	53.73	154.31	56.51	12.2	24.5	6.74	4.84	8.13	1.1
Aethaloperca_rogaa	Aethaloperca_rogaa	Serranidae	Perciformes	177.6	160.51	74.13	29.32	44.86	37.97	24.39	24.83	6.89
Afurcagobius_tamarensis	Afurcagobius_tamarensis	Gobiidae	Perciformes	3.07	56.7	9.62	11.98	7.37	9.73	8.87	5.1	2
Agamyxis_albomaculatus	Agamyxis_albomaculatus	Doradidae	Siluriformes	29.54	78.2	23.35	30.25	10.35	10.15	14.45	7.35	2.1
Agamyxis_pectinifrons	Agamyxis_pectinifrons	Doradidae	Siluriformes	7.02	55.91	16.14	23.93	8.34	11	17.21	5.3	2.92
Agoniates_anchovia	Agoniates_anchovia	Triportheidae	Characiformes	16.37	127.32	23.02	8.96	16.79	14.31	2.44	8.57	1.73
Agoniates_halecinus	Agoniates_halecinus	Triportheidae	Characiformes	35.4	151.7	30.6	13.6	18.5	18.7	5.8	11.2	3.6
Agonopsis_chiloensis	Agonopsis_chiloensis	Agonidae	Scorpaeniformes	7.75	107.11	13.66	18.03	11.2	10.06	10.93	4.51	2.08
Agonopsis_vulsa	Agonopsis_vulsa	Agonidae	Scorpaeniformes	17.57	139.47	19.12	23.44	16.51	8.81	9.32	3.88	2.2
Agonostomus_monticola	Agonostomus_monticola	Mugilidae	Mugiliformes	203.53	191.91	55.47	36.6	25.8	20.37	15.18	20.73	6.12
Agonus_cataphractus	Agonus_cataphractus	Agonidae	Scorpaeniformes	22.9	129.3	20.89	29.93	11.59	11.1	12.69	3.08	1.73
Agosia_chrysogaster	Agosia_chrysogaster	Cyprinidae	Cypriniformes	4.2	59.54	14.63	9.78	7.51	5.5	3.76	4.47	1.06
Ahlia_egmontis	Ahlia_egmontis	Ophichthidae	Anguilliformes	10.42	320.33	11.05	7.94	5.78	10.09	4.61	1.52	0.59
Ahliesaurus_berryi	Ahliesaurus_berryi	Notosudidae	Aulopiformes	0.65	80	6.45	6.15	5.2	11.9	3.35	2.6	0.9
Aidablennius_sphynx	Aidablennius_sphynx	Blenniidae	Perciformes	0.67	38.24	7.16	7.16	6.49	1.82	2.44	3.31	0.84
Ailia_coila	Ailia_coila	Schilbeidae	Siluriformes	0.98	55.82	8.59	5.15	5.45	5.14	2.86	3.59	0.78
Akarotaxis_nudiceps	Akarotaxis_nudiceps	Bathydraconidae	Perciformes	14.1	131.84	17.3	18.71	13.53	21.79	11.09	3.92	1.3
Akysis_prashadi	Akysis_prashadi	Akysidae	Siluriformes	3.81	40.83	8.36	11.11	4.35	6.47	7.93	3.45	0.87
Albula_nemoptera	Albula_nemoptera	Albulidae	Albuliformes	337.67	287.67	58.43	40.17	35.27	32.87	27.37	19.07	8.4
Albula_vulpes	Albula_vulpes	Albulidae	Albuliformes	346.1	285.67	62.94	44.42	37.68	36.4	25.25	20.33	8.36
Albulichthys_albuloides	Albulichthys_albuloides	Cyprinidae	Cypriniformes	7.65	78.94	16.17	10.48	10.88	7.82	2.83	8.06	1.54
Alburnoides_bipunctatus	Alburnoides_bipunctatus	Cyprinidae	Cypriniformes	13.7	91.31	27.09	11.16	12.39	8.02	4.37	8.49	1.48
Alburnus_albidus	Alburnus_albidus	Cyprinidae	Cypriniformes	2.37	54.55	13.34	6.46	7.29	4.87	2.42	5.05	1.14
Alburnus_alburnus	Alburnus_alburnus	Cyprinidae	Cypriniformes	140.28	139.4	55.01	20.36	20.16	11.46	4.67	14.06	3.09
Alburnus_arborella	Alburnus_arborella	Cyprinidae	Cypriniformes	17.7	106.07	24.93	11.87	13.17	8.6	2.47	8.93	1.83
Alburnus_mossulensis	Alburnus_mossulensis	Cyprinidae	Cypriniformes	27.9	128.83	27.07	13.67	13.67	10.6	3.53	11.37	2.27
Alburnus_orontis	Alburnus_orontis	Cyprinidae	Cypriniformes	9.63	87.67	20.09	10.71	12.15	8.15	4.23	7.86	2.13
Aldrichetta_forsteri	Aldrichetta_forsteri	Mugilidae	Mugiliformes	143.53	207.18	49.49	31.91	25.9	21.64	14.33	18.86	5.41
Aldrovandia_affinis	Aldrovandia_affinis	Halosauridae	Notacanthiformes	47.57	434.75	21.71	19.06	16.06	16.35	14.42	1.26	0.33
Aldrovandia_phalacra	Aldrovandia_phalacra	Halosauridae	Notacanthiformes	35.05	437.5	18.35	16.1	15.5	26.65	12.6	1.95	0.6
Alectis_indica	Alectis_indica	Carangidae	Perciformes	1041	404.15	207.13	40.72	136.93	43.6	16	15.71	14.92
Alectrias_alectrolophus	Alectrias_alectrolophus	Stichaeidae	Perciformes	3.1	87.23	10.03	6.53	6.26	6.25	4.83	3.45	0.72
Alectrias_benjamini	Alectrias_benjamini	Stichaeidae	Perciformes	3.93	76.07	12.8	7.03	6.17	4.37	4.73	3.07	0.97
Alepisaurus_brevirostris	Alepisaurus_brevirostris	Alepisauridae	Aulopiformes	181.5	599.5	37.85	28.5	38.9	69.5	20.4	10.65	3.3
Alepisaurus_ferox	Alepisaurus_ferox	Alepisauridae	Aulopiformes	352.4	684	65.2	32.93	56.68	103.13	19	17.86	11.29
Alepocephalus_agassizii	Alepocephalus_agassizii	Alepocephalidae	Osmeriformes	178.77	256.18	51.69	35.35	42.6	48.64	10.91	18.11	2.92
Alepocephalus_bairdii	Alepocephalus_bairdii	Alepocephalidae	Osmeriformes	26.53	170.07	23.3	17.97	21	26.13	4.77	9.6	2.8
Alepocephalus_bicolor	Alepocephalus_bicolor	Alepocephalidae	Osmeriformes	54.73	210.97	31	20.43	22.47	24.83	7.37	11.93	3.27
Alepocephalus_owstoni	Alepocephalus_owstoni	Alepocephalidae	Osmeriformes	307.93	307.28	59.53	40.4	42.17	43.87	11.83	21.93	4.03
Alepocephalus_tenebrosus	Alepocephalus_tenebrosus	Alepocephalidae	Osmeriformes	115.47	235.53	43.3	27.51	32.43	35.22	7.85	16.69	2.38
Alestes_baremoze	Alestes_baremoze	Alestidae	Characiformes	41.6	151.7	35.2	14.5	17.23	8.83	4.53	13.83	3.97
Alestes_macrophthalmus	Alestes_macrophthalmus	Alestidae	Characiformes	133.03	200.17	56.17	23.4	26.27	14.33	7.83	18.97	5.07
Alfaro_cultratus	Alfaro_cultratus	Poeciliidae	Cyprinodontiformes	3.33	54.05	16.13	8.48	6.51	4.8	3.38	7.6	1.24
Algansea_lacustris	Algansea_lacustris	Cyprinidae	Cypriniformes	59.25	153.19	33.86	22.91	18.45	12.66	8.08	17.1	4.52
Algansea_tincella	Algansea_tincella	Cyprinidae	Cypriniformes	60.43	137.77	38.55	24.26	17.63	11.84	9.04	17.45	4.2
Alloclinus_holderi	Alloclinus_holderi	Labrisomidae	Perciformes	4.31	66.43	13.43	9.57	8.33	9.2	5.4	4.77	0.93
Allocyttus_verrucosus	Allocyttus_verrucosus	Oreosomatidae	Zeiformes	181.4	173.15	102.74	39.2	69.22	38.61	17.65	10.47	3.19
Allodontichthys_hubbsi	Allodontichthys_hubbsi	Goodeidae	Cyprinodontiformes	0.98	36.6	8.94	6.62	5.41	2.66	2.74	5.33	1.03
Allodontichthys_tamazulae	Allodontichthys_tamazulae	Goodeidae	Cyprinodontiformes	2.04	44.68	11.78	7.8	6.84	3.75	2.88	6.19	1.24
Allodontichthys_zonistius	Allodontichthys_zonistius	Goodeidae	Cyprinodontiformes	2.23	46.05	12.38	8.35	7.65	4.16	2.89	7.01	0.96
Allomycterus_pilatus	Allomycterus_pilatus	Diodontidae	Tetraodontiformes	372.2	190.5	52.65	58.5	44.75	31.75	43.15	13.9	6.05
Alloophorus_robustus	Alloophorus_robustus	Goodeidae	Cyprinodontiformes	48.7	115.98	38.54	22.84	18.67	13.03	8.62	19.57	3.13
Allosmerus_elongatus	Allosmerus_elongatus	Osmeridae	Osmeriformes	8.06	107.2	14.21	9.66	11.97	15	5.59	5.49	2.38
Allotoca_diazi	Allotoca_diazi	Goodeidae	Cyprinodontiformes	3.59	54.26	16.25	9.28	8.04	4.66	2.67	7.04	1.2
Allotoca_dugesii	Allotoca_dugesii	Goodeidae	Cyprinodontiformes	0.86	34.22	9.7	6.64	5.4	3.02	1.91	4.95	0.74
Alosa_aestivalis	Alosa_aestivalis	Clupeidae	Clupeiformes	166.27	211.83	62.89	25.51	30.47	24.93	6.19	20.32	4.52
Alosa_agone	Alosa_agone	Clupeidae	Clupeiformes	194.8	258.51	63.64	26.66	36.95	35.74	7.76	18.9	4.68
Alosa_alosa	Alosa_alosa	Clupeidae	Clupeiformes	386	291.18	82.34	37.55	44.72	41.62	11.04	24.64	7.07
Alosa_caspia_caspia	Alosa_caspia_caspia	Clupeidae	Clupeiformes	78.03	164.81	47.33	22.09	26.79	26.74	5.81	14.36	3.81
Alosa_chrysochloris	Alosa_chrysochloris	Clupeidae	Clupeiformes	228.77	262.99	71.23	28.68	38.59	41.34	10.12	24.46	5.89
Alosa_fallax	Alosa_fallax	Clupeidae	Clupeiformes	116.7	204.83	52.77	21.3	30.03	29.27	5.03	16.6	4.93
Alosa_mediocris	Alosa_mediocris	Clupeidae	Clupeiformes	244.97	246.61	72.14	27.73	36.33	36.67	9.91	24.28	5.6
Alosa_pseudoharengus	Alosa_pseudoharengus	Clupeidae	Clupeiformes	209.33	234.22	75.9	27.11	36.98	31.39	6.98	23.92	5.27
Alosa_sapidissima	Alosa_sapidissima	Clupeidae	Clupeiformes	179	242.74	67.05	25.94	36.65	38.95	6.19	20.97	5.91
Alphestes_afer	Alphestes_afer	Serranidae	Perciformes	101.77	149.71	51.04	26.72	27.37	29.24	23.73	18.35	4.38
Alphestes_multiguttatus	Alphestes_multiguttatus	Serranidae	Perciformes	56.5	127.94	45.66	24.01	21.83	24.58	15.66	14.27	3.3
Altrichthys_curatus	Altrichthys_curatus	Pomacentridae	Perciformes	1.92	32.14	17.71	6	11.6	3.77	2.29	4.24	0.6
Aluterus_heudelotii	Aluterus_heudelotii	Monacanthidae	Tetraodontiformes	148.4	197.92	91.17	22.23	84.7	11.4	10.66	18.25	5.92
Aluterus_monoceros	Aluterus_monoceros	Monacanthidae	Tetraodontiformes	105.23	187.59	73.03	20.43	71.7	7.83	8.02	15.67	6.13
Aluterus_schoepfii	Aluterus_schoepfii	Monacanthidae	Tetraodontiformes	93.57	190	83.33	16.8	80.3	5.97	7.53	18.7	4.63
Aluterus_scriptus	Aluterus_scriptus	Monacanthidae	Tetraodontiformes	166.93	244.6	77.52	22.84	76.97	10.33	10.49	25.6	6.75
Amanses_scopas	Amanses_scopas	Monacanthidae	Tetraodontiformes	154.07	150.13	84.75	25.66	74.37	13.06	13.95	28.34	7.54
Amaralia_hypsiura	Amaralia_hypsiura	Aspredinidae	Siluriformes	0.9	39.2	5.7	12.9	3.6	3.6	5.4	4.6	0.6
Amatitlania_nigrofasciata	Amatitlania_nigrofasciata	Cichlidae	Perciformes	25.24	80.03	39.87	18.23	25.67	8.57	7.23	12.67	2.13
Ambassis_agassizii	Ambassis_agassizii	Ambassidae	Perciformes	2.19	44.67	17.93	6.42	10.17	6.83	3.1	6.73	1
Ambassis_agrammus	Ambassis_agrammus	Ambassidae	Perciformes	3.41	45.4	20.9	7.52	10.6	7.17	3.73	7.17	1.03
Ambassis_commersoni	Ambassis_ambassis	Ambassidae	Perciformes	38.33	110.96	50.15	17.79	28.12	21.16	7.36	16.04	2.68
Ambiserrula_jugosa	Ambiserrula_jugosa	Platycephalidae	Scorpaeniformes	49.7	153	19.5	41.2	16.7	32.9	25.7	8.5	5.5
Ambloplites_ariommus	Ambloplites_ariommus	Centrarchidae	Perciformes	148	150.26	66.03	30.53	40.12	28.49	23.13	20.45	3.82
Ambloplites_rupestris	Ambloplites_rupestris	Centrarchidae	Perciformes	271.93	188.59	80.24	38.39	50.18	29.77	26.55	27.07	7.93
Amblyceps_mangois	Amblyceps_mangois	Amblycipitidae	Siluriformes	1.39	48.31	7.49	8.59	3.87	5.38	6.71	5.2	0.98
Amblychaeturichthys_hexanema	Amblychaeturichthys_hexanema	Gobiidae	Perciformes	12.06	93.17	17.2	15.43	12.37	11.87	9.5	6.57	1.37
Amblychaeturichthys_sciistius	Amblychaeturichthys_sciistius	Gobiidae	Perciformes	3.51	63.55	11.97	9.96	9.43	8.51	6.4	5.45	1.7
Amblycirrhitus_bimacula	Amblycirrhitus_bimacula	Cirrhitidae	Perciformes	7.17	61.64	18.06	11.32	12.61	10.86	6.74	6.63	1.29
Amblycirrhitus_pinos	Amblycirrhitus_pinos	Cirrhitidae	Perciformes	13.57	69.2	27.35	13.75	15.62	9.38	6.4	8.98	1.53
Amblydoras_affinis	Amblydoras_affinis	Doradidae	Siluriformes	0.35	25.1	5.1	8.9	3.7	2.4	4.2	1.8	0.8
Amblyeleotris_fasciata	Amblyeleotris_fasciata	Gobiidae	Perciformes	0.4	29.6	5.77	3.73	4.17	4.2	2.53	3.03	0.83
Amblyeleotris_guttata	Amblyeleotris_guttata	Gobiidae	Perciformes	5.28	69.72	13.23	11.2	10.1	9.2	7	7.53	2.05
Amblyeleotris_gymnocephala	Amblyeleotris_gymnocephala	Gobiidae	Perciformes	2.85	68.25	11.19	10.02	8.27	7.77	6.04	6.03	1.04
Amblyeleotris_periophthalma	Amblyeleotris_periophthalma	Gobiidae	Perciformes	0.66	40.07	7	5.1	5.8	5.47	3.5	3.8	0.73
Amblyeleotris_sungami	Amblyeleotris_sungami	Gobiidae	Perciformes	1.8	54.84	8.48	7.93	7	6.64	4.3	5.48	0.8
Amblyeleotris_wheeleri	Amblyeleotris_wheeleri	Gobiidae	Perciformes	1.26	41.6	8.13	7.07	6.57	6.1	4.4	4.23	1.23
Amblygaster_clupeoides	Amblygaster_clupeoides	Clupeidae	Clupeiformes	54.87	156.37	34.57	19.53	21.43	14.63	3.77	11.1	4.17
Amblyglyphidodon_aureus	Amblyglyphidodon_aureus	Pomacentridae	Perciformes	46.18	89.03	56.27	18.13	30.9	7.77	7.07	14.93	2.93
Amblyglyphidodon_curacao	Amblyglyphidodon_curacao	Pomacentridae	Perciformes	22.99	76.43	43.82	13.77	24.3	6.91	4.78	11.99	2.22
Amblyglyphidodon_leucogaster	Amblyglyphidodon_leucogaster	Pomacentridae	Perciformes	33.37	83	50	16.4	31.63	6.87	6.67	12.97	2.9
Amblygobius_albimaculatus	Amblygobius_albimaculatus	Gobiidae	Perciformes	7.8	73.03	19.7	12.53	11.73	8.17	6.17	10.23	1.47
Amblygobius_nocturnus	Amblygobius_nocturnus	Gobiidae	Perciformes	0.8	38.82	6.94	5.71	5.56	4.94	3.56	3.77	0.55
Amblygobius_phalaena	Amblygobius_phalaena	Gobiidae	Perciformes	4.53	60.58	16	10.47	10.06	7.93	6.34	8.44	1.13
Amblygobius_sphynx	Amblygobius_sphynx	Gobiidae	Perciformes	20	93.74	27.52	17.77	18.81	13.07	9.92	13.25	2.02
Amblyopsis_rosae	Amblyopsis_rosae	Amblyopsidae	Percopsiformes	0.7	34.6	6	7.5	4.2	4.3	4.8	5.1	1.2
Amblyopsis_spelaea	Amblyopsis_spelaea	Amblyopsidae	Percopsiformes	5.43	67.43	11.32	15.63	10.2	17.14	10.62	7.17	2.39
Amblypharyngodon_chulabhornae	Amblypharyngodon_chulabhornae	Cyprinidae	Cypriniformes	0.4	29.1	8.1	4	4.4	2.5	1.1	3.2	0.5
Amblypharyngodon_melettinus	Amblypharyngodon_melettinus	Cyprinidae	Cypriniformes	6.37	70.23	19.43	9.8	10	5.87	2.4	8.1	1.23
Amblypharyngodon_mola	Amblypharyngodon_mola	Cyprinidae	Cypriniformes	0.55	31.15	8.26	4.45	4.7	3.16	1.42	3.16	0.6
Ameiurus_brunneus	Ameiurus_brunneus	Ictaluridae	Siluriformes	182.37	216.74	34.87	56.54	28.92	36.14	50.99	22.3	4.1
Ameiurus_catus	Ameiurus_catus	Ictaluridae	Siluriformes	193.93	200.2	51.06	49.25	25.88	33.33	40.48	19.67	3.61
Ameiurus_melas	Ameiurus_melas	Ictaluridae	Siluriformes	119.64	173.39	44.57	44.04	24.33	31.77	37.62	20.4	7.24
Ameiurus_natalis	Ameiurus_natalis	Ictaluridae	Siluriformes	349.03	242.82	60.13	63.4	35.97	47.57	53.33	31.38	4.92
Ameiurus_nebulosus	Ameiurus_nebulosus	Ictaluridae	Siluriformes	389.97	257.84	61.64	66.17	36.01	45.01	53.5	28.12	5.67
Ameiurus_platycephalus	Ameiurus_platycephalus	Ictaluridae	Siluriformes	164.33	208.16	41.73	50.3	24.13	35.65	45.12	23.13	4.02
Amissidens_hainesi	Amissidens_hainesi	Ariidae	Siluriformes	31.7	128.59	28.17	27.76	14.39	15.35	17.44	9.66	2.48
Ammocrypta_beanii	Ammocrypta_beanii	Percidae	Perciformes	0.57	42.07	5	4.73	3.8	3.1	2.6	2.57	1
Ammocrypta_bifascia	Ammocrypta_bifascia	Percidae	Perciformes	1.43	52.83	6.75	7.15	5.24	4.97	4.72	3.39	1.64
Ammocrypta_clara	Ammocrypta_clara	Percidae	Perciformes	0.5	42.57	5.07	3.87	3.67	2.63	2.7	2.73	0.73
Ammocrypta_meridiana	Ammocrypta_meridiana	Percidae	Perciformes	0.6	43.37	4.84	4.54	3.76	2.56	2.62	2.97	0.63
Ammocrypta_pellucida	Ammocrypta_pellucida	Percidae	Perciformes	0.67	44.99	4.88	5.38	3.95	3.37	3.15	2.89	1.14
Ammocrypta_vivax	Ammocrypta_vivax	Percidae	Perciformes	1	49.13	6.03	5.43	4.1	2.9	2.77	3.3	1.13
Ammodytes_americanus	Ammodytes_americanus	Ammodytidae	Perciformes	3.94	113.35	8.78	7.2	5.71	8.92	2.97	2.57	0.67
Ammodytes_personatus	Ammodytes_personatus	Ammodytidae	Perciformes	2.13	86.03	7.33	5.6	4.83	8.03	2.57	2.28	1.17
Ammodytes_tobianus	Ammodytes_tobianus	Ammodytidae	Perciformes	7.01	118.66	12.08	8.75	7.37	9.49	3.46	2.68	0.73
Ammotretis_rostratus	Ammotretis_rostratus	Pleuronectidae	Pleuronectiformes	45.13	126.67	72.06	10.3	38.98	11.58	2.57	17.38	2.6
Amniataba_caudavittata	Amniataba_caudavittata	Terapontidae	Perciformes	118.13	162.38	56.48	29.52	34.62	16.94	18.15	18.91	5.42
Amniataba_percoides	Amniataba_percoides	Terapontidae	Perciformes	28.57	91.92	38.95	18.26	19.39	10.09	8.77	12.5	2.14
Amphichaetodon_howensis	Amphichaetodon_howensis	Chaetodontidae	Perciformes	134.1	151.52	85.32	23.93	34.07	16.17	11.13	19.47	4.92
Amphichaetodon_melbae	Amphichaetodon_melbae	Chaetodontidae	Perciformes	34	95.58	53.62	14.83	27.33	13.91	4.68	11.31	2.22
Amphilius_atesuensis	Amphilius_atesuensis	Amphiliidae	Siluriformes	1.48	46.92	7.22	9.77	4.68	6.62	6.92	5.04	1.07
Amphilius_platychir	Amphilius_platychir	Amphiliidae	Siluriformes	1.22	41.33	5.82	9.05	3.57	4.66	5.96	3.23	0.65
Amphilius_rheophilus	Amphilius_rheophilus	Amphiliidae	Siluriformes	0.77	38.94	4.65	8.04	3.88	4.09	5.41	2.83	0.61
Amphilophus_alfari	Amphilophus_alfari	Cichlidae	Perciformes	96.73	139.07	56.83	28.02	43.67	21.29	16.56	19.4	6.4
Amphilophus_calobrensis	Amphilophus_calobrensis	Cichlidae	Perciformes	123.13	155.59	66.64	29.49	45.63	24.13	14.58	21.85	4.47
Amphilophus_citrinellus	Amphilophus_citrinellus	Cichlidae	Perciformes	202.8	169.48	81.43	35.05	53.67	24.23	17.36	24.85	5.86
Amphilophus_diquis	Amphilophus_diquis	Cichlidae	Perciformes	14.67	70.88	31.37	15.32	22.4	11.19	7.1	9.88	2.4
Amphilophus_longimanus	Amphilophus_longimanus	Cichlidae	Perciformes	22.9	77.68	38.96	16.1	25.18	12.22	8.52	12.5	3.12
Amphilophus_lyonsi	Amphilophus_lyonsi	Cichlidae	Perciformes	4.77	48.08	24.69	9	13.31	7.47	4.86	7.41	1.59
Amphilophus_macracanthus	Amphilophus_macracanthus	Cichlidae	Perciformes	110.94	139.72	63.13	25.7	45.03	19.73	13.83	21.73	3
Amphilophus_robertsoni	Amphilophus_robertsoni	Cichlidae	Perciformes	121.57	145.22	68.39	29.72	46.14	24.66	20.08	23.37	4.44
Amphiprion_akallopisos	Amphiprion_akallopisos	Pomacentridae	Perciformes	10.08	61.73	28.97	13.47	16.07	5.8	7	10.93	2.53
Amphiprion_akindynos	Amphiprion_akindynos	Pomacentridae	Perciformes	30.3	79.76	42.37	17.99	28.11	7.48	9.48	12.93	2.39
Amphiprion_allardi	Amphiprion_allardi	Pomacentridae	Perciformes	28.7	75.66	42.7	16.04	26.57	8.51	7.47	12.53	2.92
Amphiprion_bicinctus	Amphiprion_bicinctus	Pomacentridae	Perciformes	22.45	73.98	38.7	16.78	25.33	8.61	7.28	11.77	2.31
Amphiprion_chagosensis	Amphiprion_chagosensis	Pomacentridae	Perciformes	14.13	62.91	35.07	13.7	20.54	7.32	6.5	10.99	1.88
Amphiprion_chrysogaster	Amphiprion_chrysogaster	Pomacentridae	Perciformes	26.92	80.86	40.32	17.59	25.88	8.89	7.24	12.81	2.71
Amphiprion_chrysopterus	Amphiprion_chrysopterus	Pomacentridae	Perciformes	48.02	89.54	51.69	20.45	31.31	10.68	9.97	15.83	3.88
Amphiprion_clarkii	Amphiprion_clarkii	Pomacentridae	Perciformes	23.32	78.17	41.97	16.68	25.85	7.75	9.22	12.2	1.89
Amphiprion_frenatus	Amphiprion_frenatus	Pomacentridae	Perciformes	42.8	90.43	51.85	20.46	30.99	10.36	9.44	15.41	2.32
Amphiprion_leucokranos	Amphiprion_leucokranos	Pomacentridae	Perciformes	9.68	62.28	28.82	12.15	19.31	7.52	6.18	10.87	2.62
Amphiprion_mccullochi	Amphiprion_mccullochi	Pomacentridae	Perciformes	12.05	60.52	34.08	12.54	20.04	8.13	5.34	10.4	1.45
Amphiprion_melanopus	Amphiprion_melanopus	Pomacentridae	Perciformes	29.91	79.15	43.14	18.71	25.21	8.98	10.28	13.42	2.34
Amphiprion_nigripes	Amphiprion_nigripes	Pomacentridae	Perciformes	6.6	54.31	24.53	11.37	14.9	6.85	4.1	9.29	1.21
Amphiprion_ocellaris	Amphiprion_ocellaris	Pomacentridae	Perciformes	6.47	54.45	23.84	11.87	13.14	5.15	6.77	8.85	1.51
Amphiprion_percula	Amphiprion_percula	Pomacentridae	Perciformes	4.12	47	20.96	10.08	12.96	5.84	4.93	8.32	1.48
Amphiprion_perideraion	Amphiprion_perideraion	Pomacentridae	Perciformes	16.3	72.17	35.93	15.18	18.88	7.72	8.8	11.62	1.81
Amphiprion_polymnus	Amphiprion_polymnus	Pomacentridae	Perciformes	21.66	78.39	35.58	16.66	23.12	8.64	9.64	12.35	2.04
Amphiprion_sandaracinos	Amphiprion_sandaracinos	Pomacentridae	Perciformes	7.34	58.97	25.4	11.31	14.97	5.47	6.55	9.92	1.47
Amphistichus_argenteus	Amphistichus_argenteus	Embiotocidae	Perciformes	199.13	197.03	99.35	30.57	46.19	22.11	16.48	28.14	4.99
Amphistichus_rhodoterus	Amphistichus_rhodoterus	Embiotocidae	Perciformes	421.57	238.19	114.17	36.93	53.18	31.87	21.37	30.8	7.12
Anabas_testudineus	Anabas_testudineus	Anabantidae	Perciformes	64.79	117.37	40.67	28.23	18.6	15.57	12.22	19.1	3.32
Anableps_anableps	Anableps_anableps	Anablepidae	Cyprinodontiformes	89.68	186.47	27.37	36.84	14.58	11.72	13.84	19.41	4.31
Anablepsoides_hartii	Anablepsoides_hartii	Rivulidae	Cyprinodontiformes	2.14	47.14	8.85	7.31	6.44	4.23	4.89	5.9	0.93
Anacanthus_barbatus	Anacanthus_barbatus	Monacanthidae	Tetraodontiformes	12.7	196.67	24.77	7.47	17.83	3.9	2.57	11.07	2.4
Anadoras_grypus	Anadoras_grypus	Doradidae	Siluriformes	26.4	98.8	23.57	35.63	11.35	15.35	20.15	10.18	2.15
Anaecypris_hispanica	Anaecypris_hispanica	Cyprinidae	Cypriniformes	1.87	51.57	11.78	6.38	6.13	4.05	2.19	5.1	1.23
Anampses_caeruleopunctatus	Anampses_caeruleopunctatus	Labridae	Perciformes	203.47	196.11	72.95	30.36	50.05	16.29	14.86	29.46	5.85
Anampses_geographicus	Anampses_geographicus	Labridae	Perciformes	192.57	194.44	68.31	31.85	48.87	16.96	17.35	27.96	7.1
Anampses_neoguinaicus	Anampses_neoguinaicus	Labridae	Perciformes	29.1	120.51	36	15.61	23.5	6.8	6.34	13.75	2.87
Anampses_twistii	Anampses_twistii	Labridae	Perciformes	43.53	123.41	35.16	16.4	24.71	8.33	6.75	15.8	3.45
Anarchias_seychellensis	Anarchias_seychellensis	Muraenidae	Anguilliformes	4.49	199.33	9.2	4.87	5.17	10.47	2.65	1.9	0.67
Anarhichas_lupus	Anarhichas_lupus	Anarhichadidae	Perciformes	1070.1	574	109.5	65.96	82.58	65.14	56.73	23.06	6.22
Anarhichas_orientalis	Anarhichas_orientalis	Anarhichadidae	Perciformes	928.35	526.67	100.2	61.38	68.59	80.68	50.84	18.04	4.91
Anarrhichthys_ocellatus	Anarrhichthys_ocellatus	Anarhichadidae	Perciformes	NA	1294.67	117.83	70.78	91.86	89.38	64.83	7.95	2.66
Anaspidoglanis_macrostomus	Notoglanidium_macrostoma	Claroteidae	Siluriformes	34.7	137.01	18.99	28.81	14.49	26.59	24.81	15.59	2.81
Anchoa_cayorum	Anchoa_cayorum	Engraulidae	Clupeiformes	3.13	69	13.73	5.83	8.5	12.67	2.43	6.3	0.87
Anchoa_choerostoma	Anchoa_choerostoma	Engraulidae	Clupeiformes	1.15	49.08	8.65	4.48	6.7	10.73	1.81	3.61	0.55
Anchoa_colonensis	Anchoa_colonensis	Engraulidae	Clupeiformes	1.34	49.89	10.08	5.29	6.36	9.71	2.72	4.99	0.82
Anchoa_compressa	Anchoa_compressa	Engraulidae	Clupeiformes	10.67	103.27	25	8.93	12.9	16.93	3.77	9.67	1.6
Anchoa_cubana	Anchoa_cubana	Engraulidae	Clupeiformes	2.06	62.8	10.71	5.61	7.19	10.38	1.75	4.7	0.63
Anchoa_delicatissima	Anchoa_delicatissima	Engraulidae	Clupeiformes	2.3	62.77	12.28	5.29	8.13	9.68	1.7	5.37	0.76
Anchoa_filifera	Anchoa_filifera	Engraulidae	Clupeiformes	1.87	58.67	11.27	5.53	7.43	12	2.37	4.83	0.73
Anchoa_hepsetus	Anchoa_hepsetus	Engraulidae	Clupeiformes	12.63	104.53	22.7	11.63	13.06	19.15	5.87	9.95	1.88
Anchoa_lamprotaenia	Anchoa_lamprotaenia	Engraulidae	Clupeiformes	2.33	58.98	12.3	6.34	8.08	12.02	3.66	5.74	0.97
Anchoa_lyolepis	Anchoa_lyolepis	Engraulidae	Clupeiformes	1.41	54.87	9.47	5.29	6.33	10.41	3.34	4.29	0.99
Anchoa_mitchilli	Anchoa_mitchilli	Engraulidae	Clupeiformes	3.89	72.76	15.6	7.15	9.14	12.02	4.18	6.79	1.62
Anchoa_mundeoloides	Anchoa_mundeoloides	Engraulidae	Clupeiformes	14.3	107.64	26.94	10.19	12.48	18.18	5.29	9.53	1.7
Anchoa_nasus	Anchoa_nasus	Engraulidae	Clupeiformes	10.93	91.07	21.67	8.43	11	18.63	3.63	8.27	1.57
Anchoa_panamensis	Anchoa_panamensis	Engraulidae	Clupeiformes	9.87	104.53	25.63	8.4	11.87	16.77	3.43	10.37	1.83
Anchoa_parva	Anchoa_parva	Engraulidae	Clupeiformes	1.13	45.22	9.48	4.58	6.52	8.04	3.04	4.54	0.88
Anchoa_walkeri	Anchoa_walkeri	Engraulidae	Clupeiformes	6	88.53	21.13	7.7	10.47	15.7	2.97	8.1	1.47
Anchovia_macrolepidota	Anchovia_macrolepidota	Engraulidae	Clupeiformes	41.5	135.79	49.06	14.66	20	29.95	5.54	15.97	2.67
Anchovia_surinamensis	Anchovia_surinamensis	Engraulidae	Clupeiformes	6.1	79.8	20.8	7.8	9.8	15.95	2.8	7.95	1.35
Anchoviella_alleni	Anchoviella_alleni	Engraulidae	Clupeiformes	2.99	71.06	11.8	6.24	7.22	9.26	1.51	5.29	0.89
Anchoviella_balboae	Anchoviella_balboae	Engraulidae	Clupeiformes	0.52	36.38	8.12	3.4	5.08	5.12	1.84	3.33	0.69
Anchoviella_brevirostris	Anchoviella_brevirostris	Engraulidae	Clupeiformes	3.4	70.3	13.4	6.67	8.73	10.3	1.87	5.8	0.93
Anchoviella_carrikeri	Anchoviella_carrikeri	Engraulidae	Clupeiformes	1.9	57.87	9.58	5.33	7.24	8.98	2.18	4.31	0.63
Anchoviella_guianensis	Anchoviella_guianensis	Engraulidae	Clupeiformes	4.78	74.59	13.88	7.5	8.62	12.38	4.38	6.66	1.16
Anchoviella_lepidentostole	Anchoviella_lepidentostole	Engraulidae	Clupeiformes	4.97	77.63	15.63	7.9	10.47	12.83	2.33	6.5	1.23
Ancistrus_cirrhosus	Ancistrus_cirrhosus	Loricariidae	Siluriformes	19.1	86.55	15.43	30.32	13.47	8.15	14.07	9.32	2.8
Ancistrus_dolichopterus	Ancistrus_dolichopterus	Loricariidae	Siluriformes	22.87	94	18.23	33.1	15.6	9.87	18.73	10.17	3
Ancistrus_pirareta	Ancistrus_pirareta	Loricariidae	Siluriformes	8.93	72.47	10.91	22.59	9.98	6.15	11.36	6.4	2.68
Ancistrus_ranunculus	Ancistrus_ranunculus	Loricariidae	Siluriformes	10.64	62.48	10.14	27.63	9.59	7.04	12.27	5.99	1.66
Andinoacara_coeruleopunctatus	Andinoacara_coeruleopunctatus	Cichlidae	Perciformes	155.27	142.21	68.11	30.84	48.42	24.27	14.1	21.91	4.19
Andinoacara_latifrons	Andinoacara_latifrons	Cichlidae	Perciformes	27.45	79.1	35.97	19.47	26.37	11.8	8.87	13.3	1.47
Andinoacara_pulcher	Andinoacara_pulcher	Cichlidae	Perciformes	50.88	94.48	48.47	24.55	31.39	16.95	11.47	16.97	3
Andinoacara_rivulatus	Andinoacara_rivulatus	Cichlidae	Perciformes	56.1	104.83	48.43	23.6	36.43	14.97	13.1	17.37	3.97
Anduzedoras_oxyrhynchus	Anduzedoras_oxyrhynchus	Doradidae	Siluriformes	29.59	126.3	27.1	23.8	21.2	12.6	13.25	5.25	1.55
Anguilla_anguilla	Anguilla_anguilla	Anguillidae	Anguilliformes	152.77	432.9	29.57	20.82	12.83	17.4	12.66	6.3	1.7
Anguilla_australis_australis	Anguilla_australis_australis	Anguillidae	Anguilliformes	44.15	308.44	17	16.7	9.7	13.87	11.6	2.3	1.17
Anguilla_bengalensis_bengalensis	Anguilla_bengalensis	Anguillidae	Anguilliformes	300.4	654	34.8	35.5	15	36.7	29.2	3.9	1.2
Anguilla_bicolor_bicolor	Anguilla_bicolor	Anguillidae	Anguilliformes	108.15	382	21.92	20.88	11.47	23.46	16.21	3.41	1.11
Anguilla_celebesensis	Anguilla_celebesensis	Anguillidae	Anguilliformes	14.97	211.67	10.87	10.3	5.5	10.47	7.37	2.4	1.1
Anguilla_dieffenbachii	Anguilla_dieffenbachii	Anguillidae	Anguilliformes	546.54	452	40.57	32.73	18.84	26.48	19.23	6.86	1.81
Anguilla_interioris	Anguilla_interioris	Anguillidae	Anguilliformes	107.08	490	23.7	22.4	12.7	34.7	18.2	2.2	1.2
Anguilla_japonica	Anguilla_japonica	Anguillidae	Anguilliformes	197.27	522.33	30.78	26.72	13.63	25.36	17.7	4.67	1.28
Anguilla_marmorata	Anguilla_marmorata	Anguillidae	Anguilliformes	266	536	33.06	30.4	16.86	31.36	21.5	7.1	2.48
Anguilla_megastoma	Anguilla_megastoma	Anguillidae	Anguilliformes	246.93	536.33	28.07	29.67	13.07	28.87	22.67	6.03	2
Anguilla_obscura	Anguilla_obscura	Anguillidae	Anguilliformes	208.1	481	31.9	27.03	16.83	27.9	22.83	4.83	1.67
Anguilla_reinhardtii	Anguilla_reinhardtii	Anguillidae	Anguilliformes	91.86	331.02	22.13	20.4	12.13	23.17	15.1	2.37	1.07
Anguilla_rostrata	Anguilla_rostrata	Anguillidae	Anguilliformes	411.8	592	44.13	34.36	19.11	31.11	21.4	3.85	1.27
Anisarchus_medius	Anisarchus_medius	Stichaeidae	Perciformes	2.2	85.53	8.71	6.58	7.52	6.16	3.77	3.06	0.56
Anisotremus_caesius	Anisotremus_caesius	Haemulidae	Perciformes	174.4	162.69	75.99	31.92	43	17.83	15.96	18.83	4.98
Anisotremus_davidsonii	Anisotremus_davidsonii	Haemulidae	Perciformes	289.07	205.16	84.2	42.21	50.16	19.2	17.22	20.89	5.2
Anisotremus_interruptus	Anisotremus_interruptus	Haemulidae	Perciformes	320.73	206.8	93.38	39.74	56.15	21.47	19	25.1	5.91
Anisotremus_moricandi	Anisotremus_moricandi	Haemulidae	Perciformes	68.83	116.88	53.75	23.95	31.51	13.11	10.41	15.35	3.99
Anisotremus_scapularis	Anisotremus_scapularis	Haemulidae	Perciformes	253.77	191.69	89.08	38.1	53.61	20.93	23.72	22.91	7.49
Anisotremus_surinamensis	Anisotremus_surinamensis	Haemulidae	Perciformes	381.07	207.2	93.81	45.5	60.01	25.8	27.32	25.37	5.13
Anisotremus_taeniatus	Anisotremus_taeniatus	Haemulidae	Perciformes	175.3	169.85	80.46	31.51	50.6	16.2	15.61	19.72	4.8
Anisotremus_virginicus	Anisotremus_virginicus	Haemulidae	Perciformes	298	197.35	97.55	39.48	64.04	22.44	26.45	21.65	6.66
Anodontostoma_chacunda	Anodontostoma_chacunda	Clupeidae	Clupeiformes	48.03	117.91	54.02	18.06	20.66	9.33	3.78	15.34	3.14
Anodus_orinocensis	Anodus_orinocensis	Hemiodontidae	Characiformes	170.83	218.26	52.38	33.36	30.83	32.31	10	17.61	5.79
Anoplarchus_insignis	Anoplarchus_insignis	Stichaeidae	Perciformes	1.7	78.5	7.77	5.23	5.4	3.77	3.07	3.47	0.77
Anoplarchus_purpurescens	Anoplarchus_purpurescens	Stichaeidae	Perciformes	3.7	82.21	10.54	6.76	6.42	6.59	5.86	3.35	0.74
Anoplocapros_inermis	Anoplocapros_inermis	Aracanidae	Tetraodontiformes	348.4	207.25	95.8	54.95	68.36	9.95	15.75	16.8	9.96
Anoplogaster_cornuta	Anoplogaster_cornuta	Anoplogastridae	Beryciformes	51.6	106.36	53.56	21.97	47.17	34.49	10.03	10.01	3.76
Anoplopoma_fimbria	Anoplopoma_fimbria	Anoplopomatidae	Scorpaeniformes	403.55	337.5	62.5	48.26	50.5	38.73	31.88	16.52	7.39
Anostomus_anostomus	Anostomus_anostomus	Anostomidae	Characiformes	6.37	75.27	16.47	8.97	7.97	2.87	2.6	6.97	1.2
Anostomus_ternetzi	Anostomus_ternetzi	Anostomidae	Characiformes	4.76	72.73	14.32	7.64	7.33	3.47	2.08	7.07	0.97
Anotopterus_pharao	Anotopterus_pharao	Anotopteridae	Aulopiformes	6.7	240.56	8.99	5.71	12.19	45.55	2.88	3.19	2.17
Antennarius_commerson	Antennarius_commerson	Antennariidae	Lophiiformes	486.57	178.35	104.79	59.37	83.28	40.47	37	24.76	7.34
Antennarius_hispidus	Antennarius_hispidus	Antennariidae	Lophiiformes	113.73	93.87	57.47	40.89	44.78	29.74	25.28	13.33	4.86
Antennarius_indicus	Antennarius_indicus	Antennariidae	Lophiiformes	48.3	75.6	52.27	28.37	39.45	25.83	16.41	11.7	3.15
Antennarius_multiocellatus	Antennarius_multiocellatus	Antennariidae	Lophiiformes	93.2	89.85	55.63	38.56	44.27	25.03	21.76	14.29	4.52
Antennarius_pictus	Antennarius_pictus	Antennariidae	Lophiiformes	98.2	97.45	49.76	33.42	42.85	21.4	21.66	13.22	5.76
Antennarius_striatus	Antennarius_striatus	Antennariidae	Lophiiformes	43.4	71.67	26.45	26.95	22.76	14.25	15.68	7.06	2.54
Antennatus_nummifer	Antennatus_nummifer	Antennariidae	Lophiiformes	19.75	65.34	39.01	20.57	32.06	16.02	15.36	9.04	3.12
Antennatus_tuberosus	Antennatus_tuberosus	Antennariidae	Lophiiformes	10.9	43.61	28.43	17.75	20.15	14.3	11.73	6.12	2.02
Anthias_anthias	Anthias_anthias	Serranidae	Perciformes	63.97	130.78	50.3	22.56	33.34	22.81	13.18	17.9	2.91
Antigonia_capros	Antigonia_capros	Caproidae	Perciformes	119.87	127.95	123.24	26.06	75.35	14.88	10.95	20.24	3.89
Antigonia_combatia	Antigonia_combatia	Caproidae	Perciformes	110.8	119.46	127.88	22.81	71.74	13.44	6.64	15.74	3.47
Antigonia_rubescens	Antigonia_rubescens	Caproidae	Perciformes	48.27	100.55	80.32	18.76	46.78	10.67	11.35	12.96	2.87
Antimora_microlepis	Antimora_microlepis	Moridae	Gadiformes	109.22	256	44.36	35.37	27.92	32.79	26.72	6.86	2.23
Antimora_rostrata	Antimora_rostrata	Moridae	Gadiformes	111.5	256.47	44.06	36.84	29.18	35.71	26.59	7.14	1.64
Anyperodon_leucogrammicus	Anyperodon_leucogrammicus	Serranidae	Perciformes	48.3	143.47	42.87	16.8	25.63	33.17	10.83	14.63	3.33
Apareiodon_affinis	Apareiodon_affinis	Parodontidae	Characiformes	8.1	77.87	18.18	11.6	8.58	5.83	2.03	8.47	1.79
Apareiodon_ibitiensis	Apareiodon_ibitiensis	Parodontidae	Characiformes	7.03	71.25	14.46	10.3	7.97	3.28	2.05	6.63	1.28
Apareiodon_piracicabae	Apareiodon_piracicabae	Parodontidae	Characiformes	1	41.03	8.87	5.07	4.87	3.13	1.37	3.9	0.63
Apeltes_quadracus	Apeltes_quadracus	Gasterosteidae	Gasterosteiformes	0.83	39.44	8.74	5.11	5.09	2.77	3.19	1.34	0.66
Aphanius_anatoliae	Aphanius_anatoliae	Cyprinodontidae	Cyprinodontiformes	1.4	34.8	11.53	6.99	6.55	3.42	3	5.93	1.03
Aphanius_asquamatus	Aphanius_asquamatus	Cyprinodontidae	Cyprinodontiformes	0.33	28.59	5.83	4.1	3.9	2.4	1.9	2.78	0.52
Aphanius_chantrei	Aphanius_chantrei	Cyprinodontidae	Cyprinodontiformes	1.27	32.07	11.07	7.34	6.02	2.98	2.09	5.88	0.89
Aphanius_dispar_dispar	Aphanius_dispar_dispar	Cyprinodontidae	Cyprinodontiformes	4.25	51.44	15.19	10.83	8.23	3.41	3.25	8.67	1.59
Aphanius_fasciatus	Aphanius_fasciatus	Cyprinodontidae	Cyprinodontiformes	2.81	46.11	13	9.32	8.03	4.2	2.79	7.81	1.03
Aphanius_iberus	Aphanius_iberus	Cyprinodontidae	Cyprinodontiformes	0.64	27.96	8.53	4.9	4.45	2.41	1.9	4.61	0.42
Aphanius_mento	Aphanius_mento	Cyprinodontidae	Cyprinodontiformes	1.42	34.55	10.12	7.38	7.02	3.78	3.62	6.32	0.92
Aphanopus_carbo	Aphanopus_carbo	Trichiuridae	Perciformes	137.8	573.5	36.7	25.9	35.8	70.4	20.7	2	0.6
Aphanopus_intermedius	Aphanopus_intermedius	Trichiuridae	Perciformes	20.68	427.5	17.36	14.64	14.68	36.83	3.88	1.01	0.64
Aphanotorulus_ammophilus	Aphanotorulus_ammophilus	Loricariidae	Siluriformes	4.36	61.36	8.62	18.12	8.21	2.41	4.53	4.93	2.61
Aphanotorulus_unicolor	Aphanotorulus_unicolor	Loricariidae	Siluriformes	37.47	120.04	21.12	32.24	16.83	4.78	8.76	10.49	4.42
Aphareus_furca	Aphareus_furca	Lutjanidae	Perciformes	288.57	239.05	72.95	37.95	49.92	48.33	26.12	20.61	11.4
Aphia_minuta	Aphia_minuta	Gobiidae	Perciformes	0.27	31.81	4.9	3.53	4.14	4.6	2.38	2.47	0.42
Aphredoderus_sayanus	Aphredoderus_sayanus	Aphredoderidae	Percopsiformes	7.52	65.5	22.17	12.53	12.2	9.87	9.57	8.87	1.07
Aphyocharax_anisitsi	Aphyocharax_anisitsi	Characidae	Characiformes	0.33	26.3	7	3.6	4.43	2.6	1.47	2.63	0.77
Aphyocypris_chinensis	Aphyocypris_chinensis	Cyprinidae	Cypriniformes	0.95	37.38	8.9	5.13	5.48	4.6	2.18	3.7	0.37
Aphyosemion_ahli	Aphyosemion_ahli	Nothobranchiidae	Cyprinodontiformes	0.32	25.32	5.18	4.63	2.88	2.43	2.1	3.21	0.77
Aphyosemion_bivittatum	Aphyosemion_bivittatum	Nothobranchiidae	Cyprinodontiformes	0.48	28.85	6.33	5.48	3.9	3.13	2.07	3.6	0.6
Aphyosemion_cameronense	Aphyosemion_cameronense	Nothobranchiidae	Cyprinodontiformes	0.85	36.41	6.74	6.21	4.39	3.9	2.62	4.18	0.8
Aphyosemion_elegans	Aphyosemion_elegans	Nothobranchiidae	Cyprinodontiformes	0.27	25.28	4.29	4.37	2.87	2.22	2.23	2.95	0.58
Aphyosemion_loennbergii	Aphyosemion_loennbergii	Nothobranchiidae	Cyprinodontiformes	0.29	23.6	5.02	4.5	3.08	2.45	1.83	3.37	0.5
Apistogramma_agassizii	Apistogramma_agassizii	Cichlidae	Perciformes	1.81	39.43	12.6	6.63	8.63	5.47	4	5.27	0.83
Apistogramma_bitaeniata	Apistogramma_bitaeniata	Cichlidae	Perciformes	0.82	29.9	9.02	5.56	6.72	3.98	3.64	4.58	0.73
Apistogramma_caetei	Apistogramma_caetei	Cichlidae	Perciformes	0.2	18	6.42	3.75	4.48	2.94	2.1	2.89	0.77
Apistogramma_hoignei	Apistogramma_hoignei	Cichlidae	Perciformes	2.47	39.47	15.8	7.58	10.16	5.06	4.66	6.44	0.89
Apistogramma_regani	Apistogramma_regani	Cichlidae	Perciformes	0.53	24.79	9.05	5.04	5.64	3.89	3	3.74	0.78
Apistoloricaria_ommation	Apistoloricaria_ommation	Loricariidae	Siluriformes	14.39	141.45	12.85	25.1	8.15	8.05	16.7	2.55	3.1
Apistus_carinatus	Apistus_carinatus	Apistidae	Scorpaeniformes	20.23	90.84	25.56	16.71	18.62	16.55	10.13	8.75	1.68
Aplocheilus_lineatus	Aplocheilus_lineatus	Aplocheilidae	Cyprinodontiformes	1.25	40.91	8.73	7.45	5.19	5.12	3.8	5.24	1.09
Aplocheilus_panchax	Aplocheilus_panchax	Aplocheilidae	Cyprinodontiformes	0.87	36.25	8.27	6.45	4.34	3.59	1.82	4.75	0.83
Aplodactylus_arctidens	Aplodactylus_arctidens	Aplodactylidae	Perciformes	319.3	222.13	70.93	41.22	37.44	14.09	21.92	29.82	6.19
Aplodactylus_lophodon	Aplodactylus_lophodon	Aplodactylidae	Perciformes	30.8	106.69	32.22	17.19	16.7	6.72	9	13.3	2.18
Aplodactylus_punctatus	Aplodactylus_punctatus	Aplodactylidae	Perciformes	263.03	209.4	66.24	35.37	41.1	12.17	16.98	26.3	10.01
Aplodinotus_grunniens	Aplodinotus_grunniens	Sciaenidae	Perciformes	290.43	236.88	83.05	39.07	44.92	25.64	25.32	23.98	4.77
Apodichthys_flavidus	Apodichthys_flavidus	Pholidae	Perciformes	27.67	201.07	24.12	11.26	12.05	8.68	5.59	5.73	1.01
Apogon_aurolineatus	Apogon_aurolineatus	Apogonidae	Perciformes	0.94	31.8	11.23	5.93	7.07	7.3	3.3	4.47	0.53
Apogon_binotatus	Apogon_binotatus	Apogonidae	Perciformes	9	69.63	22.97	12.53	14.67	16.03	7.77	9.07	1.17
Apogon_campbelli	Apogon_campbelli	Apogonidae	Perciformes	0.71	29.3	10.5	6.07	6.57	6	4.07	3.67	0.67
Apogon_caudicinctus	Apogon_caudicinctus	Apogonidae	Perciformes	1.93	43.7	15.27	9.03	8.84	10.08	4.94	5.66	1.31
Apogon_coccineus	Apogon_coccineus	Apogonidae	Perciformes	1.73	39.56	14.34	8.53	9.48	9.21	5.46	4.7	1.05
Apogon_doryssa	Apogon_doryssa	Apogonidae	Perciformes	1.24	36.37	13.2	7.6	7.43	7.67	4.6	3.73	0.4
Apogon_dovii	Apogon_dovii	Apogonidae	Perciformes	6.93	60.8	22.37	11.93	13.7	12.8	6.47	10.1	1.53
Apogon_erythrinus	Apogon_erythrinus	Apogonidae	Perciformes	1.34	36.08	14.24	8.88	8.29	8.5	5.14	4.73	0.97
Apogon_guadalupensis	Apogon_guadalupensis	Apogonidae	Perciformes	8.55	68.23	24.5	13.77	15.3	15.33	7.77	9.57	1.1
Apogon_imberbis	Apogon_imberbis	Apogonidae	Perciformes	8.73	68.49	25.39	13.09	15.41	16.01	6.03	8.49	2.17
Apogon_indicus	Apogon_indicus	Apogonidae	Perciformes	1.5	35.83	13.57	8.4	8.83	7.1	4.83	4.5	0.33
Apogon_lachneri	Apogon_lachneri	Apogonidae	Perciformes	1.33	37.29	12.44	6.71	9.2	8.97	4.37	4.73	0.91
Apogon_maculatus	Apogon_maculatus	Apogonidae	Perciformes	11.23	70.6	25.97	14.8	15.63	16.33	8.37	9.77	1.43
Apogon_pacificus	Apogon_pacificus	Apogonidae	Perciformes	5.83	59.63	20.34	11	14.35	13.81	5.01	8.65	1.23
Apogon_phenax	Apogon_phenax	Apogonidae	Perciformes	1.8	41.54	13.42	7.82	9.87	10.24	4.81	5.23	1.3
Apogon_pillionatus	Apogon_pillionatus	Apogonidae	Perciformes	1.95	39.72	13	7.69	9.81	9.61	5.24	5.51	1.01
Apogon_planifrons	Apogon_planifrons	Apogonidae	Perciformes	4.27	50.84	15.56	9.59	12.01	12.39	6.5	6.19	1.21
Apogon_pseudomaculatus	Apogon_pseudomaculatus	Apogonidae	Perciformes	7.13	60.07	21.2	14.06	15.47	14.8	8.93	9.54	1.6
Apogon_robinsi	Apogon_robinsi	Apogonidae	Perciformes	13.8	75.5	24.35	13.35	15.1	17.65	6.35	9.45	2.25
Apogon_semiornatus	Apogon_semiornatus	Apogonidae	Perciformes	1.77	36.97	13.33	9.57	7.9	8.67	5.4	4.6	0.47
Apogon_townsendi	Apogon_townsendi	Apogonidae	Perciformes	1.57	38.93	13.6	7	8.77	9.03	4.37	5.3	0.93
Apogonichthyoides_nigripinnis	Apogonichthyoides_nigripinnis	Apogonidae	Perciformes	19.51	73.61	35.75	17.47	22.52	18.64	11.4	12.99	2.5
Apogonichthyoides_taeniatus	Apogonichthyoides_taeniatus	Apogonidae	Perciformes	29.13	88.79	39.23	18.49	24.72	19.08	11.5	15.96	2.71
Apolemichthys_trimaculatus	Apolemichthys_trimaculatus	Pomacanthidae	Perciformes	191.6	143.45	77.47	32.54	53.07	10.43	11.62	18.87	6.22
Apolemichthys_xanthurus	Apolemichthys_xanthurus	Pomacanthidae	Perciformes	45.37	93.98	59.49	19.04	38.95	10.54	10.38	12.66	3.59
Apomatoceros_alleni	Apomatoceros_alleni	Trichomycteridae	Siluriformes	0.25	46.13	3.75	4.43	2.4	2.08	3.59	2.37	0.58
Aporops_bilinearis	Aporops_bilinearis	Serranidae	Perciformes	10.57	71.78	22.25	15.09	11.4	14.7	9.38	8.36	1.89
Aprion_virescens	Aprion_virescens	Lutjanidae	Perciformes	1882.7	377.34	94.31	58.55	70.24	58.83	32.1	30.76	12.84
Apsilus_dentatus	Apsilus_dentatus	Lutjanidae	Perciformes	4344	545	223.2	102.97	155.76	78.47	58.23	61.76	25.34
Apsilus_fuscus	Apsilus_fuscus	Lutjanidae	Perciformes	416.73	249.88	76.43	42.28	47.83	33.33	12.87	28.24	7.79
Apterichtus_klazingai	Apterichtus_klazingai	Ophichthidae	Anguilliformes	12.35	428.33	7.87	6.8	3.95	10.98	4.84	1.34	1.34
Apteronotus_albifrons	Apteronotus_albifrons	Apteronotidae	Gymnotiformes	47.77	228.07	38.63	17.51	20.33	20.83	10.57	4.87	1.25
Aptocyclus_ventricosus	Aptocyclus_ventricosus	Cyclopteridae	Scorpaeniformes	414.03	181.6	64.67	71.13	43.57	35.37	49.33	18.93	9
Aracana_ornata	Aracana_ornata	Aracanidae	Tetraodontiformes	58.55	77.07	55.85	31.68	46.23	7.13	8.93	12.4	4.4
Arapaima_gigas	Arapaima_gigas	Arapaimidae	Osteoglossiformes	767.55	413.95	79.88	51.76	32.48	47.55	37.35	24.45	4.98
Archocentrus_centrarchus	Archocentrus_centrarchus	Cichlidae	Perciformes	59.08	102.64	57.17	20.97	30.9	14.57	8.67	16.23	1.93
Archoplites_interruptus	Archoplites_interruptus	Centrarchidae	Perciformes	297.03	214.52	85.93	34.85	48.54	45.03	16.83	29.47	7.44
Archosargus_probatocephalus	Archosargus_probatocephalus	Sparidae	Perciformes	97.87	139.67	68.83	24.13	41.63	17.77	15.7	16.63	5.43
Arctoscopus_japonicus	Arctoscopus_japonicus	Trichodontidae	Perciformes	37.8	157.33	36.8	19.57	21.7	19.73	8.9	8.87	2.9
Arenigobius_bifrenatus	Arenigobius_bifrenatus	Gobiidae	Perciformes	8.18	82.66	15.09	14.29	12.75	10.11	9.54	8.46	2.2
Argentina_silus	Argentina_silus	Argentinidae	Osmeriformes	97.7	229.07	32.58	26.05	25.98	47.7	21.75	12.95	5.01
Argentina_striata	Argentina_striata	Argentinidae	Osmeriformes	26.81	147.92	20.66	18.37	18.06	10.38	8.87	9.16	3.72
Argyropelecus_aculeatus	Argyropelecus_aculeatus	Sternoptychidae	Stomiiformes	9.33	63.53	48.29	16.22	35.75	19.15	13.8	7.53	1.8
Argyropelecus_affinis	Argyropelecus_affinis	Sternoptychidae	Stomiiformes	7.43	64.67	33.3	10.27	24.3	15.5	6.8	6.3	1.47
Argyropelecus_gigas	Argyropelecus_gigas	Sternoptychidae	Stomiiformes	11.88	80.48	29.54	12.02	26.33	19.06	7.88	6.84	1.82
Argyropelecus_hemigymnus	Argyropelecus_hemigymnus	Sternoptychidae	Stomiiformes	0.89	32.47	12.21	4.68	11.23	8.52	3.84	2.61	1.03
Argyropelecus_lychnus	Argyropelecus_lychnus	Sternoptychidae	Stomiiformes	1.44	42.5	23.4	4.9	16.97	9.93	3.7	4.53	0.97
Argyropelecus_olfersii	Argyropelecus_olfersii	Sternoptychidae	Stomiiformes	1.29	36.57	24.89	5.28	17.48	12.48	4.24	4.15	0.99
Argyropelecus_sladeni	Argyropelecus_sladeni	Sternoptychidae	Stomiiformes	8	70.1	42.2	9.9	26.4	17.9	5.8	6.8	1.6
Argyrops_bleekeri	Argyrops_bleekeri	Sparidae	Perciformes	185.9	157.6	93.38	26.95	59.37	20.1	15.61	20.69	7.12
Argyrops_spinifer	Argyrops_spinifer	Sparidae	Perciformes	132.17	142.94	72.58	26.2	50.4	20.13	18.72	17.97	5.06
Argyrozona_argyrozona	Argyrozona_argyrozona	Sparidae	Perciformes	282.93	228.33	76.27	35.9	52.67	36.97	23.27	24.13	7.33
Ariomma_bondi	Ariomma_bondi	Ariommatidae	Perciformes	27.47	120.2	29.43	17.1	20.8	13.8	6.17	4.6	1.47
Ariomma_indicum	Ariomma_indicum	Ariommatidae	Perciformes	54.63	128.38	48.95	20.11	34.57	14.42	7.73	7.64	4.38
Ariomma_melanum	Ariomma_melanum	Ariommatidae	Perciformes	30.7	126.34	31.69	17.54	22.17	15.84	8.02	5.78	2.88
Ariopsis_assimilis	Ariopsis_assimilis	Ariidae	Siluriformes	213.47	246.26	50.8	55.05	23.86	33.22	40.2	16.99	3.75
Ariopsis_felis	Ariopsis_felis	Ariidae	Siluriformes	256.47	262.42	48.95	52.92	27.12	35.51	40.98	17.07	4.18
Ariopsis_guatemalensis	Ariopsis_guatemalensis	Ariidae	Siluriformes	151.43	232.88	35.61	50.27	23.3	31.07	37.88	18.16	3.94
Ariopsis_seemanni	Ariopsis_seemanni	Ariidae	Siluriformes	291.53	251.76	60.78	55.93	27.66	32.33	39.1	19.44	4.64
Ariosoma_anago	Ariosoma_anago	Congridae	Anguilliformes	78.2	405	24.6	19.5	18.2	29.1	9.7	3.5	2.6
Ariosoma_balearicum	Ariosoma_balearicum	Congridae	Anguilliformes	22.86	257	15.2	11.63	11.43	16.03	6.77	2.07	1.3
Ariosoma_major	Ariosoma_major	Congridae	Anguilliformes	64.37	379.37	18.88	17.34	16.02	22.37	11.32	2.71	1.42
Ariosoma_meeki	Ariosoma_meeki	Congridae	Anguilliformes	165.7	449.33	33.9	28.08	20.47	26.86	16.91	3.65	1.36
Ariosoma_scheelei	Ariosoma_scheelei	Congridae	Anguilliformes	8.77	195.67	10.37	8.2	7.87	11.63	4.67	1.9	1.03
Aristochromis_christyi	Aristochromis_christyi	Cichlidae	Perciformes	132.85	192.32	60.3	24.66	48.01	34.79	12.08	20.31	6.14
Aristostomias_polydactylus	Aristostomias_polydactylus	Stomiidae	Stomiiformes	66.77	183.67	48.7	16.4	29.27	52.5	5.93	5.07	1.7
Aristostomias_scintillans	Aristostomias_scintillans	Stomiidae	Stomiiformes	36.73	151.79	29.83	16.36	22.64	38.9	10.95	4.48	1.67
Aristostomias_tittmanni	Aristostomias_tittmanni	Stomiidae	Stomiiformes	34.87	162.33	31.53	13.3	22	34.43	5.1	3.73	1.4
Arius_arius	Arius_arius	Ariidae	Siluriformes	92.1	161.23	32.4	32.6	17.95	17.25	18.9	10.85	2.95
Arius_dispar	Arius_dispar	Ariidae	Siluriformes	73.4	166.7	30.67	32.07	17.1	17.13	20.87	11	2.83
Arius_gagora	Arius_gagora	Ariidae	Siluriformes	86.97	159.2	30.03	31.93	19.97	21	20.23	11.07	2.93
Arius_maculatus	Arius_maculatus	Ariidae	Siluriformes	120.07	181.06	42.63	38.27	20.73	21.3	25.47	13.87	4.5
Arius_subrostratus	Arius_subrostratus	Ariidae	Siluriformes	47.9	152.7	32	30.1	25.5	16.6	18.9	10.7	2.7
Arius_venosus	Arius_venosus	Ariidae	Siluriformes	106.67	179	42.23	38.6	22	27.33	28.66	14.78	3.19
Arnoglossus_imperialis	Arnoglossus_imperialis	Bothidae	Pleuronectiformes	28.77	147.63	59.3	11.47	26.44	18.53	3.15	13.33	1.86
Arnoglossus_laterna	Arnoglossus_laterna	Bothidae	Pleuronectiformes	7.49	84.93	31.73	9.77	17.35	12.02	7.12	9.97	1.43
Arnoglossus_thori	Arnoglossus_thori	Bothidae	Pleuronectiformes	3.82	67.16	28.7	4.94	14.88	9.07	1.37	7.57	1
Arnoldichthys_spilopterus	Arnoldichthys_spilopterus	Alestidae	Characiformes	9.13	69.07	21.3	11.47	11.53	7.67	4.1	7.57	2.43
Arothron_hispidus	Arothron_hispidus	Tetraodontidae	Tetraodontiformes	157.07	146.02	37.93	49.16	40.06	13.54	16.9	16.84	5.79
Arothron_immaculatus	Arothron_immaculatus	Tetraodontidae	Tetraodontiformes	106.6	127.63	37.67	39.33	29.87	16.57	19.33	18.93	5.3
Arothron_manilensis	Arothron_manilensis	Tetraodontidae	Tetraodontiformes	71.5	113.5	33.42	35.98	28.53	9.2	12.05	16.37	5.97
Arothron_mappa	Arothron_mappa	Tetraodontidae	Tetraodontiformes	431.15	220.9	89.06	61.88	58.92	17.68	23.41	26.77	7.45
Arothron_nigropunctatus	Arothron_nigropunctatus	Tetraodontidae	Tetraodontiformes	224.4	158.33	45.5	45.4	35.93	18.37	19.7	20.27	5.87
Arothron_stellatus	Arothron_stellatus	Tetraodontidae	Tetraodontiformes	360.97	183.65	68.02	61.65	58.86	19.15	27.14	22.52	7.51
Arrhamphus_sclerolepis_sclerolepis	Arrhamphus_sclerolepis_sclerolepis	Hemiramphidae	Beloniformes	24.02	133.66	20.77	13.61	12.5	19.58	6.79	8.31	2.47
Arripis_georgianus	Arripis_georgianus	Arripidae	Perciformes	115.86	177.11	50.1	29	27.8	24.1	12.2	14.7	3
Arripis_trutta	Arripis_trutta	Arripidae	Perciformes	308.47	255.28	71.57	39.7	36.42	39.15	20.72	20.52	9.23
Artedidraco_lonnbergi	Artedidraco_lonnbergi	Artedidraconidae	Perciformes	2.3	55.66	12.75	11.41	8.44	6.97	5.63	4.56	1.33
Artedidraco_mirus	Artedidraco_mirus	Artedidraconidae	Perciformes	12.7	84.28	18.44	21.94	13.65	13.63	12.37	6.92	1.49
Artedidraco_shackletoni	Artedidraco_shackletoni	Artedidraconidae	Perciformes	21.75	108.15	19.45	20.26	14.14	17.36	12.62	5.71	1.84
Artedidraco_skottsbergi	Artedidraco_skottsbergi	Artedidraconidae	Perciformes	13.3	85.73	19.3	18.47	12.8	10.63	12.13	7.63	2
Artediellus_fuscimentus	Artediellus_fuscimentus	Cottidae	Scorpaeniformes	4.5	57.88	11.12	16.47	9.28	10.99	13.24	3.9	3.72
Artedius_corallinus	Artedius_corallinus	Cottidae	Scorpaeniformes	1.5	41.25	7.73	10.64	5.29	8.45	9.05	3.09	2.49
Artedius_fenestralis	Artedius_fenestralis	Cottidae	Scorpaeniformes	22.07	91.74	23.69	28.23	14.88	11.98	18.82	6.34	2.67
Artedius_lateralis	Artedius_lateralis	Cottidae	Scorpaeniformes	14.2	82.91	19.3	23.68	12.13	18.44	22.13	6.12	3.69
Artedius_notospilotus	Artedius_notospilotus	Cottidae	Scorpaeniformes	8.8	73.26	18.8	21.37	11.35	11.92	14.92	6.33	1.57
Aruma_histrio	Aruma_histrio	Gobiidae	Perciformes	1	45.05	6.67	8.12	4.81	5.97	4.73	4.44	0.9
Aseraggodes_kobensis	Aseraggodes_kobensis	Soleidae	Pleuronectiformes	9.33	79.34	34.41	6.01	16.94	6.58	1.69	10.23	0.92
Aspasma_minima	Aspasma_minima	Gobiesocidae	Gobiesociformes	0.2	24.81	3.44	4.78	2.46	2.41	2.24	1.54	0.45
Aspidophoroides_monopterygius	Aspidophoroides_monopterygius	Agonidae	Scorpaeniformes	3.93	135.23	8.4	13.07	6.77	4.57	4.6	2.07	1.5
Aspistor_luniscutis	Aspistor_luniscutis	Ariidae	Siluriformes	141.2	214.5	41.6	46.5	22.9	24.5	29.6	14.9	4
Aspistor_quadriscutis	Aspistor_quadriscutis	Ariidae	Siluriformes	343.93	274.67	54.84	63.35	26.58	34.51	43.27	20.48	5.7
Aspredo_aspredo	Aspredo_aspredo	Aspredinidae	Siluriformes	74.57	228.95	15.63	38.07	6.03	13.89	21.29	2.3	0.79
Assessor_macneilli	Assessor_macneilli	Plesiopidae	Perciformes	1.41	40.66	13.84	6.07	7.79	6.2	3.24	6.78	0.86
Astatotilapia_burtoni	Astatotilapia_burtoni	Cichlidae	Perciformes	7.68	72.2	28.7	12.5	18.3	10.2	7.8	9.2	1.4
Astatotilapia_calliptera	Astatotilapia_calliptera	Cichlidae	Perciformes	9.73	67.63	24.8	11.87	16.59	10.07	6.9	8.81	2.3
Asterropteryx_ensifera	Asterropteryx_ensifera	Gobiidae	Perciformes	0.46	24.13	7.73	5.22	4.53	2.93	2.6	3.35	0.9
Asterropteryx_semipunctata	Asterropteryx_semipunctata	Gobiidae	Perciformes	1.3	35.67	11.53	6.93	7.17	4.37	3.7	4.63	1.03
Astrapogon_alutus	Astrapogon_alutus	Apogonidae	Perciformes	3.35	48.43	16.9	9.1	11.67	11.13	5.4	6.5	0.67
Astrapogon_puncticulatus	Astrapogon_puncticulatus	Apogonidae	Perciformes	1.79	38.2	13.77	6.9	8.93	10.07	4.53	5.63	0.9
Astrapogon_stellatus	Astrapogon_stellatus	Apogonidae	Perciformes	2.73	45.14	17.43	8.92	12.15	12.44	6.83	6.75	1.05
Astronesthes_gemmifer	Astronesthes_gemmifer	Stomiidae	Stomiiformes	12.3	129.25	21.1	9.35	15.6	22.9	7.75	6.75	1.9
Astronesthes_macropogon	Astronesthes_macropogon	Stomiidae	Stomiiformes	6.23	91.63	16	8.03	11.8	17.63	5.9	5.7	1.73
Astronesthes_similus	Astronesthes_similus	Stomiidae	Stomiiformes	12.98	120.57	18.83	10.9	16.33	23.17	8.6	6.03	1.73
Astronotus_crassipinnis	Astronotus_crassipinnis	Cichlidae	Perciformes	123.6	148.27	64.2	34.4	40.8	23.5	20.5	24.2	3.6
Astronotus_ocellatus	Astronotus_ocellatus	Cichlidae	Perciformes	384.27	181.17	100.6	44.37	59.4	33.63	22.57	32.93	7.03
Astroscopus_y_graecum	Astroscopus_y-graecum	Uranoscopidae	Perciformes	330.23	210.33	56.1	68.53	48.2	38.57	44.07	21.4	6.1
Astyanacinus_moorii	Astyanacinus_moorii	Characidae	Characiformes	13.83	83.13	31.67	11.73	16.77	10.4	5.2	9.47	1.53
Astyanax_aeneus	Astyanax_aeneus	Characidae	Characiformes	16.17	89.23	35.73	11.6	16.63	8.23	5.53	10.33	3.63
Astyanax_bimaculatus	Astyanax_bimaculatus	Characidae	Characiformes	15.57	78.8	36.04	11.94	17.15	9.02	5.63	9.03	1.84
Astyanax_cremnobates	Astyanax_cremnobates	Characidae	Characiformes	4.3	55.92	17.07	8.65	11.43	7.5	5.83	5.89	1.73
Astyanax_fasciatus	Astyanax_fasciatus	Characidae	Characiformes	22.2	92.86	34.35	15.69	16.11	9.09	6.23	10.32	2.02
Astyanax_jordani	Astyanax_jordani	Characidae	Characiformes	1.72	47.67	15.23	7	9.27	5.43	3.47	4.37	1.37
Astyanax_mexicanus	Astyanax_mexicanus	Characidae	Characiformes	5.85	67.74	23.84	9.14	11.46	7.33	3.08	8.16	1.37
Astyanax_nicaraguensis	Astyanax_nicaraguensis	Characidae	Characiformes	8.07	71.91	27.57	9.35	14.44	8.28	5.17	7.86	2.02
Astyanax_orthodus	Astyanax_orthodus	Characidae	Characiformes	7.12	63.07	25.76	9.37	11.31	7.84	3.2	7.17	1.28
Astyanax_scabripinnis	Astyanax_scabripinnis	Characidae	Characiformes	8.7	72.1	23.93	10.1	13.9	7.9	4.77	8.3	2.67
Ataeniobius_toweri	Ataeniobius_toweri	Goodeidae	Cyprinodontiformes	2.11	47.21	13.29	7.5	6.17	3.67	2.29	6.4	0.66
Ateleopus_japonicus	Ateleopus_japonicus	Ateleopodidae	Ateleopodiformes	120.63	506.33	48.56	40.14	40.91	30.11	10.69	5.18	1.11
Atheresthes_stomias	Atheresthes_stomias	Pleuronectidae	Pleuronectiformes	510.6	337.3	125.2	30.8	48.5	60.3	10.3	31.4	6.5
Atherinomorus_endrachtensis	Atherinomorus_endrachtensis	Atherinidae	Atheriniformes	14.83	88.97	17.65	15.6	14.25	11.5	6.57	7.03	2.5
Atherinomorus_lacunosus	Atherinomorus_lacunosus	Atherinidae	Atheriniformes	16.84	100.5	21.41	15.61	15.46	14.05	5.94	7.49	2.22
Atherinomorus_stipes	Atherinomorus_stipes	Atherinidae	Atheriniformes	3.5	57.85	11.74	9.67	9.34	6.91	3.85	4.3	1.27
Atherinomorus_vaigiensis	Atherinomorus_vaigiensis	Atherinidae	Atheriniformes	13.93	97.43	19.83	13.23	13.93	11.07	5.57	7.47	2.07
Atherinops_affinis	Atherinops_affinis	Atherinopsidae	Atheriniformes	44.28	159.77	35.51	17.35	15.03	10.33	3.76	11.66	2.73
Atherinosoma_microstoma	Atherinosoma_microstoma	Atherinidae	Atheriniformes	4.83	76.56	14.56	9.7	8.31	6.96	3.73	4.96	1.1
Atherion_elymus	Atherion_elymus	Atherinidae	Atheriniformes	0.41	32.7	5.34	4.44	4.18	2.58	1.3	2.31	0.67
Atlantirivulus_santensis	Atlantirivulus_santensis	Rivulidae	Cyprinodontiformes	0.68	35.22	6.48	6.39	3.91	2.89	2.73	4.25	0.73
Atractoscion_aequidens	Atractoscion_aequidens	Sciaenidae	Perciformes	218.7	254.01	60.19	32.61	31.95	46.32	19.03	21.34	5.08
Atrobucca_nibe	Atrobucca_nibe	Sciaenidae	Perciformes	177	230.96	59.02	33.03	41.14	38.18	22.5	16.77	5.12
Atypichthys_latus	Atypichthys_latus	Kyphosidae	Perciformes	297.6	195.85	98.08	37.04	44.78	20.45	20.42	22.73	5.71
Atypichthys_strigatus	Atypichthys_strigatus	Kyphosidae	Perciformes	55.4	116.8	51.66	18.66	28.52	11.03	8.85	14.14	3.1
Auchenionchus_microcirrhis	Auchenionchus_microcirrhis	Labrisomidae	Perciformes	207.57	220.6	53.08	44.4	40.02	41.16	30.32	18.66	4.38
Auchenipterus_demerarae	Auchenipterus_demerarae	Auchenipteridae	Siluriformes	7.93	82.41	15.18	12.46	9.65	11.03	6.88	6.8	2.54
Auchenipterus_nigripinnis	Auchenipterus_nigripinnis	Auchenipteridae	Siluriformes	49.1	151.25	32.5	27.24	13.32	14.97	13.69	13.69	3.31
Auchenipterus_osteomystax	Auchenipterus_osteomystax	Auchenipteridae	Siluriformes	70.28	172.74	41.83	23.81	16.32	16.7	13.95	16.99	5.33
Auchenoglanis_biscutatus	Auchenoglanis_biscutatus	Claroteidae	Siluriformes	173.72	187.12	47.17	47.73	31.4	22.1	24.7	24.57	4
Auchenoglanis_occidentalis	Auchenoglanis_occidentalis	Claroteidae	Siluriformes	114.07	172.92	39.15	40.83	28.65	19.8	21.9	20.89	6.34
Aulichthys_japonicus	Aulichthys_japonicus	Aulorhynchidae	Gasterosteiformes	0.9	87.78	3	2.42	1.98	16.25	0.96	1.35	0.29
Aulopus_filamentosus	Aulopus_filamentosus	Aulopidae	Aulopiformes	54.33	168	25.93	25.3	20.2	27.5	9.6	9.97	4.2
Aulopyge_huegelii	Aulopyge_huegelii	Cyprinidae	Cypriniformes	12.5	101.3	21.5	11.9	12.4	7.7	2.2	8.3	1.3
Aulorhynchus_flavidus	Aulorhynchus_flavidus	Aulorhynchidae	Gasterosteiformes	1.37	102.1	5.83	5.47	4.77	5.43	2.03	0.93	1
Aulostomus_chinensis	Aulostomus_chinensis	Aulostomidae	Syngnathiformes	30.8	270	19.12	14.55	15.83	21.23	3.8	5.94	3.15
Aulostomus_maculatus	Aulostomus_maculatus	Aulostomidae	Syngnathiformes	49.52	278.84	20.13	14.2	17.3	21.3	3.27	5.87	1.47
Aulostomus_strigosus	Aulostomus_strigosus	Aulostomidae	Syngnathiformes	56.9	372	24	14.5	20.5	26.2	5	7.4	2
Aurigequula_fasciata	Aurigequula_fasciata	Leiognathidae	Perciformes	69.3	134.33	68.79	20.03	39.33	18.25	6.61	8.89	2.74
Auriglobus_modestus	Auriglobus_modestus	Tetraodontidae	Tetraodontiformes	38.9	92.2	36.83	21.3	26.05	7.5	12	14.18	4.83
Australoheros_facetus	Australoheros_facetus	Cichlidae	Perciformes	32.31	80.57	40.27	19.2	25.2	12.33	7.63	13.93	1.97
Austrofundulus_transilis	Austrofundulus_transilis	Rivulidae	Cyprinodontiformes	1.38	38.2	12.45	8.3	7	4.01	5.01	6.44	1.55
Austrolabrus_maculatus	Austrolabrus_maculatus	Labridae	Perciformes	32.4	114.28	38.09	16.31	21.31	11.59	7.99	17.64	1.83
Austrolycus_depressiceps	Austrolycus_depressiceps	Zoarcidae	Perciformes	116.63	279.33	27.7	29.87	17.17	22.73	22.27	2.97	0.97
Austrolycus_laticinctus	Austrolycus_laticinctus	Zoarcidae	Perciformes	8.9	144.14	11.87	13.38	8.01	12.82	11.9	1.61	0.4
Auxis_rochei_rochei	Auxis_rochei	Scombridae	Perciformes	568	350.75	80.2	53.4	41.51	36.78	18.94	6.02	7.85
Auxis_thazard_thazard	Auxis_thazard	Scombridae	Perciformes	NA	425.25	NA	NA	55.23	46.3	24.23	8.12	10.95
Avocettina_infans	Avocettina_infans	Nemichthyidae	Anguilliformes	14.03	591.33	14.77	6.27	5.63	39.43	3.17	1.87	0.57
Awaous_banana	Awaous_banana	Gobiidae	Perciformes	55.55	142.18	24.83	29.75	21.88	19.08	19.79	14.04	4.88
Awaous_guamensis	Awaous_guamensis	Gobiidae	Perciformes	12.95	86.68	17.16	17.84	13.14	12.93	14.27	9.72	2.66
Awaous_melanocephalus	Awaous_melanocephalus	Gobiidae	Perciformes	17.33	85.98	17.55	18.61	13.67	11.89	11.55	9.77	1.78
Awaous_ocellaris	Awaous_ocellaris	Gobiidae	Perciformes	23.2	104.63	22.87	20.33	16.63	12.63	9.9	11.73	2.27
Ayarnangra_estuarius	Ayarnangra_estuarius	Erethistidae	Siluriformes	0.6	38.83	6.6	7.83	3.7	2.83	3.3	2	0.17
Badis_corycaeus	Badis_corycaeus	Badidae	Perciformes	0.8	29.8	10.6	4.62	5.05	3.17	2.03	4.73	0.37
Badis_kyar	Badis_kyar	Badidae	Perciformes	0.59	27.56	7.5	4.4	4.82	3.06	2.01	4.05	0.71
Badis_ruber	Badis_ruber	Badidae	Perciformes	1.27	35.23	11.82	5.27	5.87	4.18	2.57	5.3	0.62
Badis_siamensis	Badis_siamensis	Badidae	Perciformes	0.75	30.8	10.2	4.66	6.16	3.57	2.64	4.54	0.56
Bagarius_bagarius	Bagarius_bagarius	Sisoridae	Siluriformes	128.07	214.12	36.6	52.2	26.23	34.93	42.57	8.63	2.83
Bagarius_suchus	Bagarius_suchus	Sisoridae	Siluriformes	25.1	147.31	18.48	33.55	12.43	22.68	24.75	4.68	1.95
Bagarius_yarrelli	Bagarius_yarrelli	Sisoridae	Siluriformes	324.43	292.83	51.2	73.49	40.13	49	63.17	13.88	8.55
Bagre_bagre	Bagre_bagre	Ariidae	Siluriformes	167.8	225	44.43	41.83	21.7	24.53	29.8	18.73	5.7
Bagre_marinus	Bagre_marinus	Ariidae	Siluriformes	382.77	263.08	63.25	57.93	29.54	41.77	47.3	20.16	5.22
Bagre_panamensis	Bagre_panamensis	Ariidae	Siluriformes	215.1	228.08	51.13	47.93	33.77	32.4	35.07	17.77	4.83
Bagre_pinnimaculatus	Bagre_pinnimaculatus	Ariidae	Siluriformes	187.67	236.25	45.02	46.44	22.98	32.53	32.37	17.59	4.61
Bagrichthys_macropterus	Bagrichthys_macropterus	Bagridae	Siluriformes	13.17	106.13	24.53	17.52	14.32	6.98	8.22	10.46	2.08
Bagrus_bajad	Bagrus_bajad	Bagridae	Siluriformes	43.64	156.55	30.07	27.77	13.63	27.53	22.78	10.18	2.82
Bagrus_docmak	Bagrus_docmak	Bagridae	Siluriformes	188.1	223.09	46.91	45.07	25.85	36.4	40.66	21.48	4.02
Bairdiella_armata	Bairdiella_armata	Sciaenidae	Perciformes	148.1	182.43	57.32	30.36	29.69	25.33	14.22	21.25	4.56
Bairdiella_chrysoura	Bairdiella_chrysoura	Sciaenidae	Perciformes	236.6	203.54	72.3	40.62	38.33	30.2	23.67	19.86	5.95
Bairdiella_ronchus	Bairdiella_ronchus	Sciaenidae	Perciformes	204.87	207.5	65.19	32.55	35.91	28.26	19.54	22.21	5.88
Bajacalifornia_burragei	Bajacalifornia_burragei	Alepocephalidae	Osmeriformes	19.5	136.69	22.81	15.14	21.01	22.52	1.27	10.69	2.45
Balantiocheilos_melanopterus	Balantiocheilos_melanopterus	Cyprinidae	Cypriniformes	5.37	60.4	16.27	9.1	8.57	4.73	2.7	6.67	1.23
Baldwinella_vivanus	Baldwinella_vivanus	Serranidae	Perciformes	20.03	96	30.6	13.4	19.33	14.9	7.07	11.87	3
Balistapus_undulatus	Balistapus_undulatus	Balistidae	Tetraodontiformes	193.7	170.08	83.73	31.8	67.67	12.37	14.73	20.48	6.83
Balistes_capriscus	Balistes_capriscus	Balistidae	Tetraodontiformes	242.43	199.17	97.75	32.84	85.04	11.78	16.26	16.32	6.42
Balistes_polylepis	Balistes_polylepis	Balistidae	Tetraodontiformes	207.43	176.67	95.53	31.7	80.77	15.23	16.7	14.33	6.37
Balistes_punctatus	Balistes_punctatus	Balistidae	Tetraodontiformes	276.53	194.59	95.02	35.13	78.05	15.12	15.78	15.16	5.13
Balistes_vetula	Balistes_vetula	Balistidae	Tetraodontiformes	163.57	156.65	86.46	28.16	75.99	10.74	12.46	14.18	3.99
Balistoides_conspicillum	Balistoides_conspicillum	Balistidae	Tetraodontiformes	274.4	185.24	93.1	38.77	77.24	14.17	19.39	14.05	7.05
Balistoides_viridescens	Balistoides_viridescens	Balistidae	Tetraodontiformes	225.33	163.33	88.03	34.83	73.63	20.07	22.1	15.47	7.5
Banjos_banjos	Banjos_banjos	Banjosidae	Perciformes	39.3	95.27	51.33	17.96	31.74	14.6	11	11.05	3.01
Barbatula_toni	Barbatula_toni	Nemacheilidae	Cypriniformes	11.14	99.29	15.08	13.87	8.91	6.54	5.63	7.39	1.28
Barbichthys_laevis	Barbichthys_laevis	Cyprinidae	Cypriniformes	60.33	135.66	38.83	21.43	21.53	10.17	10.03	15.03	3.53
Barbonymus_altus	Barbonymus_altus	Cyprinidae	Cypriniformes	171	173.19	95.8	31.35	34.25	18.6	15.2	27.8	5.8
Barbonymus_gonionotus	Barbonymus_gonionotus	Cyprinidae	Cypriniformes	70.35	113.45	46.15	18.46	16.71	9	4.75	15.81	2.61
Barbourisia_rufa	Barbourisia_rufa	Barbourisiidae	Cetomimiformes	357.2	285	71.51	58.2	45.28	78.75	27.24	20.38	12.35
Barbus_ablabes	Barbus_ablabes	Cyprinidae	Cypriniformes	4.3	54.7	16.4	9.5	8.83	5.47	2.17	7.87	1.23
Barbus_barbus	Barbus_barbus	Cyprinidae	Cypriniformes	30.3	120.93	27.72	17.64	15.93	11.22	6.38	11.74	2.31
Barbus_bynni	Barbus_bynni	Cyprinidae	Cypriniformes	155.23	189.07	65.95	28.8	24.41	17.48	12.6	27.52	4.52
Barbus_callipterus	Barbus_callipterus	Cyprinidae	Cypriniformes	2.16	46.61	13.75	6.92	6.82	3.82	2.23	6.29	1.05
Barbus_camptacanthus	Barbus_camptacanthus	Cyprinidae	Cypriniformes	18.03	85.13	26.63	15.37	14.8	10.63	6.9	11.13	2.2
Barbus_gurneyi	Barbus_gurneyi	Cyprinidae	Cypriniformes	2.3	49.2	14.5	6.3	7.2	5.2	2.2	5.8	0.7
Barbus_harterti	Barbus_harterti	Cyprinidae	Cypriniformes	62.05	142.76	43.71	22.27	20.23	12.89	6.79	17.35	2.63
Barbus_holotaenia	Barbus_holotaenia	Cyprinidae	Cypriniformes	8.69	69.34	23.42	11.46	10.69	6.15	3.93	9.22	1.54
Barbus_humilis	Barbus_humilis	Cyprinidae	Cypriniformes	1.3	43.4	11	5.6	7.2	4.2	1.5	5	1
Barbus_kerstenii	Barbus_kerstenii	Cyprinidae	Cypriniformes	3.2	52.9	14.9	8.4	9.7	5.1	2.6	7	1.1
Barbus_lacerta	Barbus_lacerta	Cyprinidae	Cypriniformes	13.35	103.17	19.15	14.18	14.11	8.93	6.81	8.83	1.77
Barbus_macrops	Barbus_macrops	Cyprinidae	Cypriniformes	7.17	68.15	19.38	10.27	10.39	5.91	4.22	9.49	2.16
Barbus_meridionalis	Barbus_meridionalis	Cyprinidae	Cypriniformes	30.93	110.17	27.5	20.45	14.06	8.1	4.78	12.16	2.07
Barbus_oxyrhynchus	Barbus_oxyrhynchus	Cyprinidae	Cypriniformes	125.1	182.63	61.07	28.97	27.92	18.85	14.36	22.96	4.02
Barbus_paludinosus	Barbus_paludinosus	Cyprinidae	Cypriniformes	1.14	40.2	10.52	6.57	5.72	3.4	2.7	4.62	0.79
Barbus_reinii	Barbus_reinii	Cyprinidae	Cypriniformes	146.8	196.76	53.89	31.87	24.61	20.67	12.5	22.77	3.05
Barbus_sublineatus	Barbus_sublineatus	Cyprinidae	Cypriniformes	4.93	60.96	17.4	9.32	8.27	5.09	2.92	8.01	1.26
Barbus_tauricus	Barbus_tauricus	Cyprinidae	Cypriniformes	59.7	148.9	32.85	22.5	19.8	9.3	5.8	13.4	3.25
Barbus_trimaculatus	Barbus_trimaculatus	Cyprinidae	Cypriniformes	6	71.99	19.48	9.21	9.87	6.48	3.93	7.95	1
Barilius_bendelisis	Barilius_bendelisis	Cyprinidae	Cypriniformes	20.53	105.4	25.41	13.75	15.51	12.33	6.41	10.18	2.29
Barilius_caudiocellatus	Barilius_caudiocellatus	Cyprinidae	Cypriniformes	1.64	39.75	12.17	5.54	6.67	4.73	2.2	4.91	1.24
Barilius_vagra	Barilius_vagra	Cyprinidae	Cypriniformes	6.37	76.2	17.07	8.3	8.67	7.6	2.5	6.8	1.1
Bario_steindachneri	Bario_steindachneri	Characidae	Characiformes	9.2	64.89	29.88	10.69	14.49	8.24	4.49	8.2	0.83
Bassanago_albescens	Bassanago_albescens	Congridae	Anguilliformes	116.03	455	29.03	19.27	16.67	23.57	13.93	3.1	1.17
Bassozetus_zenkevitchi	Bassozetus_zenkevitchi	Ophidiidae	Ophidiiformes	36.87	255.27	35.37	19.35	22.73	22.6	10.9	2.39	0.37
Bathophilus_pawneei	Bathophilus_pawneei	Stomiidae	Stomiiformes	6.81	102.07	13.19	9.56	9.08	15.07	5.97	2.59	1.13
Bathophilus_vaillanti	Bathophilus_vaillanti	Stomiidae	Stomiiformes	6.56	100.33	13.2	9.27	10.53	19.67	8.33	7.8	3.83
Bathyaethiops_caudomaculatus	Bathyaethiops_caudomaculatus	Alestidae	Characiformes	0.43	25.87	9.57	3.4	5.3	2.5	1.3	2.87	0.5
Bathyagonus_alascanus	Bathyagonus_alascanus	Agonidae	Scorpaeniformes	4.83	104.69	11.38	13.69	9.68	9.51	6.55	1.99	1.23
Bathyagonus_nigripinnis	Bathyagonus_nigripinnis	Agonidae	Scorpaeniformes	9.17	148.42	13.03	16.87	10.74	12.12	11.12	2.53	1.91
Bathyagonus_pentacanthus	Bathyagonus_pentacanthus	Agonidae	Scorpaeniformes	11.1	146.69	12.35	14.38	10.52	13.98	8.13	2.17	0.92
Bathybates_fasciatus	Bathybates_fasciatus	Cichlidae	Perciformes	15.87	109.08	23.46	14.51	18.15	16.06	7.41	9.27	3.99
Bathyclupea_argentea	Bathyclupea_argentea	Bathyclupeidae	Perciformes	161.37	217.03	54.4	32.08	50.27	35.19	18.51	18.86	3.69
Bathycongrus_retrotinctus	Bathycongrus_retrotinctus	Congridae	Anguilliformes	57.6	321.43	22.5	20.07	14.63	23.23	10.8	1.77	0.6
Bathycongrus_wallacei	Bathycongrus_wallacei	Congridae	Anguilliformes	63.65	359	22.65	17.8	13.4	21.9	11.65	2.2	0.75
Bathydraco_macrolepis	Bathydraco_macrolepis	Bathydraconidae	Perciformes	15.4	143.67	11.52	16.1	9.48	16.34	10.01	4.25	1.72
Bathydraco_marri	Bathydraco_marri	Bathydraconidae	Perciformes	34	195.33	17.12	22.81	13.94	18.82	13.11	4.05	2.3
Bathygadus_antrodes	Bathygadus_antrodes	Macrouridae	Gadiformes	79.62	320.52	44.42	30.53	35.15	40.85	17.17	1.57	0.3
Bathygadus_favosus	Bathygadus_favosus	Macrouridae	Gadiformes	146.27	349.33	59.99	37.82	55.57	54.34	27.58	3.01	0.69
Bathygadus_macrops	Bathygadus_macrops	Macrouridae	Gadiformes	105.6	316.67	48.47	31.33	36.83	36.47	23.67	1.53	0.4
Bathygadus_melanobranchus	Bathygadus_melanobranchus	Macrouridae	Gadiformes	52.52	268.33	41.79	27.4	37.19	34.29	14.58	2.7	0.61
Bathygobius_andrei	Bathygobius_andrei	Gobiidae	Perciformes	10.78	75.83	16.37	15.88	11.42	11.02	12.8	9.83	2.78
Bathygobius_antilliensis	Bathygobius_antilliensis	Gobiidae	Perciformes	2	45.74	9.85	10.33	6.45	6.26	6.04	6.17	0.85
Bathygobius_coalitus	Bathygobius_coalitus	Gobiidae	Perciformes	4.61	58.7	12.44	13.08	8.91	7.76	7.99	7.22	1.78
Bathygobius_cocosensis	Bathygobius_cocosensis	Gobiidae	Perciformes	1.5	41.51	8.84	9.29	6.38	5.47	5.64	4.94	0.8
Bathygobius_curacao	Bathygobius_curacao	Gobiidae	Perciformes	2.75	43.7	10.03	9.4	6.15	5.48	5.27	5.12	1.37
Bathygobius_fuscus	Bathygobius_fuscus	Gobiidae	Perciformes	2.05	45.72	9.48	10.14	7.25	5.8	6.12	4.7	1.51
Bathygobius_geminatus	Bathygobius_geminatus	Gobiidae	Perciformes	0.8	33.76	7.2	6.95	5.43	4.5	4.66	3.76	0.8
Bathygobius_lacertus	Bathygobius_lacertus	Gobiidae	Perciformes	7.37	68.28	14.85	16.53	10.41	10.73	10.37	9.28	1.78
Bathygobius_laddi	Bathygobius_laddi	Gobiidae	Perciformes	0.88	34.63	6.5	7.83	4.77	4.17	5.37	4.15	1.17
Bathygobius_lineatus	Bathygobius_lineatus	Gobiidae	Perciformes	8.47	71.97	15.25	16.47	10.2	10.59	9.99	9.5	1.56
Bathygobius_mystacium	Bathygobius_mystacium	Gobiidae	Perciformes	1.65	41.83	8.6	9	6.07	3.83	4.37	5.3	1.13
Bathygobius_ramosus	Bathygobius_ramosus	Gobiidae	Perciformes	3.93	53.77	10.62	12.43	7.03	6.43	8.07	6.55	1.67
Bathygobius_soporator	Bathygobius_soporator	Gobiidae	Perciformes	13.23	82.91	19.55	19.5	13.03	12.42	10.83	11.64	1.6
Bathylagus_antarcticus	Bathylagus_antarcticus	Bathylagidae	Osmeriformes	26.89	136.17	28.23	18.87	23.73	10.8	12.2	8.37	1.57
Bathylagus_euryops	Bathylagus_euryops	Bathylagidae	Osmeriformes	50.2	171.54	34.05	20.81	27.99	16.29	15.95	7.76	1.7
Bathylagus_tenuis	Bathylagus_tenuis	Bathylagidae	Osmeriformes	17.07	127.53	24.53	14.83	17.93	10.73	9.07	8.5	1.23
Bathymaster_caeruleofasciatus	Bathymaster_caeruleofasciatus	Bathymasteridae	Perciformes	102.6	199.93	41.65	32.09	28.54	31.09	22.91	17.01	3.64
Bathymaster_leurolepis	Bathymaster_leurolepis	Bathymasteridae	Perciformes	11.7	105.3	19.4	12.6	11.3	9.7	8.7	7.9	1.6
Bathymaster_signatus	Bathymaster_signatus	Bathymasteridae	Perciformes	163.03	243.36	44.36	34.66	30.43	34.02	21.72	17.3	2.83
Bathypterois_atricolor	Bathypterois_atricolor	Ipnopidae	Aulopiformes	29.12	131.51	20.23	15.96	12.45	22.82	7.45	10.49	2.71
Bathypterois_grallator	Bathypterois_grallator	Ipnopidae	Aulopiformes	108.7	253.67	36.52	25.51	21.73	54.53	10.44	17.2	6
Bathypterois_phenax	Bathypterois_phenax	Ipnopidae	Aulopiformes	28.5	165.23	22.93	16.67	11.4	22.97	3.63	11.47	3.4
Bathysaurus_ferox	Bathysaurus_ferox	Bathysauridae	Aulopiformes	93.7	267.2	26.15	31.53	18.7	60.45	26.53	12	5.77
Bathysolea_profundicola	Bathysolea_profundicola	Soleidae	Pleuronectiformes	34.83	143.37	50.93	10.58	25.05	10.4	7.86	13.09	1.01
Bathyuroconger_vicinus	Bathyuroconger_vicinus	Congridae	Anguilliformes	165.1	569.67	37.17	26.3	22.8	31.03	14.27	1.87	0.57
Batrochoglanis_raninus	Batrochoglanis_raninus	Pseudopimelodidae	Siluriformes	18.5	84.55	20.18	29.45	10.3	19.7	25.52	10.25	1.43
Batrochoglanis_villosus	Batrochoglanis_villosus	Pseudopimelodidae	Siluriformes	34.88	97.75	26.6	31.5	12.55	19.25	24.9	10.2	1.5
Bedotia_geayi	Bedotia_geayi	Bedotiidae	Atheriniformes	1.19	42.04	10.38	7.3	7.16	7.02	2.98	4.68	0.69
Bellator_militaris	Bellator_militaris	Triglidae	Scorpaeniformes	25.97	92.6	27.37	27.1	24.6	12.1	12.03	8.53	4.13
Bellator_xenisma	Bellator_xenisma	Triglidae	Scorpaeniformes	12.87	74.33	21.66	22.95	18.31	13.87	12.56	5.71	2.36
Belodontichthys_truncatus	Belodontichthys_truncatus	Siluridae	Siluriformes	144.83	277.79	58.11	27.9	35.98	45.6	16.55	12.54	3.09
Belone_belone	Belone_belone	Belonidae	Beloniformes	25.07	280.2	15.78	11.49	13	78.15	5.06	5.28	2.7
Belone_svetovidovi	Belone_svetovidovi	Belonidae	Beloniformes	11.08	221.8	12.4	8.34	10.22	55.73	3.37	4.24	1.77
Belonesox_belizanus	Belonesox_belizanus	Poeciliidae	Cyprinodontiformes	21.68	120.7	22.64	15.95	13.31	24.86	4.93	14.69	2.01
Belonion_dibranchodon	Belonion_dibranchodon	Belonidae	Beloniformes	0.04	41.2	1.44	1.54	1.4	14.1	0.78	0.48	0.31
Belonoperca_chabanaudi	Belonoperca_chabanaudi	Serranidae	Perciformes	23.1	105.43	28	14.8	18.33	23.43	9.7	16.17	2.9
Belontia_hasselti	Belontia_hasselti	Osphronemidae	Perciformes	27.17	85.33	42.68	15.97	19.73	9.42	5.05	15.93	1.55
Belontia_signata	Belontia_signata	Osphronemidae	Perciformes	15.47	78.91	35.39	14.39	17.52	11.97	5.32	12.33	1.57
Bembras_japonica	Bembras_japonica	Bembridae	Scorpaeniformes	29.67	152.97	20.77	24.23	18.4	25.17	16.63	7.3	3.83
Bembrops_heterurus	Bembrops_heterurus	Bembropidae	NA	63.5	179.37	29.47	29.37	19.07	35.37	20.3	10.73	4.57
Benthalbella_elongata	Benthalbella_elongata	Scopelarchidae	Aulopiformes	7.5	123.53	13.87	9.63	13.17	25.6	6.9	6.9	1.27
Benthalbella_infans	Benthalbella_infans	Scopelarchidae	Aulopiformes	0.58	54.23	5.35	4.01	6.03	10.43	2.75	2.1	0.9
Benthalbella_macropinna	Benthalbella_macropinna	Scopelarchidae	Aulopiformes	30.77	175.33	25.17	13.07	19.5	29.23	4.9	10.57	2.53
Benthodesmus_elongatus	Benthodesmus_elongatus	Trichiuridae	Perciformes	7.1	394	10.7	6.4	8.8	26.2	2.5	0.7	0.8
Benthodesmus_simonyi	Benthodesmus_simonyi	Trichiuridae	Perciformes	34.33	581	14.68	9.67	15.25	42.19	5.75	1.06	1.09
Benthophilus_stellatus	Benthophilus_stellatus	Gobiidae	Perciformes	2.2	53.8	8.1	15.4	5.9	8.9	8.3	3.6	1
Benthosema_fibulatum	Benthosema_fibulatum	Myctophidae	Myctophiformes	6.3	77.8	18.03	12.37	13.77	16.33	7.3	6.67	1.1
Benthosema_glaciale	Benthosema_glaciale	Myctophidae	Myctophiformes	1.95	54.87	13.18	6.94	9.31	11.21	2.52	4.04	0.99
Benthosema_panamense	Benthosema_panamense	Myctophidae	Myctophiformes	1.54	45.7	11.7	5.87	6.83	9.63	3.43	4	1.23
Benthosema_pterotum	Benthosema_pterotum	Myctophidae	Myctophiformes	1	40.85	10.35	5.53	7.6	8.75	3.58	3.42	0.94
Benthosema_suborbitale	Benthosema_suborbitale	Myctophidae	Myctophiformes	0.19	25.5	5.95	3.06	5.3	4.82	1.35	1.91	0.54
Beryx_splendens	Beryx_splendens	Berycidae	Beryciformes	103.87	168.4	62.17	29.03	43.47	33.97	15.57	15.77	3.77
Betta_anabatoides	Betta_anabatoides	Osphronemidae	Perciformes	1.24	40.35	10.9	7.6	6.3	4.7	2.35	7.35	0.7
Betta_edithae	Betta_edithae	Osphronemidae	Perciformes	1.66	39.93	12.67	7	7.15	5.15	3.87	7.48	0.72
Betta_fusca	Betta_fusca	Osphronemidae	Perciformes	9.03	67.75	21.08	15.71	12.5	7.78	6.94	12.73	1.78
Betta_macrostoma	Betta_macrostoma	Osphronemidae	Perciformes	4.08	56.47	12.7	11.65	8.6	8.78	5.73	8.55	1.38
Betta_ocellata	Betta_ocellata	Osphronemidae	Perciformes	5.39	63.42	15.1	12.65	9.55	8.55	2.88	9.3	1.05
Betta_picta	Betta_picta	Osphronemidae	Perciformes	4	49.45	13.84	9.64	8.65	5.53	4.57	8.9	1.3
Betta_prima	Betta_prima	Osphronemidae	Perciformes	1.8	39.35	13.07	8.03	8.11	5.31	3.02	7.43	1.2
Betta_pugnax	Betta_pugnax	Osphronemidae	Perciformes	7.15	59.85	18.23	13.53	10.77	6.93	6.7	11.62	1.28
Betta_splendens	Betta_splendens	Osphronemidae	Perciformes	0.8	31.67	9.53	5.76	5.57	2.04	1.79	5.41	0.88
Bidyanus_bidyanus	Bidyanus_bidyanus	Terapontidae	Perciformes	120.97	170.81	57.48	28.83	26.44	16.32	13.7	19.17	4.89
Biotodoma_cupido	Biotodoma_cupido	Cichlidae	Perciformes	20.03	81.83	37.3	13.73	28	13.47	7	10.97	1.6
Bivibranchia_velox	Bivibranchia_velox	Hemiodontidae	Characiformes	2	55.57	8.4	7.07	7.2	5.93	2.07	3.4	1.2
Biwia_zezera	Biwia_zezera	Cyprinidae	Cypriniformes	2.58	54.34	11.08	7.77	6.55	3.82	2.87	3.4	0.6
Blepsias_cirrhosus	Blepsias_cirrhosus	Hemitripteridae	Scorpaeniformes	28.53	114.03	34.9	18.07	18.6	14.8	11.93	6.37	2
Blicca_bjoerkna	Blicca_bjoerkna	Cyprinidae	Cypriniformes	78.1	147.66	60.79	20.75	22.01	10.68	6.25	14.81	2.86
Bodianus_bilunulatus	Bodianus_bilunulatus	Labridae	Perciformes	681.67	276	105.43	51.53	62.93	43.03	29.23	45.2	10.1
Bodianus_mesothorax	Bodianus_mesothorax	Labridae	Perciformes	47.73	121.37	45.29	18.65	23.34	18.98	7.62	20.19	3.34
Bodianus_perditio	Bodianus_perditio	Labridae	Perciformes	1277	340	142.6	66.43	87.21	55.38	41.32	55.16	12.54
Bodianus_rufus	Bodianus_rufus	Labridae	Perciformes	217.9	195.59	69.46	34.91	43.71	31.08	17.37	34.89	5.52
Bodianus_scrofa	Bodianus_scrofa	Labridae	Perciformes	379.87	248.99	87.03	39.27	55.31	42.87	29.01	41.58	7.25
Bolbometopon_muricatum	Bolbometopon_muricatum	Scaridae	Perciformes	1310	364.67	142.04	53.03	111.12	30.62	30.4	49.68	11.43
Boleophthalmus_boddarti	Boleophthalmus_boddarti	Gobiidae	Perciformes	24.13	108.39	21.69	20.58	14.81	14.01	12.16	10.45	2.11
Boleophthalmus_pectinirostris	Boleophthalmus_pectinirostris	Gobiidae	Perciformes	11.24	90.43	15.5	15.13	11.87	11.37	10.9	7.93	3.4
Bolinichthys_distofax	Bolinichthys_distofax	Myctophidae	Myctophiformes	8.25	84.97	20.6	13.33	14.23	20.5	7.47	7.07	1.03
Bolinichthys_indicus	Bolinichthys_indicus	Myctophidae	Myctophiformes	7.2	83.1	18.9	12.3	16.23	19.12	9.23	7.33	1.94
Bolinichthys_longipes	Bolinichthys_longipes	Myctophidae	Myctophiformes	1.42	47.13	10.03	7.3	7.23	9.33	4.4	3.57	0.53
Bolinichthys_supralateralis	Bolinichthys_supralateralis	Myctophidae	Myctophiformes	6.06	70.6	16.07	11.83	11.23	16.57	7.77	5.83	0.87
Bollmannia_communis	Bollmannia_communis	Gobiidae	Perciformes	3.18	54.02	12.27	9.2	9.5	7.9	5.6	5.87	1.43
Bonapartia_pedaliota	Bonapartia_pedaliota	Gonostomatidae	Stomiiformes	1.45	56.97	10.62	4.08	8.89	14.33	3.47	4.29	1.2
Boops_boops	Boops_boops	Sparidae	Perciformes	120.07	189.43	49.53	28.99	27.75	17.73	10.97	14.23	5.48
Boraras_maculatus	Boraras_maculatus	Cyprinidae	Cypriniformes	0.06	14.23	3.73	2.13	2.07	1.63	1.4	1.4	0.5
Boreogadus_saida	Boreogadus_saida	Gadidae	Gadiformes	42.83	174.52	30.17	22.2	22.06	25.74	17.11	5.11	1.15
Borostomias_antarcticus	Borostomias_antarcticus	Stomiidae	Stomiiformes	94.17	249.28	39.03	21.45	27.49	48.06	17.29	13.76	3.75
Borostomias_elucens	Borostomias_elucens	Stomiidae	Stomiiformes	127.6	264.91	47.8	26.63	28.73	53.5	22.3	15.33	5.83
Borostomias_panamensis	Borostomias_panamensis	Stomiidae	Stomiiformes	52.37	217.33	31.53	16.67	22.1	40.5	10.83	11.67	3.93
Bostockia_porosa	Bostockia_porosa	Percichthyidae	Perciformes	20.8	96.7	27.12	17.41	16.58	16.06	13.4	12.49	1.78
Bostrychus_sinensis	Bostrychus_sinensis	Eleotridae	Perciformes	13.4	97.06	17.33	18.37	11.01	16.41	13.49	12.09	2.7
Bothrocara_brunneum	Bothrocara_brunneum	Zoarcidae	Perciformes	237.47	393.67	55.33	40.53	36.73	46.03	24.8	1.87	0.4
Bothrocara_hollandi	Bothrocara_hollandi	Zoarcidae	Perciformes	18.63	196.2	18.53	13.08	14.3	15.77	10.19	0.97	0.59
Bothrocara_molle	Bothrocara_molle	Zoarcidae	Perciformes	19.5	196.84	18.24	15.74	14.98	17.92	14.21	1.21	0.4
Bothrocara_pusillum	Bothrocara_pusillum	Zoarcidae	Perciformes	5.83	128.14	11.55	9.03	10.47	11.31	5.99	1.94	0.57
Bothus_lunatus	Bothus_lunatus	Bothidae	Pleuronectiformes	229.27	247.84	125.6	17.46	62.48	34.65	5.69	24.92	4.48
Bothus_ocellatus	Bothus_ocellatus	Bothidae	Pleuronectiformes	37.85	125.53	78	9.8	28.35	11.53	4.48	13.65	2.4
Bothus_podas	Bothus_podas	Bothidae	Pleuronectiformes	66.5	159.87	92.86	14.44	42.59	17.18	6.24	18.01	2.55
Bothus_robinsi	Bothus_robinsi	Bothidae	Pleuronectiformes	43.13	131.44	90.38	10.43	33.45	12.41	3.22	13.98	2.11
Botia_histrionica	Botia_histrionica	Cobitidae	Cypriniformes	15.53	83.49	24.88	13.24	14.87	4.63	3.91	14.05	2.58
Boulengerochromis_microlepis	Boulengerochromis_microlepis	Cichlidae	Perciformes	209.5	226.59	62.73	33.41	46.13	29.52	19.29	19.81	7.79
Bovichtus_diacanthus	Bovichtus_diacanthus	Bovichtidae	Perciformes	56.87	138.44	29.72	31.04	22.27	17.61	18	8.06	2.8
Bovichtus_variegatus	Bovichtus_variegatus	Bovichtidae	Perciformes	51.77	131.96	32.59	39.22	26.75	21.87	20.75	8.09	3.4
Brachychalcinus_copei	Brachychalcinus_copei	Characidae	Characiformes	6.53	57.23	41.15	8.1	17.14	6.62	3.71	6.33	1.09
Brachydeuterus_auritus	Brachydeuterus_auritus	Haemulidae	Perciformes	70.63	132.16	45.1	23.5	29.4	20.62	8.5	12.63	3.19
Brachygalaxias_bullocki	Brachygalaxias_bullocki	Galaxiidae	Osmeriformes	0.65	32	7.63	5.8	4.63	3.07	3.1	3.7	1.3
Brachygobius_doriae	Brachygobius_doriae	Gobiidae	Perciformes	0.49	24.67	6.7	6.27	4.6	3.1	3.6	3.2	0.73
Brachyhypopomus_brevirostris	Brachyhypopomus_brevirostris	Hypopomidae	Gymnotiformes	8.9	213.39	17.72	9.25	7.96	5.04	3.82	0.39	0.26
Brachyhypopomus_diazi	Brachyhypopomus_diazi	Hypopomidae	Gymnotiformes	2.3	115.88	12.42	6.12	5.56	4.16	3.67	0.92	0.1
Brachyhypopomus_pinnicaudatus	Brachyhypopomus_pinnicaudatus	Hypopomidae	Gymnotiformes	3.11	122.37	12.7	6.7	5.26	3.92	2.92	0.54	0.18
Brachyistius_frenatus	Brachyistius_frenatus	Embiotocidae	Perciformes	48.97	128.25	54.21	16.6	25.48	12.24	4.82	18.63	3.49
Brachymystax_lenok	Brachymystax_lenok	Salmonidae	Salmoniformes	36.51	135.42	28.95	18.19	16.91	19.22	13.7	11.91	5.07
Brachyplatystoma_juruense	Brachyplatystoma_juruense	Pimelodidae	Siluriformes	98.54	197.39	37.43	43.67	22.5	30.6	34.63	15.27	4.93
Brachypterois_serrulata	Brachypterois_serrulata	Scorpaenidae	Scorpaeniformes	1.9	39.52	12.96	7.66	11.25	8.95	5.59	3.92	1.41
Brachyrhaphis_cascajalensis	Brachyrhaphis_cascajalensis	Poeciliidae	Cyprinodontiformes	1.97	44.95	12.34	7.95	6.26	4.34	2.9	7.06	0.85
Brachyrhaphis_episcopi	Brachyrhaphis_episcopi	Poeciliidae	Cyprinodontiformes	2.37	44.42	12.95	8.35	6.21	4.24	3.91	6.87	1.2
Brachyrhaphis_hartwegi	Brachyrhaphis_hartwegi	Poeciliidae	Cyprinodontiformes	0.66	28.62	8.14	5.71	4.45	2.93	1.62	4.68	0.62
Brachyrhaphis_parismina	Brachyrhaphis_parismina	Poeciliidae	Cyprinodontiformes	0.74	33.31	7.77	5.37	5.05	3.26	1.36	4.28	1.16
Brachyrhaphis_punctifer	Brachyrhaphis_punctifer	Poeciliidae	Cyprinodontiformes	0.68	31.03	8.91	5.23	4.89	3.31	3.01	5.05	0.9
Brachyrhaphis_rhabdophora	Brachyrhaphis_rhabdophora	Poeciliidae	Cyprinodontiformes	3.27	47.36	14.44	10.21	7.83	4.94	2.91	7.39	0.79
Brachyrhaphis_roseni	Brachyrhaphis_roseni	Poeciliidae	Cyprinodontiformes	1.76	38.94	12.03	8.02	5.6	3.69	3.22	6.56	1.06
Brachyrhaphis_terrabensis	Brachyrhaphis_terrabensis	Poeciliidae	Cyprinodontiformes	4.99	58.54	17.6	10.97	9.68	6.38	4.24	9.08	1.11
Brachysomophis_cirrocheilos	Brachysomophis_cirrocheilos	Ophichthidae	Anguilliformes	156.6	630.67	24.77	22.73	9.57	38.13	16.8	2.17	2.17
Brachysomophis_crocodilinus	Brachysomophis_crocodilinus	Ophichthidae	Anguilliformes	36.34	359.9	13.88	13.15	6.11	27.55	11.82	2.79	3.19
Brachysomophis_henshawi	Brachysomophis_henshawi	Ophichthidae	Anguilliformes	402.8	806.2	37.37	33.83	16.98	42.15	27.96	5.3	3.8
Brama_brama	Brama_brama	Bramidae	Perciformes	242.1	212.5	109.67	26.56	68.88	33.61	10.46	14.96	6.26
Branchiostegus_albus	Branchiostegus_albus	Malacanthidae	Perciformes	472.2	283.55	82.45	42.03	67.95	38.8	28.17	32.67	9
Branchiostegus_argentatus	Branchiostegus_argentatus	Malacanthidae	Perciformes	83.25	176.51	38.03	19.15	33.38	21.58	7.88	16.7	4.51
Branchiostegus_auratus	Branchiostegus_auratus	Malacanthidae	Perciformes	76.7	160.41	46.05	22.49	38.6	20.09	14.52	17.45	3.19
Branchiostegus_doliatus	Branchiostegus_doliatus	Malacanthidae	Perciformes	94	181.89	48.79	27.89	39.45	21.37	21.34	17.22	3.31
Branchiostegus_japonicus	Branchiostegus_japonicus	Malacanthidae	Perciformes	289.37	236.24	68.13	38.24	62.52	35.66	32.69	26.12	7.26
Branchiostegus_semifasciatus	Branchiostegus_semifasciatus	Malacanthidae	Perciformes	336.17	261.88	74.5	44.67	63.5	35.75	30.17	29.63	6.94
Branchiostegus_wardi	Branchiostegus_wardi	Malacanthidae	Perciformes	248.4	238.04	62.07	29.6	48.18	29.46	16.35	25.22	5.84
Bregmaceros_cantori	Bregmaceros_cantori	Bregmacerotidae	Gadiformes	0.39	40.22	6.08	3.54	3.55	4.31	2.8	2.17	0.54
Breitensteinia_cessator	Breitensteinia_cessator	Akysidae	Siluriformes	21.66	187.43	20.59	29.83	7.39	16.15	18.3	2.44	1.47
Brevoortia_aurea	Brevoortia_aurea	Clupeidae	Clupeiformes	60.83	138	51.8	16.03	27.33	21.7	3.57	15.13	3.4
Brevoortia_patronus	Brevoortia_patronus	Clupeidae	Clupeiformes	29.83	112.73	42.8	14.6	27.07	20.13	3.73	10.4	3.1
Brevoortia_smithi	Brevoortia_smithi	Clupeidae	Clupeiformes	285.27	229.76	86.67	34.62	47.39	38.32	12.51	23.82	7.24
Brevoortia_tyrannus	Brevoortia_tyrannus	Clupeidae	Clupeiformes	195.8	224.63	72.79	31.87	42.24	39.6	9.27	20.69	4.97
Brienomyrus_brachyistius	Brienomyrus_brachyistius	Mormyridae	Osteoglossiformes	5.7	87.34	17.23	9.33	9.6	6.77	5.93	4.6	1.93
Brienomyrus_niger	Brevimyrus_niger	Mormyridae	Osteoglossiformes	12.63	98.19	26.83	12.89	12.92	5.53	7.51	7.54	2.17
Brittanichthys_axelrodi	Brittanichthys_axelrodi	Characidae	Characiformes	0.16	20.27	4.6	2.73	3.37	2.33	1.17	1.63	0.5
Brosme_brosme	Brosme_brosme	Lotidae	Gadiformes	204.5	276.5	47.76	38.42	26.12	40.41	20.74	13.25	3.36
Brosmophycis_marginata	Brosmophycis_marginata	Bythitidae	Ophidiiformes	134.3	228.58	43.23	24.2	22.73	28.7	18.41	6.34	1.53
Brotula_barbata	Brotula_barbata	Ophidiidae	Ophidiiformes	102.78	241.29	43.6	28.73	24.77	33.47	23.63	2.93	0.47
Brotula_multibarbata	Brotula_multibarbata	Ophidiidae	Ophidiiformes	29.6	162.9	28.78	13.98	16.9	19.12	9.78	2.18	0.8
Brotulotaenia_crassa	Brotulotaenia_crassa	Ophidiidae	Ophidiiformes	92	373	45.2	28.9	34.4	41.3	15.8	2.5	0.9
Brotulotaenia_nigra	Brotulotaenia_nigra	Ophidiidae	Ophidiiformes	10	285	18.2	11.65	15.55	18.65	5.3	2.7	0.45
Brustiarius_nox	Brustiarius_nox	Ariidae	Siluriformes	26.25	125.62	25.34	21.58	11.43	18.07	16.27	8.98	2.46
Brustiarius_solidus	Brustiarius_solidus	Ariidae	Siluriformes	4.37	68.78	13	13.02	7.44	10.49	10.02	5.35	1.38
Bryaninops_ridens	Bryaninops_ridens	Gobiidae	Perciformes	0.04	14.77	2.14	2.48	1.68	2.5	1.68	1.08	0.23
Brycinus_affinis	Brycinus_affinis	Alestidae	Characiformes	77.67	147.29	48.3	21.47	24.88	11.25	5.73	16.05	4.09
Brycinus_imberi	Brycinus_imberi	Alestidae	Characiformes	13	72.67	25.9	10.73	14.1	6.13	3.4	8.13	2.2
Brycinus_kingsleyae	Brycinus_kingsleyae	Alestidae	Characiformes	60.4	123.7	42.4	23.2	21.7	10	6.6	12.4	2.9
Brycinus_lateralis	Brycinus_lateralis	Alestidae	Characiformes	12.2	87.27	23.03	10.5	13.43	6.8	3.7	7.93	2.03
Brycinus_longipinnis	Brycinus_longipinnis	Alestidae	Characiformes	23.33	91.63	32.23	13.47	15.93	8.33	4.7	9.73	2.7
Brycinus_macrolepidotus	Brycinus_macrolepidotus	Alestidae	Characiformes	107.07	179.84	48.26	25.02	25.94	14.72	9.78	17.77	4.54
Brycinus_nurse	Brycinus_nurse	Alestidae	Characiformes	19.6	92.49	29.89	12.99	16.1	8.37	6.24	9.61	2.18
Brycon_amazonicus	Brycon_amazonicus	Bryconidae	Characiformes	174.27	189.87	74.07	31.66	36.33	25.93	16.48	21.1	5.46
Brycon_atrocaudatus	Brycon_atrocaudatus	Bryconidae	Characiformes	315.07	231.09	83.95	30.05	36.74	24.34	16.21	26.38	6.3
Brycon_chagrensis	Brycon_chagrensis	Bryconidae	Characiformes	158.9	208.73	62.63	26.63	28.9	21.9	10.63	17.13	5
Brycon_ferox	Brycon_ferox	Bryconidae	Characiformes	160.7	195.87	61.84	30.78	30.65	24.43	14.39	17.35	4.39
Brycon_henni	Brycon_henni	Bryconidae	Characiformes	23.1	99.4	33.5	15.3	16.6	11.7	7.8	10.9	2.1
Brycon_hilarii	Brycon_hilarii	Bryconidae	Characiformes	292.1	235.8	72.9	36.27	39.3	28	15.63	25.5	7.43
Brycon_melanopterus	Brycon_melanopterus	Bryconidae	Characiformes	68.93	148.77	47.83	22.03	26.17	19.33	9.7	14.97	4.3
Brycon_moorei	Brycon_moorei	Bryconidae	Characiformes	77.3	161.33	48.51	25.02	27.28	21.77	11.15	15.6	3.83
Brycon_nattereri	Brycon_nattereri	Bryconidae	Characiformes	23.3	122.29	33.84	14.58	18.03	16.6	6.55	12.17	3.38
Brycon_pesu	Brycon_pesu	Bryconidae	Characiformes	13.97	87.27	29.03	12.13	15.43	10.53	5.73	9.43	1.87
Brycon_petrosus	Brycon_petrosus	Bryconidae	Characiformes	169.37	205.39	58.5	30.43	30.55	22.18	13.26	18.44	5.81
Bryconadenos_tanaothoros	Bryconadenos_tanaothoros	Characidae	Characiformes	0.67	37.53	10.08	4.38	5.54	3.02	1.78	3.67	0.64
Bryconaethiops_boulengeri	Bryconaethiops_boulengeri	Alestidae	Characiformes	5.8	63.29	19.79	10.61	11.11	6.12	4.19	6.31	1.89
Bryconamericus_iheringii	Bryconamericus_iheringii	Characidae	Characiformes	2.77	55.92	21.08	7.93	9.5	4.74	4.09	6.43	1.87
Bryconamericus_stramineus	Bryconamericus_stramineus	Characidae	Characiformes	1	41.08	10.08	4.55	6.51	3.99	2.49	3.61	1.1
Bryconops_affinis	Bryconops_affinis	Iguanodectidae	Characiformes	13.43	91.87	24.63	12.07	14.57	11.9	3.9	7.77	1.53
Bryconops_melanurus	Bryconops_melanurus	Iguanodectidae	Characiformes	9.57	82.09	21.2	10.53	12.69	9.94	4.76	6.64	1.67
Bryozoichthys_lysimus	Bryozoichthys_lysimus	Stichaeidae	Perciformes	6.9	105.5	14.3	9.9	9.4	7.8	7.6	5.3	1.4
Bryozoichthys_marjorius	Bryozoichthys_marjorius	Stichaeidae	Perciformes	12	133.5	15.45	10.85	5.9	9	7.35	5.9	1
Bryx_randalli	Bryx_randalli	Syngnathidae	Syngnathiformes	0.33	76.76	3.29	2.71	2.15	1.04	0.75	0.63	0.47
Buglossidium_luteum	Buglossidium_luteum	Soleidae	Pleuronectiformes	13.03	91.74	38.21	8.23	17.42	7.73	3.85	8.24	1.21
Bujurquina_hophrys	Bujurquina_hophrys	Cichlidae	Perciformes	11.87	65.51	25.91	14.72	20.25	7.71	8.02	10.07	1.97
Bujurquina_syspilus	Bujurquina_syspilus	Cichlidae	Perciformes	24.81	83.93	36.18	19.24	24.92	10.72	8.34	13.47	2.19
Bujurquina_vittata	Bujurquina_vittata	Cichlidae	Perciformes	20.03	72.31	34.06	18.64	24.16	8.26	9.7	12.87	2.8
Bunocephalus_coracoideus	Bunocephalus_coracoideus	Aspredinidae	Siluriformes	4.83	76.53	10.65	23.18	6.25	10.95	14.78	2.89	1.55
Bunocephalus_verrucosus	Bunocephalus_verrucosus	Aspredinidae	Siluriformes	6.02	70.14	14.63	22.28	6.55	7.5	11.83	3.18	1.1
Butis_amboinensis	Butis_amboinensis	Eleotridae	Perciformes	5.83	71.61	13.84	15.06	10.81	16.99	15.18	7.15	2.02
Butis_butis	Butis_butis	Eleotridae	Perciformes	14.7	89.72	20.02	18.97	11.25	15.7	9.07	10.38	2.98
Butis_koilomatodon	Butis_koilomatodon	Eleotridae	Perciformes	5.63	59.03	15.81	13.56	10.23	9.89	6.14	6.83	1.77
Cabdio_morar	Cabdio_morar	Cyprinidae	Cypriniformes	6.68	74.55	19.57	7.33	9.79	5.05	2.69	7.07	1.05
Cabillus_tongarevae	Cabillus_tongarevae	Gobiidae	Perciformes	0.39	27.81	4.7	5.91	3.8	3.67	3.56	2.72	0.88
Caenotropus_labyrinthicus	Caenotropus_labyrinthicus	Chilodontidae	Characiformes	8.47	67.27	19.37	11.9	10.57	3.87	3.5	6.53	1.47
Caesio_caerulaurea	Caesio_caerulaurea	Caesionidae	Perciformes	108.4	171.78	49.11	29.23	30.04	17.5	6.59	13.2	7.81
Caesio_lunaris	Caesio_lunaris	Caesionidae	Perciformes	187.6	209.67	68.57	31.9	37.17	18.27	9.2	16.2	6.17
Caesio_teres	Caesio_teres	Lutjanidae	Perciformes	173.23	190.49	64.59	31.29	38.12	20.16	15.95	12.7	8.15
Caesio_xanthonota	Caesio_xanthonota	Caesionidae	Perciformes	1807	418	154.58	67	92.46	50.72	21.19	41.36	20.99
Caesioperca_lepidoptera	Caesioperca_lepidoptera	Serranidae	Perciformes	261	192.96	80.56	35.3	50.62	30.64	23.68	25.55	7.09
Calamus_brachysomus	Calamus_brachysomus	Sparidae	Perciformes	142.3	156.81	78.59	27.26	56.01	23.35	18.61	14.69	3.91
Calamus_calamus	Calamus_calamus	Sparidae	Perciformes	135.17	155.01	74.66	25.84	55.7	21.78	19.54	15.47	5.55
Calamus_nodosus	Calamus_nodosus	Sparidae	Perciformes	189.83	172.22	82.98	29.94	62.02	23.46	22.28	17.6	5.53
Calamus_penna	Calamus_penna	Sparidae	Perciformes	104.33	144.52	66.66	24.61	49.42	20.05	16.15	15.44	3.98
Callanthias_australis	Callanthias_australis	Callanthiidae	Perciformes	249.37	202.71	69.41	33.12	44.24	26.15	10.53	27.16	8.66
Callanthias_ruber	Callanthias_ruber	Callanthiidae	Perciformes	19.9	109.14	29.91	10	19.77	15.21	5.95	13.02	4.11
Callechelys_catostoma	Callechelys_catostoma	Ophichthidae	Anguilliformes	35.55	576.67	11.46	8.78	5.15	8.54	5.37	2.45	2
Callechelys_marmorata	Callechelys_marmorata	Ophichthidae	Anguilliformes	87.4	643.67	17.53	12.43	7.57	12.33	7.48	3.23	2.77
Callichthys_callichthys	Callichthys_callichthys	Callichthyidae	Siluriformes	24.17	91.11	21.58	25.58	11.69	13.42	15.83	14.64	3.02
Callionymus_bairdi	Callionymus_bairdi	Callionymidae	Perciformes	2.33	49.19	8.57	13.55	7.93	4.82	4.22	3.66	1.75
Callionymus_decoratus	Callionymus_decoratus	Callionymidae	Perciformes	10.99	110.84	10.49	22.69	10.69	10.02	6.12	5.42	3.01
Callionymus_filamentosus	Callionymus_filamentosus	Callionymidae	Perciformes	9.21	92.7	10.3	22.83	9.33	7.13	8.5	3.67	1.23
Callionymus_lyra	Callionymus_lyra	Callionymidae	Perciformes	57.93	170.67	19.5	42.4	18.4	19.2	20.47	8.13	3.67
Callionymus_maculatus	Callionymus_maculatus	Callionymidae	Perciformes	2.95	70.72	7.71	17.12	8.72	7.46	8.51	2.86	1.84
Callionymus_schaapii	Callionymus_schaapii	Callionymidae	Perciformes	2.08	57.94	5.62	15	5.04	7.98	7.7	3.08	1.93
Callionymus_valenciennei	Callionymus_valenciennei	Callionymidae	Perciformes	14.2	107.3	10.67	22.97	8.73	6.03	6.73	5.3	2.63
Callochromis_macrops	Callochromis_macrops	Cichlidae	Perciformes	18.5	93.05	30.25	18.96	25.45	12.49	11.69	10.15	2.79
Callochromis_melanostigma	Callochromis_melanostigma	Cichlidae	Perciformes	11.8	78.02	23.59	14.37	19.3	10.82	8.7	8.42	2.36
Callochromis_pleurospilus	Callochromis_pleurospilus	Cichlidae	Perciformes	8.5	73.26	21.53	12.9	17.2	12.07	7.93	6.91	2.31
Callogobius_sclateri	Callogobius_sclateri	Gobiidae	Perciformes	0.77	32.3	7.27	7.2	4.73	3.33	3.57	4.73	0.97
Callopanchax_occidentalis	Callopanchax_occidentalis	Nothobranchiidae	Cyprinodontiformes	4.45	51.3	14.75	12.99	9.36	4.45	3.74	7.9	0.98
Calloplesiops_altivelis	Calloplesiops_altivelis	Plesiopidae	Perciformes	26.48	88.43	39	19.07	19.28	16.03	9.9	14.92	1.83
Calophysus_macropterus	Calophysus_macropterus	Pimelodidae	Siluriformes	154.1	227.58	40.29	39.23	22.87	25.57	25.92	18.3	10.39
Calotomus_carolinus	Calotomus_carolinus	Scaridae	Perciformes	829.95	282.35	116.27	55.07	78.42	35.33	36.38	39.73	9.53
Calotomus_spinidens	Calotomus_spinidens	Scaridae	Perciformes	88.23	143.83	53.7	26.11	32.13	16.27	13.35	19.47	3.8
Campostoma_anomalum	Campostoma_anomalum	Cyprinidae	Cypriniformes	58.43	140.22	38.8	25.12	23.43	11.92	10.7	15.59	2.38
Campostoma_ornatum	Campostoma_ornatum	Cyprinidae	Cypriniformes	10.74	80.91	19.91	11.3	11.18	7.94	4.11	9.5	1.84
Campylomormyrus_curvirostris	Campylomormyrus_curvirostris	Mormyridae	Osteoglossiformes	182.7	292.48	58.9	18.1	28.4	57.2	5.5	13.4	6.5
Campylomormyrus_elephas	Campylomormyrus_elephas	Mormyridae	Osteoglossiformes	5.06	82.5	21.29	8.91	14.67	8.69	4.13	4.15	1.49
Campylomormyrus_numenius	Campylomormyrus_numenius	Mormyridae	Osteoglossiformes	59.42	237.01	50.5	18.03	28.2	58.9	8.83	8.9	4.9
Campylomormyrus_phantasticus	Campylomormyrus_phantasticus	Mormyridae	Osteoglossiformes	97.7	262	53.7	20	26.5	54.4	8.7	9.9	5.5
Campylomormyrus_rhynchophorus	Campylomormyrus_rhynchophorus	Mormyridae	Osteoglossiformes	40.44	207	46.12	14.55	23.73	36.43	1.76	9.49	3.22
Campylomormyrus_tamandua	Campylomormyrus_tamandua	Mormyridae	Osteoglossiformes	152.6	277.4	63.87	22.1	29.69	51.27	10.81	13.43	5.66
Campylomormyrus_tshokwe	Campylomormyrus_tshokwe	Mormyridae	Osteoglossiformes	55.5	240	54.5	16.2	26.2	57.5	3.4	10	5.4
Candidia_barbata	Candidia_barbata	Cyprinidae	Cypriniformes	2.07	47.1	12.6	6.67	7.2	5.7	2.67	5.17	1.1
Cantherhines_dumerilii	Cantherhines_dumerilii	Monacanthidae	Tetraodontiformes	298.13	205.3	101.82	31.81	85.98	18.69	18.68	22.96	9.29
Cantherhines_pardalis	Cantherhines_pardalis	Monacanthidae	Tetraodontiformes	66.35	117.63	62.87	20.07	52.9	7.07	5.9	15.68	5.53
Cantherhines_pullus	Cantherhines_pullus	Monacanthidae	Tetraodontiformes	94.43	143.63	72.13	22.66	61.55	7.3	6.77	16.2	5.83
Cantherhines_sandwichiensis	Cantherhines_sandwichiensis	Monacanthidae	Tetraodontiformes	56.57	116.14	59.17	19.49	50.74	8.96	7.05	13.83	4.02
Cantherhines_verecundus	Cantherhines_verecundus	Monacanthidae	Tetraodontiformes	51.47	114.67	65.57	16.17	53.23	5.33	6.4	14.33	3.83
Canthidermis_maculata	Canthidermis_maculata	Balistidae	Tetraodontiformes	317.43	197.1	90.13	39.1	69.4	13.1	14.6	24.1	10.57
Canthidermis_sufflamen	Canthidermis_sufflamen	Balistidae	Tetraodontiformes	130.62	129.99	71.47	23.35	57.23	11.88	12.29	15.39	5.32
Canthigaster_amboinensis	Canthigaster_amboinensis	Tetraodontidae	Tetraodontiformes	38.73	85.1	38.5	24.93	31.27	7.17	9.58	16.22	5.17
Canthigaster_bennetti	Canthigaster_bennetti	Tetraodontidae	Tetraodontiformes	12.46	65.57	22.56	16.99	19.71	4.81	6.08	10.12	3.17
Canthigaster_compressa	Canthigaster_compressa	Tetraodontidae	Tetraodontiformes	25.59	71.96	31.68	18.17	26.9	6.75	7.91	12.71	3.96
Canthigaster_coronata	Canthigaster_coronata	Tetraodontidae	Tetraodontiformes	62.07	105.67	46.18	24.59	36.94	6.52	7.61	16.3	3.64
Canthigaster_figueiredoi	Canthigaster_figueiredoi	Tetraodontidae	Tetraodontiformes	4.99	49.22	20.1	12.5	15.74	2.8	3.81	6.62	1.37
Canthigaster_jactator	Canthigaster_jactator	Tetraodontidae	Tetraodontiformes	7.73	49.77	23	13.67	17.17	4.18	4.55	9.97	2.87
Canthigaster_janthinoptera	Canthigaster_janthinoptera	Tetraodontidae	Tetraodontiformes	11.27	57.8	24.47	15.87	19.8	4.42	5.9	12.83	3.42
Canthigaster_leoparda	Canthigaster_leoparda	Tetraodontidae	Tetraodontiformes	2.3	37.7	16	8.7	11.1	2.7	2.4	6.3	1.1
Canthigaster_natalensis	Canthigaster_natalensis	Tetraodontidae	Tetraodontiformes	4.95	45.21	20.93	12.2	16.01	3.08	4.05	6.45	1.27
Canthigaster_papua	Canthigaster_papua	Tetraodontidae	Tetraodontiformes	27.2	80.9	35.17	18.53	26.97	5.83	7	17.87	3.97
Canthigaster_punctatissima	Canthigaster_punctatissima	Tetraodontidae	Tetraodontiformes	12.67	59.52	25.67	17.37	19.67	4.27	5.7	12.53	3.82
Canthigaster_rivulata	Canthigaster_rivulata	Tetraodontidae	Tetraodontiformes	162.97	147.87	66.56	36.91	54.83	12.49	17.16	23.33	5.61
Canthigaster_rostrata	Canthigaster_rostrata	Tetraodontidae	Tetraodontiformes	13	65.87	22.57	17.7	20.23	4.17	5.77	10.18	3.1
Canthigaster_solandri	Canthigaster_solandri	Tetraodontidae	Tetraodontiformes	17.01	67.11	33.1	15.83	23.91	3.67	5.06	13.66	2.01
Canthigaster_valentini	Canthigaster_valentini	Tetraodontidae	Tetraodontiformes	18.53	69.63	31.1	18.27	22.17	4.57	5.77	11.6	2.8
Capoeta_aculeata	Capoeta_aculeata	Cyprinidae	Cypriniformes	35.34	107.55	31.59	19.59	14.19	8.99	6.37	13.78	2.21
Capoeta_buhsei	Capoeta_buhsei	Cyprinidae	Cypriniformes	156.63	209.69	46.27	31.97	23.52	14.75	14.27	21.7	5.5
Capoeta_capoeta_capoeta	Capoeta_capoeta_capoeta	Cyprinidae	Cypriniformes	60.77	161.62	37.2	24.13	18.96	12.52	9.33	17.42	3.81
Capoeta_damascina	Capoeta_damascina	Cyprinidae	Cypriniformes	36.63	130.84	32.96	20.53	15.53	10.97	8.14	12	3
Capoeta_tinca	Capoeta_tinca	Cyprinidae	Cypriniformes	73.74	169.4	36.36	25.45	21.45	13.99	10.05	18.83	4.1
Capros_aper	Capros_aper	Caproidae	Perciformes	18.67	75.95	39.58	14.39	28.51	16.37	3.67	7.26	1.62
Caquetaia_kraussii	Caquetaia_kraussii	Cichlidae	Perciformes	166.4	157.98	72.9	32.56	45.55	28.76	14.26	24.88	5.96
Caquetaia_umbrifera	Caquetaia_umbrifera	Cichlidae	Perciformes	298.7	202.57	85.2	38.8	57.26	38.64	21.74	29.76	7.5
Caracanthus_maculatus	Caracanthus_maculatus	Caracanthidae	NA	3.43	36.1	21.43	7.8	12.53	6.37	7	4.9	1.2
Caragobius_urolepis	Caragobius_urolepis	Gobiidae	Perciformes	0.63	46.15	5.74	4.66	3.82	3.06	2.73	1.87	0.54
Carangoides_bajad	Carangoides_bajad	Carangidae	Perciformes	499	307	113.99	37.66	72.54	46.14	21.3	11.66	16.79
Carangoides_chrysophrys	Carangoides_chrysophrys	Carangidae	Perciformes	969.33	360.73	146.39	48.89	95.99	54.74	22.7	16.5	15.17
Carangoides_ferdau	Carangoides_ferdau	Carangidae	Perciformes	667.33	295.41	132.72	45.28	74.92	38.65	22.99	14.42	16.65
Carangoides_malabaricus	Carangoides_malabaricus	Carangidae	Perciformes	437	274	121.92	40.02	84.25	40.92	26.99	11.1	11.27
Carangoides_otrynter	Carangoides_otrynter	Carangidae	Perciformes	290	220	115.62	31.58	61.3	33.04	14.86	10.93	9.24
Caranx_bucculentus	Caranx_bucculentus	Carangidae	Perciformes	905.27	319	127.62	56.37	83.35	53.98	38.07	13.97	15.8
Caranx_caninus	Caranx_caninus	Carangidae	Perciformes	909.33	343.37	117.78	59.96	72.94	52.82	29.74	12.98	21.49
Caranx_crysos	Caranx_crysos	Carangidae	Perciformes	393.33	279.32	89.47	43.12	53.14	39.61	19.76	10.38	14.39
Caranx_hippos	Caranx_hippos	Carangidae	Perciformes	1003.67	344.6	124.11	57.75	74.81	51.49	33.85	13.74	20.49
Caranx_ignobilis	Caranx_ignobilis	Carangidae	Perciformes	283.5	240.5	95.05	38.4	60.15	39.84	21.29	9.27	12.51
Caranx_latus	Caranx_latus	Carangidae	Perciformes	765.75	334.55	120.06	57.53	81.5	59.74	23.63	13.7	20.5
Caranx_lugubris	Caranx_lugubris	Carangidae	Perciformes	1798.57	408.27	176.4	60.57	106.97	54.13	36.88	17.16	18.21
Caranx_melampygus	Caranx_melampygus	Carangidae	Perciformes	381.5	268.37	96.67	36.62	61.22	36.9	9.12	11.07	17.72
Caranx_papuensis	Caranx_papuensis	Carangidae	Perciformes	450.75	296.65	107.71	38.47	60.94	38.88	20.02	11.99	15.72
Caranx_ruber	Caranx_ruber	Carangidae	Perciformes	166.5	235.5	69.8	30.5	42.6	32.6	11.1	7.7	9.5
Caranx_sexfasciatus	Caranx_sexfasciatus	Carangidae	Perciformes	629.33	320.67	105.05	47.77	64.72	51.81	22.48	11.46	16.7
Carasobarbus_canis	Carasobarbus_canis	Cyprinidae	Cypriniformes	46.5	140.61	36.68	18.13	18.56	15.26	6.45	14.59	2.16
Carassius_carassius	Carassius_carassius	Cyprinidae	Cypriniformes	133.45	131.96	63.37	25.56	27.59	14.03	7.54	20.64	3.15
Careproctus_colletti	Careproctus_colletti	Liparidae	Scorpaeniformes	89.25	211.05	57.95	27.4	29	21.5	23.45	3.5	1
Careproctus_cypselurus	Careproctus_cypselurus	Liparidae	Scorpaeniformes	73.1	203.28	42.44	26.29	31.86	21.3	22.84	3.52	0.69
Careproctus_georgianus	Careproctus_georgianus	Liparidae	Scorpaeniformes	1.23	54.32	7.06	8.51	5.71	6.02	7.22	1.38	0.59
Careproctus_gilberti	Careproctus_gilberti	Liparidae	Scorpaeniformes	3.37	67.08	14.63	11.37	12.99	9.98	9.22	0.81	0.34
Careproctus_melanurus	Careproctus_melanurus	Liparidae	Scorpaeniformes	92.2	199.98	48.5	29.26	33.07	21.05	26.51	3.03	0.78
Careproctus_rastrinus	Careproctus_rastrinus	Liparidae	Scorpaeniformes	15.75	104.94	29.96	15.11	23.84	12.82	12.56	1.68	0.4
Careproctus_reinhardti	Careproctus_reinhardti	Liparidae	Scorpaeniformes	13.8	97.78	25.96	14.32	19.53	9.67	13.61	1.51	0.49
Carinotetraodon_lorteti	Carinotetraodon_lorteti	Tetraodontidae	Tetraodontiformes	4.58	37.65	16.31	12.82	13.01	3.05	5.45	6.55	1.7
Carinotetraodon_salivator	Carinotetraodon_salivator	Tetraodontidae	Tetraodontiformes	3.2	37	13.9	11	9.3	3.1	4.9	5.3	1.8
Carlana_eigenmanni	Carlana_eigenmanni	Characidae	Characiformes	3.03	55.03	18.26	6.95	9.03	7.07	4.14	5.96	0.84
Carlhubbsia_stuarti	Carlhubbsia_stuarti	Poeciliidae	Cyprinodontiformes	3.99	47.11	18.19	9.71	7.67	3.67	2.48	10.27	1.04
Carnegiella_marthae	Carnegiella_marthae	Gasteropelecidae	Characiformes	0.53	26.16	14	3.92	8.3	3.89	2.12	1.86	0.33
Carnegiella_strigata	Carnegiella_strigata	Gasteropelecidae	Characiformes	0.92	29.2	15.17	4.84	12.49	3.5	2.68	2.51	0.57
Carpiodes_carpio	Carpiodes_carpio	Catostomidae	Cypriniformes	373.53	224.41	87.69	44.95	34.41	14.42	13.09	32.78	6.66
Carpiodes_cyprinus	Carpiodes_cyprinus	Catostomidae	Cypriniformes	255.47	200.67	81.67	35.33	33.9	12.37	9.67	27.47	5.77
Carpiodes_velifer	Carpiodes_velifer	Catostomidae	Cypriniformes	220.5	194.63	80.78	33.11	31.95	13	9.61	27.45	4.38
Cataetyx_laticeps	Cataetyx_laticeps	Bythitidae	Ophidiiformes	614.65	444	75.9	56	29.25	50.72	36.25	6.35	1.15
Cataetyx_rubrirostris	Cataetyx_rubrirostris	Bythitidae	Ophidiiformes	5.23	91.02	15.21	15.49	10.31	12.67	11.25	3.2	0.64
Catathyridium_jenynsii	Catathyridium_jenynsii	Achiridae	Pleuronectiformes	155.43	153.36	106.89	18.97	49.94	19.8	7.45	37.61	3.58
Cathorops_aguadulce	Cathorops_aguadulce	Ariidae	Siluriformes	144.63	215.29	43.62	44.03	27.56	31.41	31.95	14.81	5.12
Cathorops_arenatus	Cathorops_arenatus	Ariidae	Siluriformes	52.91	141.31	34.43	29.86	17.01	17.1	20.71	12.22	5.57
Cathorops_fuerthii	Cathorops_fuerthii	Ariidae	Siluriformes	267.6	261.81	53.97	59.52	27.63	34.8	42.51	20.32	4.98
Cathorops_hypophthalmus	Cathorops_hypophthalmus	Ariidae	Siluriformes	79.97	183.73	40.17	36.49	16.64	26.35	28.71	13.02	2.34
Cathorops_manglarensis	Cathorops_manglarensis	Ariidae	Siluriformes	92.04	181.59	39.6	40.02	17.3	24.53	26.56	14.97	3.87
Cathorops_multiradiatus	Cathorops_multiradiatus	Ariidae	Siluriformes	187.07	225.49	50.23	47.5	23.7	24.5	30.27	18.87	5.57
Cathorops_raredonae	Cathorops_raredonae	Ariidae	Siluriformes	69	173.62	34.2	35.1	16.2	20.3	21.45	12.85	3.05
Cathorops_spixii	Cathorops_spixii	Ariidae	Siluriformes	81.23	160.57	37.94	34.86	17.7	20.15	23.57	13.25	2.93
Cathorops_steindachneri	Cathorops_steindachneri	Ariidae	Siluriformes	36.97	134.63	29.95	27.11	13.11	18.09	18.98	11.19	2.6
Cathorops_tuyra	Cathorops_tuyra	Ariidae	Siluriformes	146	192.27	42.6	39.2	18.1	21.63	25.37	13.93	3.57
Catla_catla	Catla_catla	Cyprinidae	Cypriniformes	243.4	197.9	72.14	38.2	47.86	29.51	17.85	26.07	4.87
Catlocarpio_siamensis	Catlocarpio_siamensis	Cyprinidae	Cypriniformes	132.83	170.3	66.27	37.66	37.22	32.87	7.5	26.88	3.61
Catoprion_mento	Catoprion_mento	Serrasalmidae	Characiformes	30.85	90.53	58.72	12.88	25.59	12.78	6.97	9.18	2.31
Catostomus_ardens	Catostomus_ardens	Catostomidae	Cypriniformes	248.4	254.27	60.7	40.8	35.43	16.27	9.57	21.9	6.77
Catostomus_catostomus	Catostomus_catostomus	Catostomidae	Cypriniformes	181.8	221.47	42.39	38.21	25.79	13.34	8.64	20.31	5.83
Catostomus_clarkii	Catostomus_clarkii	Catostomidae	Cypriniformes	123.07	179.96	41.78	34.83	24.66	12.21	8.46	15.06	4.01
Catostomus_columbianus	Catostomus_columbianus	Catostomidae	Cypriniformes	68.13	148.47	33	24.87	19.53	8.17	7.67	11.87	3.8
Catostomus_commersonii	Catostomus_commersonii	Catostomidae	Cypriniformes	362.7	283.59	59.93	47.81	43.76	25.15	5.03	24.83	8.37
Catostomus_discobolus_discobolus	Catostomus_discobolus	Catostomidae	Cypriniformes	128.37	193.51	39.17	34.23	25.18	12.12	12.65	13.9	4.32
Catostomus_insignis	Catostomus_insignis	Catostomidae	Cypriniformes	124.93	196.45	52.12	32.77	27.39	12.83	4.85	19.47	4.24
Catostomus_macrocheilus	Catostomus_macrocheilus	Catostomidae	Cypriniformes	173.97	214.62	47.36	34.68	32.12	15.23	10.83	15.75	4.16
Catostomus_platyrhynchus	Catostomus_platyrhynchus	Catostomidae	Cypriniformes	122.7	183.23	36.4	32.93	22.8	7.17	9.57	15.27	5.1
Catostomus_plebeius	Catostomus_plebeius	Catostomidae	Cypriniformes	44.8	134.87	28.33	20.97	16.67	7.5	7.5	10.67	2.8
Catostomus_rimiculus	Catostomus_rimiculus	Catostomidae	Cypriniformes	258.83	253.89	49.5	39.53	33.18	13.64	9.64	23.14	6.2
Catostomus_santaanae	Catostomus_santaanae	Catostomidae	Cypriniformes	38.23	121.27	23.1	19.9	16.33	4.93	6.6	10.1	1.93
Catostomus_snyderi	Catostomus_snyderi	Catostomidae	Cypriniformes	436.1	331.4	63.91	53.07	48.43	25.57	17.61	27.79	7.23
Catostomus_tahoensis	Catostomus_tahoensis	Catostomidae	Cypriniformes	163.27	228.5	42.87	34.27	30.3	14.27	13.13	18.03	6.03
Caulolatilus_affinis	Caulolatilus_affinis	Malacanthidae	Perciformes	290.7	241.28	74.15	41.17	53.49	33.57	32.84	23.16	4.65
Caulolatilus_intermedius	Caulolatilus_intermedius	Malacanthidae	Perciformes	114.93	183.9	55.68	29.19	44.51	27.2	23.8	16.46	4.93
Caulolatilus_princeps	Caulolatilus_princeps	Malacanthidae	Perciformes	334.47	259.55	71.47	40.87	52.81	37.87	34.61	20.1	9.27
Cebidichthys_violaceus	Cebidichthys_violaceus	Stichaeidae	Perciformes	428.65	402	55.1	31.5	32.25	24.4	23.2	14.15	4.3
Centrarchus_macropterus	Centrarchus_macropterus	Centrarchidae	Perciformes	167.33	156.94	81.63	28.37	42.61	19.95	18.3	24.85	3.61
Centroberyx_affinis	Centroberyx_affinis	Berycidae	Beryciformes	326.17	218.33	94.37	39.2	72.27	47.07	22.77	26.27	7.4
Centroberyx_gerrardi	Centroberyx_gerrardi	Berycidae	Beryciformes	332.7	213	96.64	46.48	78.94	52.55	25.27	28.35	6.14
Centrobranchus_nigroocellatus	Centrobranchus_nigroocellatus	Myctophidae	Myctophiformes	0.41	32.46	7.97	3.58	4.9	5.2	1.78	1.62	0.55
Centrodoras_brachiatus	Centrodoras_brachiatus	Doradidae	Siluriformes	58.8	129.43	27.27	30.86	17.4	14.94	22.77	7.68	7.96
Centrogenys_vaigiensis	Centrogenys_vaigiensis	Centrogenyidae	Perciformes	46.57	103.94	39.87	24.16	21.14	16.37	10.2	10.96	3.55
Centrolabrus_exoletus	Centrolabrus_exoletus	Labridae	Perciformes	204.65	223.25	67.27	30.51	37.75	29.55	13.39	28.18	6.17
Centrolabrus_trutta	Centrolabrus_trutta	Labridae	Perciformes	132.5	169.16	61.71	25.46	33	13.81	11.19	25.98	4.17
Centrolophus_niger	Centrolophus_niger	Centrolophidae	Perciformes	206.6	268	61.67	29.57	38.05	27.93	16.17	20.45	7.32
Centromochlus_existimatus	Centromochlus_existimatus	Auchenipteridae	Siluriformes	7.78	71.72	13.79	14.38	9.57	8.38	7.2	6.77	3.11
Centromochlus_heckelii	Centromochlus_heckelii	Auchenipteridae	Siluriformes	4.28	60.93	12.04	11.61	8.1	12.21	10.27	5.48	3.13
Centropogon_australis	Centropogon_australis	Tetrarogidae	Scorpaeniformes	15.63	77.02	26.95	18.61	18.51	10.72	9.67	7.81	1.75
Centropomus_armatus	Centropomus_armatus	Centropomidae	Perciformes	208.96	212.32	66.18	32.47	31.78	41.12	16.1	23.85	6.43
Centropomus_ensiferus	Centropomus_ensiferus	Centropomidae	Perciformes	209	226.61	63.83	33.36	30.75	42.12	11.33	25.4	6.82
Centropomus_medius	Centropomus_medius	Centropomidae	Perciformes	113.7	190.69	54.89	22.11	31.25	39.54	8.47	22.62	5.06
Centropomus_nigrescens	Centropomus_nigrescens	Centropomidae	Perciformes	144.2	209.38	54.26	26.01	29.51	44.66	8.92	23.58	5.45
Centropomus_parallelus	Centropomus_parallelus	Centropomidae	Perciformes	223.68	223.49	63	30.1	33.38	43.83	12.77	25.48	7
Centropomus_pectinatus	Centropomus_pectinatus	Centropomidae	Perciformes	183.13	218.21	61.04	28.33	37.43	43.42	9.28	23.36	5.63
Centropomus_poeyi	Centropomus_poeyi	Centropomidae	Perciformes	186.3	217.46	55.17	28.55	29.32	46.78	11.7	26.43	7.67
Centropomus_robalito	Centropomus_robalito	Centropomidae	Perciformes	129.43	189.18	50.87	25.82	25.96	37.4	8.63	21.74	5.06
Centropomus_undecimalis	Centropomus_undecimalis	Centropomidae	Perciformes	134.8	195.36	55.42	28.47	30.95	37.11	9.03	22.41	4.09
Centropomus_unionensis	Centropomus_unionensis	Centropomidae	Perciformes	209.45	211.09	63.58	34.5	32.67	43.62	9.82	24.23	6.46
Centropristis_striata	Centropristis_striata	Serranidae	Perciformes	37.23	105.76	34.65	22.37	22.34	19.92	17.16	14.54	3.55
Centropyge_aurantia	Centropyge_aurantia	Pomacanthidae	Perciformes	7.33	46.85	29.38	11.07	17.46	3.14	3.83	6.56	1.08
Centropyge_aurantonotus	Centropyge_aurantonotus	Pomacanthidae	Perciformes	9.3	56.23	28.05	12.41	17.94	5.76	4.3	7	1.24
Centropyge_bicolor	Centropyge_bicolor	Pomacanthidae	Perciformes	48.6	99.22	54.99	19.19	37.23	5.37	7.91	13.89	2.61
Centropyge_bispinosa	Centropyge_bispinosa	Pomacanthidae	Perciformes	27.93	75.5	44.18	16.69	25.39	6.15	7.96	9.23	2.28
Centropyge_eibli	Centropyge_eibli	Pomacanthidae	Perciformes	28.57	79.3	44.45	17.01	28.08	9.41	9.3	10.92	2.57
Centropyge_ferrugata	Centropyge_ferrugata	Pomacanthidae	Perciformes	9.67	54.19	32.04	12.36	19.82	4.96	6.06	7.16	1.87
Centropyge_flavicauda	Centropyge_fisheri	Pomacanthidae	Perciformes	2.9	38.63	17.7	6.87	10.39	2.18	3.44	3.71	1
Centropyge_flavissima	Centropyge_flavissima	Pomacanthidae	Perciformes	56.43	98.91	57.9	20.93	36.71	6.27	8.64	15.68	2.96
Centropyge_loriculus	Centropyge_loriculus	Pomacanthidae	Perciformes	7.23	50.47	28.33	10.01	18.41	4.86	5.95	6.2	1.28
Centropyge_multispinis	Centropyge_multispinis	Pomacanthidae	Perciformes	31.23	80.32	42.82	15.72	27.46	4.58	5.85	11.22	2.86
Centropyge_nox	Centropyge_nox	Pomacanthidae	Perciformes	21.77	71.59	42.81	15.78	27.48	7.11	6.48	9.66	2.31
Centropyge_potteri	Centropyge_potteri	Pomacanthidae	Perciformes	37.23	88.77	47.95	18.25	30.4	5.51	7.39	11.25	2.41
Centropyge_tibicen	Centropyge_tibicen	Pomacanthidae	Perciformes	32.97	83.06	43.99	17.21	28.45	5.93	6.53	11.36	2.82
Centropyge_venusta	Centropyge_venusta	Pomacanthidae	Perciformes	6.6	51.3	32.47	10.49	21.86	3.8	4.05	6.78	1.21
Centropyge_vrolikii	Centropyge_vrolikii	Pomacanthidae	Perciformes	29.93	80.52	47.77	17.09	30.13	9.44	8.23	11.74	2.62
Cephalocassis_melanochir	Cephalocassis_melanochir	Ariidae	Siluriformes	135.7	222.02	42.94	43.47	15.93	22.62	30.54	12.7	2.73
Cephalopholis_argus	Cephalopholis_argus	Serranidae	Perciformes	111.77	158.91	53.52	30.83	29.77	35.53	22.24	22.63	4.74
Cephalopholis_boenak	Cephalopholis_boenak	Serranidae	Perciformes	255.4	195.66	78.98	35.42	44.07	39.6	25.67	30.85	5.5
Cephalopholis_cruentata	Cephalopholis_cruentata	Serranidae	Perciformes	145.6	173.97	62.23	30.17	34.67	38.07	15.87	23	4.2
Cephalopholis_cyanostigma	Cephalopholis_cyanostigma	Serranidae	Perciformes	165.8	160.69	58.62	32.22	33.24	39.33	28.96	23.43	6.67
Cephalopholis_formosa	Cephalopholis_formosa	Serranidae	Perciformes	225.13	191.5	72.13	34.77	39.47	37.17	20.43	26.67	5.63
Cephalopholis_fulva	Cephalopholis_fulva	Serranidae	Perciformes	157.17	178.45	62.56	34.4	40.14	40.26	22.21	23.16	4.45
Cephalopholis_igarashiensis	Cephalopholis_igarashiensis	Serranidae	Perciformes	486.9	198.59	95.47	52.48	67.44	54.35	52.48	31.73	9.16
Cephalopholis_leopardus	Cephalopholis_leopardus	Serranidae	Perciformes	53.33	115.1	41.53	22.73	25.43	24.33	10.77	14.53	3.2
Cephalopholis_miniata	Cephalopholis_miniata	Serranidae	Perciformes	72.8	139.43	48.35	23.98	26.83	30.72	16.54	18.17	4.02
Cephalopholis_panamensis	Cephalopholis_panamensis	Serranidae	Perciformes	158.4	173.33	64.03	31.67	35.6	35.1	16.17	25.63	5.73
Cephalopholis_polleni	Cephalopholis_polleni	Serranidae	Perciformes	170.8	173.82	62.12	36.6	39.37	36.67	34.95	24.52	6.55
Cephalopholis_sonnerati	Cephalopholis_sonnerati	Serranidae	Perciformes	220.77	195.23	68.82	32.58	46.63	45.26	24.6	28.07	5.04
Cephalopholis_urodeta	Cephalopholis_urodeta	Serranidae	Perciformes	69.7	131.33	45.03	25.5	27.87	25.77	14.07	17.7	3.67
Cepola_macrophthalma	Cepola_macrophthalma	Cepolidae	Perciformes	20.63	297.93	19.41	11.42	16.28	14.74	3.95	2.35	0.33
Cepola_pauciradiata	Cepola_pauciradiata	Cepolidae	Perciformes	12.2	184.86	19.42	11.96	15.4	11.24	5.37	3.07	0.35
Cepola_schlegelii	Cepola_schlegelii	Cepolidae	Perciformes	27.4	195.83	22.1	13.34	18.48	16.49	9.17	5.57	1.16
Ceratias_holboelli	Ceratias_holboelli	Ceratiidae	Lophiiformes	34.1	125.98	45.19	13.47	41.88	24.98	12.34	7.78	3.47
Ceratoglanis_scleronema	Ceratoglanis_scleronema	Siluridae	Siluriformes	171.23	341	66.82	33.7	23.67	22.5	24.48	16.1	2.53
Ceratoscopelus_maderensis	Ceratoscopelus_maderensis	Myctophidae	Myctophiformes	1.53	53.1	11.03	6.77	7.8	12.33	4.47	4.2	0.77
Ceratoscopelus_townsendi	Ceratoscopelus_townsendi	Myctophidae	Myctophiformes	4.43	72.57	15.3	10.6	10.93	16	6.2	5.7	0.9
Ceratoscopelus_warmingii	Ceratoscopelus_warmingii	Myctophidae	Myctophiformes	2.03	55.1	12.5	7.97	9.13	13.2	4.83	5	1.1
Cercamia_eremia	Cercamia_eremia	Apogonidae	Perciformes	0.44	31.43	8.07	4.21	6.71	6.97	2.28	3.28	0.72
Cetengraulis_edentulus	Cetengraulis_edentulus	Engraulidae	Clupeiformes	38	124.1	39.11	15.48	16.82	22.93	4.74	12.85	2.36
Cetengraulis_mysticetus	Cetengraulis_mysticetus	Engraulidae	Clupeiformes	39.9	135.93	38.8	16.07	16.33	28.87	3.97	11.6	3.3
Cetopsis_candiru	Cetopsis_candiru	Cetopsidae	Siluriformes	33.9	139.08	26.98	21.22	10.1	17.22	16.28	12.27	2.28
Cetopsis_coecutiens	Cetopsis_coecutiens	Cetopsidae	Siluriformes	185.47	193.67	54.19	41.15	24.17	32.41	35.15	17.66	4.29
Cetopsorhamdia_iheringi	Cetopsorhamdia_iheringi	Heptapteridae	Siluriformes	5.2	69.67	14.03	13.76	8.36	8.94	11.57	7.14	2.95
Cetoscarus_bicolor	Cetoscarus_bicolor	Scaridae	Perciformes	1144.76	344.95	131.35	57.08	96.57	30.84	30.44	48	11.2
Cetostoma_regani	Cetostoma_regani	Cetomimidae	Cetomimiformes	2.67	74.85	10.75	7.1	8	17.1	6.25	2.9	0.55
Chaca_bankanensis	Chaca_bankanensis	Chacidae	Siluriformes	15.37	98.69	15.79	32.46	10.8	24.18	26.62	7.15	2.54
Chaenocephalus_aceratus	Chaenocephalus_aceratus	Channichthyidae	Perciformes	338.5	398	65.27	51.16	53.15	106.52	29.04	14.78	7.08
Chaenodraco_wilsoni	Chaenodraco_wilsoni	Channichthyidae	Perciformes	32.5	180.84	20.6	18.19	15.77	38.11	9.3	3.6	2.31
Chaenogobius_annularis	Chaenogobius_annularis	Gobiidae	Perciformes	0.38	33.83	5.23	5.37	3.53	4.33	3.53	3.03	0.63
Chaenopsis_alepidota	Chaenopsis_alepidota	Chaenopsidae	Perciformes	2.72	104.35	7.48	6.96	5.47	17.31	4.31	4.18	0.69
Chaetobranchus_flavescens	Chaetobranchus_flavescens	Cichlidae	Perciformes	197.17	159.54	71.5	35.57	49.37	29.93	19.67	26.7	3.8
Chaetodermis_penicilligerus	Chaetodermis_penicilligerus	Monacanthidae	Tetraodontiformes	139.87	147.72	95.65	31.47	81.11	10.7	14.11	11.29	5.58
Chaetodipterus_faber	Chaetodipterus_faber	Ephippidae	Perciformes	216.83	148.75	111.53	28.18	64.49	13.06	19.73	20.84	4.59
Chaetodon_adiergastos	Chaetodon_adiergastos	Chaetodontidae	Perciformes	98.17	124.67	98.49	20.12	40.59	9.3	9.25	13.73	3.67
Chaetodon_aureofasciatus	Chaetodon_aureofasciatus	Chaetodontidae	Perciformes	34	77.75	63.66	13.56	36.12	5.04	5.96	9.16	2.07
Chaetodon_auriga	Chaetodon_auriga	Chaetodontidae	Perciformes	119.43	147.01	86.58	21.14	49.35	11.54	9.37	15.18	4.36
Chaetodon_auripes	Chaetodon_auripes	Chaetodontidae	Perciformes	123.87	133.16	94.19	23.52	54.16	13.94	8.6	14.38	3.06
Chaetodon_austriacus	Chaetodon_austriacus	Chaetodontidae	Perciformes	38.33	92.15	60.96	15.68	32.92	7.04	7.27	9.6	1.67
Chaetodon_baronessa	Chaetodon_baronessa	Chaetodontidae	Perciformes	36.67	87.03	68.02	13.91	39.13	6.83	5.52	10.8	1.63
Chaetodon_bennetti	Chaetodon_bennetti	Chaetodontidae	Perciformes	114.97	129.07	84.23	23.36	45.93	12.02	8.7	14.07	3.46
Chaetodon_blackburnii	Chaetodon_blackburnii	Chaetodontidae	Perciformes	22.3	84.81	51.21	13.11	28.76	6.52	5.38	8.02	1.64
Chaetodon_capistratus	Chaetodon_capistratus	Chaetodontidae	Perciformes	31.33	82.94	56.21	14.35	27.55	11.63	5.16	8.62	1.82
Chaetodon_citrinellus	Chaetodon_citrinellus	Chaetodontidae	Perciformes	27.5	87.19	53.65	13.67	30.66	6.44	4.94	9.06	2.07
Chaetodon_collare	Chaetodon_collare	Chaetodontidae	Perciformes	71.53	107.99	80.06	19	39.55	13.5	6.25	11.12	2.67
Chaetodon_decussatus	Chaetodon_decussatus	Chaetodontidae	Perciformes	50.2	98.75	67.91	15.48	31.28	6.15	5.96	10.44	2.84
Chaetodon_dolosus	Chaetodon_dolosus	Chaetodontidae	Perciformes	65.9	116.97	73.48	19.52	47.32	8.26	7.14	11.32	2.51
Chaetodon_ephippium	Chaetodon_ephippium	Chaetodontidae	Perciformes	144.4	149.39	92.87	24.42	55.69	13.28	8.41	15.69	3.15
Chaetodon_falcula	Chaetodon_falcula	Chaetodontidae	Perciformes	90.85	129.77	82.51	20.12	46.08	12.85	8.87	13.16	3.52
Chaetodon_fasciatus	Chaetodon_fasciatus	Chaetodontidae	Perciformes	143.4	140.48	92.24	24.9	42.87	21.62	6.05	14.95	3.89
Chaetodon_flavirostris	Chaetodon_flavirostris	Chaetodontidae	Perciformes	119.2	126.97	96.02	22.43	43.59	18.27	8.08	13.63	2.92
Chaetodon_fremblii	Chaetodon_fremblii	Chaetodontidae	Perciformes	83.9	121.82	72.97	20.89	39.25	7.8	8.21	11.42	4.3
Chaetodon_guentheri	Chaetodon_guentheri	Chaetodontidae	Perciformes	38.3	95.06	60.58	15.36	40.22	8.32	6.19	9.19	1.87
Chaetodon_guttatissimus	Chaetodon_guttatissimus	Chaetodontidae	Perciformes	27.07	85.49	54.29	13.49	28.91	10.51	5.39	7.49	1.54
Chaetodon_hoefleri	Chaetodon_hoefleri	Chaetodontidae	Perciformes	126.77	138.98	94.15	22.14	41.62	18.59	6.58	16.19	3.44
Chaetodon_humeralis	Chaetodon_humeralis	Chaetodontidae	Perciformes	65.77	109.3	78.18	21.63	39.72	9.28	9.1	13.21	3.44
Chaetodon_kleinii	Chaetodon_kleinii	Chaetodontidae	Perciformes	38.8	90.77	62.68	14.91	39.35	7.41	6.65	9.27	1.81
Chaetodon_larvatus	Chaetodon_larvatus	Chaetodontidae	Perciformes	40.87	89.24	70.23	14.92	35.37	6.89	7.06	10.43	2.52
Chaetodon_lineolatus	Chaetodon_lineolatus	Chaetodontidae	Perciformes	248.47	177.58	112.57	29.24	48.32	25.44	8.39	19.38	4.74
Chaetodon_lunula	Chaetodon_lunula	Chaetodontidae	Perciformes	156.7	146.2	96.47	25.09	46	18.97	8.61	16.25	3.77
Chaetodon_madagaskariensis	Chaetodon_madagaskariensis	Chaetodontidae	Perciformes	26.1	84.83	52.97	13.4	32.04	6.4	5.26	8.28	1.61
Chaetodon_melannotus	Chaetodon_melannotus	Chaetodontidae	Perciformes	106.2	129.65	83.75	22.23	44.26	7.94	10.82	13.08	3.53
Chaetodon_melapterus	Chaetodon_melapterus	Chaetodontidae	Perciformes	21.27	73.43	45.7	12.31	26.15	6.78	5.4	7.3	1.42
Chaetodon_mertensii	Chaetodon_mertensii	Chaetodontidae	Perciformes	33	99.91	58.91	13.96	26.86	12.96	2.71	8.97	2.79
Chaetodon_mesoleucos	Chaetodon_mesoleucos	Chaetodontidae	Perciformes	53.85	107.8	70.44	17.54	31.47	16.93	6.02	11.48	2.63
Chaetodon_meyeri	Chaetodon_meyeri	Chaetodontidae	Perciformes	113	123.47	92.2	21.47	44.7	15.36	8.74	14.06	3.64
Chaetodon_miliaris	Chaetodon_miliaris	Chaetodontidae	Perciformes	100.1	132.1	81.46	22.08	47.27	9.31	7.69	12.61	2.77
Chaetodon_multicinctus	Chaetodon_multicinctus	Chaetodontidae	Perciformes	25.17	82.79	53.14	12.54	24.41	8.45	2.57	7.47	2.05
Chaetodon_ocellatus	Chaetodon_ocellatus	Chaetodontidae	Perciformes	100.37	127.56	84.06	21.46	44.84	10.8	9.67	14.47	3.56
Chaetodon_ocellicaudus	Chaetodon_ocellicaudus	Chaetodontidae	Perciformes	37.47	93.95	62.35	16.23	28.45	13.26	6.82	8.36	1.97
Chaetodon_octofasciatus	Chaetodon_octofasciatus	Chaetodontidae	Perciformes	26.1	73.29	55.97	13.71	27.78	8.81	2.72	8.36	2.05
Chaetodon_ornatissimus	Chaetodon_ornatissimus	Chaetodontidae	Perciformes	92.17	117.46	86.16	20.63	49.76	9.28	11.08	13.89	2.57
Chaetodon_oxycephalus	Chaetodon_oxycephalus	Chaetodontidae	Perciformes	113.93	148.71	87.17	21.12	43.19	26.14	8.32	14.43	3.28
Chaetodon_pelewensis	Chaetodon_pelewensis	Chaetodontidae	Perciformes	21.5	79.3	48.28	11.95	28.22	6.11	4.28	6.63	1.68
Chaetodon_plebeius	Chaetodon_plebeius	Chaetodontidae	Perciformes	34.93	90.91	53.61	15.2	33.49	5.98	6.28	9.68	1.81
Chaetodon_punctatofasciatus	Chaetodon_punctatofasciatus	Chaetodontidae	Perciformes	17.47	73.03	46.97	12.17	25.93	7.56	3.88	6.08	1.17
Chaetodon_quadrimaculatus	Chaetodon_quadrimaculatus	Chaetodontidae	Perciformes	59.3	107.34	68.63	17.31	33.17	12.06	3.1	11.34	3.58
Chaetodon_rafflesii	Chaetodon_rafflesii	Chaetodontidae	Perciformes	59.3	113.15	70.87	18.47	39.18	9.26	6.26	11.57	2.15
Chaetodon_rainfordi	Chaetodon_rainfordi	Chaetodontidae	Perciformes	37.83	79.58	64.87	15.28	33.8	11.86	5.71	8.45	1.91
Chaetodon_reticulatus	Chaetodon_reticulatus	Chaetodontidae	Perciformes	81.93	111.89	80.24	20.74	45.03	11.49	6.76	13.17	3.2
Chaetodon_robustus	Chaetodon_robustus	Chaetodontidae	Perciformes	72.23	116.8	76.2	19.88	43.98	9.95	8.64	13.71	2.47
Chaetodon_sanctaehelenae	Chaetodon_sanctaehelenae	Chaetodontidae	Perciformes	61.43	116.57	70.96	16.37	42.05	12.48	7.14	10.57	2.97
Chaetodon_sedentarius	Chaetodon_sedentarius	Chaetodontidae	Perciformes	53.77	104.52	68.3	16.52	40.12	6.95	6.61	11.12	2.2
Chaetodon_selene	Chaetodon_selene	Chaetodontidae	Perciformes	57.27	113.53	71.75	16.16	36.04	18.97	5.07	11.11	2.68
Chaetodon_semeion	Chaetodon_semeion	Chaetodontidae	Perciformes	70.83	121.51	73.41	18.13	36.83	15.32	9.26	12.36	3.21
Chaetodon_semilarvatus	Chaetodon_semilarvatus	Chaetodontidae	Perciformes	147.6	135.54	95.58	25.79	56.75	11.58	9.91	15.65	3.17
Chaetodon_speculum	Chaetodon_speculum	Chaetodontidae	Perciformes	78.83	114.55	77.98	19.71	44.76	14.39	5.58	12.38	3.35
Chaetodon_striatus	Chaetodon_striatus	Chaetodontidae	Perciformes	58.27	105.22	66.3	17.84	31.51	14.24	6.47	12.37	2.46
Chaetodon_trichrous	Chaetodon_trichrous	Chaetodontidae	Perciformes	36.9	93.11	62.33	15.09	31.63	11.03	4.97	8.49	1.98
Chaetodon_trifascialis	Chaetodon_trifascialis	Chaetodontidae	Perciformes	58.77	114.18	61.18	20.4	35.07	7.09	6.35	12.67	2.46
Chaetodon_trifasciatus	Chaetodon_trifasciatus	Chaetodontidae	Perciformes	34.6	91.15	55.73	15.11	25.69	9.71	5.55	8.98	1.79
Chaetodon_ulietensis	Chaetodon_ulietensis	Chaetodontidae	Perciformes	63.83	114.11	67.78	19.24	33.27	21.55	4.21	10.88	2.74
Chaetodon_unimaculatus	Chaetodon_unimaculatus	Chaetodontidae	Perciformes	107.6	125.29	87.7	23.87	39.46	17.01	9.48	13.15	2.85
Chaetodon_vagabundus	Chaetodon_vagabundus	Chaetodontidae	Perciformes	66.23	118.19	78.66	17.99	44.68	8.72	6.65	11.94	2.49
Chaetodon_xanthurus	Chaetodon_xanthurus	Chaetodontidae	Perciformes	24.37	86.47	52.22	12.4	26.62	11.62	3.75	7.79	2.03
Chaetodon_zanzibarensis	Chaetodon_zanzibarensis	Chaetodontidae	Perciformes	28.8	80.31	49.48	14.33	25.75	9.9	4.18	9.18	1.87
Chaetodontoplus_duboulayi	Chaetodontoplus_duboulayi	Pomacanthidae	Perciformes	382.3	209.92	104.92	33.1	80.8	18.6	19.94	28.78	7.9
Chaetodontoplus_melanosoma	Chaetodontoplus_melanosoma	Pomacanthidae	Perciformes	80.4	111.78	58.69	25.49	38.51	9.94	11.23	13.49	4.21
Chaetodontoplus_mesoleucus	Chaetodontoplus_mesoleucus	Pomacanthidae	Perciformes	60	102.18	60.31	21.88	38.71	8.78	9.26	11.9	2.66
Chaetostoma_anomalum	Chaetostoma_anomalum	Loricariidae	Siluriformes	50.73	105.56	15.23	28.76	17.42	11.18	22.37	14.06	5.53
Chaetostoma_lineopunctatum	Chaetostoma_lineopunctatum	Loricariidae	Siluriformes	3.5	45.57	8.67	15.43	7.53	5.3	11.07	5.4	1.17
Chagunius_chagunio	Chagunius_chagunio	Cyprinidae	Cypriniformes	55.73	141.55	39.72	19.33	23.42	16.98	8.21	13.54	2.12
Chalceus_epakros	Chalceus_epakros	Characidae	Characiformes	96.47	162.91	43.91	26.17	24.76	20.62	11.98	17.76	5.83
Chalceus_erythrurus	Chalceus_erythrurus	Characidae	Characiformes	133.87	174.02	47.27	28.94	26.18	16.41	11.69	19.47	3.76
Chalceus_macrolepidotus	Chalceus_macrolepidotus	Characidae	Characiformes	93.83	159.61	44.73	24.5	24.72	19.29	8.08	17.52	3.19
Champsocephalus_esox	Champsocephalus_esox	Channichthyidae	Perciformes	92.7	254.37	30.73	30.65	26.6	46.46	26.86	8.99	3.2
Champsodon_atridorsalis	Champsodon_atridorsalis	Champsodontidae	Perciformes	9	95.15	16.43	11.26	15.35	18.53	8.4	5.32	2.82
Channa_asiatica	Channa_asiatica	Channidae	Perciformes	64.3	189.56	28.55	31.59	17.22	20.89	15.21	19.91	5.09
Channa_gachua	Channa_gachua	Channidae	Perciformes	97.9	166.03	39.13	35	18.45	24.42	13.69	19.14	4.4
Channa_lucius	Channa_lucius	Channidae	Perciformes	208.6	218.95	45.97	42.76	20.34	32.95	16.1	23.49	5.49
Channa_maculata	Channa_maculata	Channidae	Perciformes	264.53	253.71	48.23	40.03	23	40.68	13.57	26.12	5.57
Channa_marulioides	Channa_marulioides	Channidae	Perciformes	94.6	187.13	32.95	39.42	20.97	26.66	22.19	15.75	3.75
Channa_marulius	Channa_marulius	Channidae	Perciformes	222	251.22	36.06	42.86	19.54	38.87	15.99	20.69	4.53
Channa_melasoma	Channa_melasoma	Channidae	Perciformes	94.6	176.83	34.48	30.73	16.55	22.01	16.11	19.37	5.32
Channa_micropeltes	Channa_micropeltes	Channidae	Perciformes	144.2	208.15	44.55	36.3	19.69	36.47	11.94	23.91	5.3
Channa_orientalis	Channa_orientalis	Channidae	Perciformes	8.64	78.13	16.03	16.6	7.32	10.25	7.28	8.53	1.67
Channa_pleurophthalma	Channa_pleurophthalma	Channidae	Perciformes	53.17	155.55	33.9	21.6	15.95	25.8	4	18.5	3.2
Channa_punctata	Channa_punctata	Channidae	Perciformes	34.6	117.93	27.32	25.64	13.47	18.19	10.76	13.09	2.57
Channa_striata	Channa_striata	Channidae	Perciformes	94.29	194.23	30.98	33.88	14.7	33.25	9.52	17.07	3.5
Channichthys_rhinoceratus	Channichthys_rhinoceratus	Channichthyidae	Perciformes	441.55	351.5	60.75	74.16	52.14	88.63	58.73	18.9	6.62
Chanodichthys_mongolicus	Chanodichthys_mongolicus	Cyprinidae	Cypriniformes	214.35	243.05	53.67	26.34	26.39	27.41	12.25	22.07	3.46
Chanos_chanos	Chanos_chanos	Chanidae	Gonorynchiformes	271.9	247.91	68.03	35.43	30.36	17.84	11.34	23.11	6.9
Chapalichthys_encaustus	Chapalichthys_encaustus	Goodeidae	Cyprinodontiformes	4.2	59.84	17.96	8.18	8.47	4.28	2.5	8.34	1.26
Characidium_alipioi	Characidium_alipioi	Crenuchidae	Characiformes	0.67	37.35	6.42	4.21	3.85	3.57	1.53	3.49	0.61
Characidium_fasciatum	Characidium_fasciatum	Crenuchidae	Characiformes	1.2	44.66	8.91	5.93	5.17	3.31	1.91	4.81	1
Characidium_lagosantense	Characidium_lagosantense	Crenuchidae	Characiformes	0.33	25.76	6.79	3.12	3.59	1.57	1.39	3.29	0.4
Characidium_pterostictum	Characidium_pterostictum	Crenuchidae	Characiformes	2.8	53.17	13.27	7.57	6.65	3.4	2.13	6.53	1.29
Characidium_purpuratum	Characidium_purpuratum	Crenuchidae	Characiformes	1.2	42.27	9.57	5.4	4.5	1.65	1.55	4.93	0.77
Characidium_rachovii	Characidium_rachovii	Crenuchidae	Characiformes	0.77	35.4	10.67	4.3	5.63	3.03	1.57	4.43	1.13
Characidium_zebra	Characidium_zebra	Crenuchidae	Characiformes	0.9	40.5	7.73	4.83	4.96	1.92	1.23	3.67	0.8
Characodon_audax	Characodon_audax	Goodeidae	Cyprinodontiformes	1.85	38.12	13.31	7.94	6.5	3.73	2.79	6.14	0.77
Characodon_lateralis	Characodon_lateralis	Goodeidae	Cyprinodontiformes	4.16	49.16	16.63	11.22	9.68	5.69	5.36	8.13	1.34
Charax_leticiae	Charax_leticiae	Characidae	Characiformes	8.1	75.5	30.6	8.8	15.5	13.4	4.9	6.4	1.4
Chasmistes_brevirostris	Chasmistes_brevirostris	Catostomidae	Cypriniformes	489.5	297.43	72.48	51.33	49.63	31.83	20.56	23.23	6.02
Chasmodes_saburrae	Chasmodes_saburrae	Blenniidae	Perciformes	5.27	67.82	19.24	13.14	11.48	8.91	8.42	5.63	1.3
Chauliodus_danae	Chauliodus_danae	Stomiidae	Stomiiformes	5.37	143	18.17	5.13	17.03	16.9	2.67	3.83	1.37
Chauliodus_macouni	Chauliodus_macouni	Stomiidae	Stomiiformes	6.96	125.43	14.87	6.83	14.63	17.37	6	3.6	1.37
Chauliodus_sloani	Chauliodus_sloani	Stomiidae	Stomiiformes	35.1	247.87	28.95	12.27	29.43	31.9	9.83	5.56	2.64
Chaunax_abei	Chaunax_abei	Chaunacidae	Lophiiformes	154.23	157.82	49.81	58.19	42.95	34.11	36.58	10.14	4.86
Chaunax_pictus	Chaunax_pictus	Chaunacidae	Lophiiformes	430.33	193.47	55.29	68.43	45.21	43.17	45.43	13.75	5.77
Chaunax_suttkusi	Chaunax_suttkusi	Chaunacidae	Lophiiformes	526.33	219.48	66.23	87.38	68.98	38.79	65.13	14.91	6.67
Cheilinus_chlorourus	Cheilinus_chlorourus	Labridae	Perciformes	232.5	184.22	79.18	33.83	52.66	25.83	19.97	32.89	5.97
Cheilinus_fasciatus	Cheilinus_fasciatus	Labridae	Perciformes	204.97	164.48	65.11	32.49	48.58	23.13	19.34	26.73	5.99
Cheilinus_oxycephalus	Cheilinus_oxycephalus	Labridae	Perciformes	55.2	117.48	49.43	21.6	28.29	18.41	13.8	18.24	4.1
Cheilinus_trilobatus	Cheilinus_trilobatus	Labridae	Perciformes	357.13	214.31	90.82	40.9	62.02	36.47	26.97	37.1	7.43
Cheilinus_undulatus	Cheilinus_undulatus	Labridae	Perciformes	1446.37	319.35	132.22	55.59	98.83	55.84	30.64	51.17	10.27
Cheilio_inermis	Cheilio_inermis	Labridae	Perciformes	125.3	252.32	29.9	23.01	24.28	26.27	11.99	18.84	5.06
Cheilodactylus_fuscus	Cheilodactylus_fuscus	Cheilodactylidae	Perciformes	530.43	288.79	118.91	36.82	63.3	19.81	24.75	25.92	9.29
Cheilodactylus_variegatus	Cheilodactylus_variegatus	Cheilodactylidae	Perciformes	323.3	228.78	86.13	38.43	53.1	20.83	23.72	20.12	7.89
Cheilodactylus_zonatus	Cheilodactylus_zonatus	Cheilodactylidae	Perciformes	138.1	195.19	71.99	26.89	42.63	14.45	15.68	16.56	4.56
Cheilodipterus_artus	Cheilodipterus_artus	Apogonidae	Perciformes	28.31	110.47	32.63	19.03	20.73	24.13	10.63	12.9	2
Cheilodipterus_isostigmus	Cheilodipterus_isostigmus	Apogonidae	Perciformes	11.97	80.37	22.87	13.33	13.27	16.5	6.77	10.37	1.83
Cheilodipterus_macrodon	Cheilodipterus_macrodon	Apogonidae	Perciformes	24.28	100.78	32.24	17.01	19.7	23.62	8.38	14.04	3.11
Cheilodipterus_quinquelineatus	Cheilodipterus_quinquelineatus	Apogonidae	Perciformes	8.01	71.29	21.42	11.91	13.4	15.39	5.94	8.99	2.36
Cheilopogon_abei	Cheilopogon_abei	Exocoetidae	Beloniformes	80.38	168.55	30.96	25.3	20.02	16.9	4.64	13.13	5.7
Cheilopogon_antoncichi	Cheilopogon_furcatus	Exocoetidae	Beloniformes	83.27	166.87	30.28	22.79	23.07	17.14	7.12	11.61	4.69
Cheilopogon_atrisignis	Cheilopogon_atrisignis	Exocoetidae	Beloniformes	148.5	204.74	40.79	31.04	25.56	20.81	7.11	15.67	7.05
Cheilopogon_cyanopterus	Cheilopogon_cyanopterus	Exocoetidae	Beloniformes	143.73	207.9	39.15	30.73	25.98	21.52	9.99	15.31	4.48
Cheilopogon_dorsomacula	Cheilopogon_dorsomacula	Exocoetidae	Beloniformes	62.56	176.77	25.45	24.4	21.08	17.57	6.45	10.6	4.08
Cheilopogon_exsiliens	Cheilopogon_exsiliens	Exocoetidae	Beloniformes	69.21	165.36	25.95	22.63	20.83	15.92	8.89	11.56	4.01
Cheilopogon_furcatus	Cheilopogon_furcatus	Exocoetidae	Beloniformes	83.27	166.87	30.28	22.79	23.07	17.14	7.12	11.61	4.69
Cheilopogon_spilonotopterus	Cheilopogon_spilonotopterus	Exocoetidae	Beloniformes	188.5	226.07	42.94	33.36	27.89	23.19	7.58	17.74	6.55
Cheilopogon_spilopterus	Cheilopogon_spilopterus	Exocoetidae	Beloniformes	156.2	210.47	42.54	31.5	27.02	22.66	7.29	16.35	7.1
Cheilopogon_unicolor	Cheilopogon_unicolor	Exocoetidae	Beloniformes	146.81	237.71	40.92	31.74	30.5	24.76	9.18	15.12	4.67
Cheilopogon_xenopterus	Cheilopogon_xenopterus	Exocoetidae	Beloniformes	58.68	166.68	26.26	24.44	19.4	15.56	8.58	11.78	3.97
Cheiloprion_labiatus	Cheiloprion_labiatus	Pomacentridae	Perciformes	10.34	56.92	30.34	12.02	17.13	5.39	5.48	8.73	1.16
Cheilotrema_saturnum	Cheilotrema_saturnum	Sciaenidae	Perciformes	291.5	236.42	81.86	36.64	48.25	24.46	21.07	23.76	4.85
Cheimarrichthys_fosteri	Cheimarrichthys_fosteri	Cheimarrichthyidae	Perciformes	7.03	65.33	14.32	13.9	8.83	8.1	10.65	7.77	2.47
Cheimerius_nufar	Cheimerius_nufar	Sparidae	Perciformes	276.6	221.06	88.86	37.61	60.22	30.62	28.64	24.59	6.94
Cheirocerus_eques	Cheirocerus_eques	Pimelodidae	Siluriformes	6.77	88.57	15.73	13.28	10.15	5.28	7.37	5.75	1.45
Cheirodon_interruptus	Cheirodon_interruptus	Characidae	Characiformes	1.7	40.88	14.49	5.58	7.69	3.8	2.46	5.14	0.67
Chela_cachius	Chela_cachius	Cyprinidae	Cypriniformes	0.73	35.33	10.93	4.3	4.87	3.33	1.1	3.37	0.7
Chelaethiops_bibie	Chelaethiops_bibie	Cyprinidae	Cypriniformes	0.79	40.96	9.28	4.22	5.37	5.11	1.78	3.28	0.57
Chelaethiops_elongatus	Chelaethiops_elongatus	Cyprinidae	Cypriniformes	1.4	52.47	9.6	4.17	6.07	5.87	1.8	3.57	0.8
Chelidonichthys_capensis	Chelidonichthys_capensis	Triglidae	Scorpaeniformes	95.37	180.04	37.61	32.04	30.58	28.07	24.99	8.79	5.55
Chelidonichthys_cuculus	Chelidonichthys_cuculus	Triglidae	Scorpaeniformes	93.6	169.59	36.05	32.14	34.33	24.29	22.88	7.88	4.74
Chelidonichthys_kumu	Chelidonichthys_kumu	Triglidae	Scorpaeniformes	64.87	160.18	30.2	31.54	26.31	23.94	22.93	8.93	4.28
Chelidonichthys_lucerna	Chelidonichthys_lucerna	Triglidae	Scorpaeniformes	247.1	230.9	46.3	48.27	39.67	32.7	36.27	12.1	9
Chelidonichthys_obscurus	Chelidonichthys_obscurus	Triglidae	Scorpaeniformes	12.7	95.38	15.42	13.75	14.49	12.64	8.96	3.89	2.52
Chelidonichthys_queketti	Chelidonichthys_queketti	Triglidae	Scorpaeniformes	176	239	46.8	38.2	41.4	31.8	24.2	12.2	8.9
Chelidonichthys_spinosus	Chelidonichthys_spinosus	Triglidae	Scorpaeniformes	101.3	174.85	36.55	35.13	30.24	27.33	28.73	9.81	5.7
Chelmon_marginalis	Chelmon_marginalis	Chaetodontidae	Perciformes	27.2	93.29	59.16	12.94	38.64	15.9	4.96	10.09	1.58
Chelmon_muelleri	Chelmon_muelleri	Chaetodontidae	Perciformes	5.2	NA	33.27	7.39	18.47	9.79	2.03	5.07	1.2
Chelmon_rostratus	Chelmon_rostratus	Chaetodontidae	Perciformes	43.37	112.87	69.68	13.69	42.5	29.86	8.9	11.13	2.46
Chelon_macrolepis	Chelon_macrolepis	Mugilidae	Mugiliformes	117.37	173.16	50.15	32.19	22.33	15.39	9.74	20.78	6
Chelon_planiceps	Chelon_planiceps	Mugilidae	Mugiliformes	33.7	109.25	34.27	22.52	14.88	9.4	8.09	15.19	2.46
Chelonodon_patoca	Chelonodon_patoca	Tetraodontidae	Tetraodontiformes	29.93	86.83	22.8	24.27	20.68	8.5	11.37	10.17	4.83
Chiasmodon_niger	Chiasmodon_niger	Chiasmodontidae	Perciformes	29.75	174	25.3	16.95	17.9	37.3	11.25	7	2.15
Chilara_taylori	Chilara_taylori	Ophidiidae	Ophidiiformes	42.12	211.01	28.87	19.7	20.14	20.22	12.86	1.88	0.87
Chilatherina_bleheri	Chilatherina_bleheri	Melanotaeniidae	Atheriniformes	6.49	76.34	25.37	9.65	9.02	7.05	2.62	7.27	1.48
Chilodus_punctatus	Chilodus_punctatus	Chilodontidae	Characiformes	5.8	59.87	22.01	9.94	9.27	3.87	3.98	7.32	1.5
Chiloglanis_niloticus	Chiloglanis_niloticus	Mochokidae	Siluriformes	0.73	30.48	6.35	8.67	5.05	1.62	3.11	3.04	0.78
Chilomycterus_antennatus	Chilomycterus_antennatus	Diodontidae	Tetraodontiformes	254.5	144.71	47.26	66.17	39.56	21.22	30.13	9.03	3.2
Chilomycterus_antillarum	Chilomycterus_antillarum	Diodontidae	Tetraodontiformes	182.07	133.87	37.57	69	39.53	23.97	34.43	8.8	4.22
Chilomycterus_reticulatus	Chilomycterus_reticulatus	Diodontidae	Tetraodontiformes	416.15	146.7	42.15	53.15	34.9	28.45	35.3	10.6	2.85
Chilomycterus_schoepfii	Chilomycterus_schoepfii	Diodontidae	Tetraodontiformes	244.03	170.63	45.82	59.66	41.93	25.92	39.04	9.53	4.69
Chilomycterus_spinosus_spinosus	Chilomycterus_spinosus_spinosus	Diodontidae	Tetraodontiformes	57.17	74.43	25.87	33.7	22.63	18.9	22.53	3.6	1.77
Chilorhinus_suensonii	Chilorhinus_suensonii	Chlopsidae	Anguilliformes	3.22	105.11	8.66	6.78	5.52	8.8	5.13	2.71	0.94
Chionodraco_hamatus	Chionodraco_hamatus	Channichthyidae	Perciformes	192.15	285.78	58.36	41.88	51.26	79.51	23.96	12.8	6.43
Chionodraco_myersi	Chionodraco_myersi	Channichthyidae	Perciformes	38.9	168.2	27	29.5	22.2	39.3	20.4	7	3.4
Chionodraco_rastrospinosus	Chionodraco_rastrospinosus	Channichthyidae	Perciformes	56.87	168.52	34.89	38.99	32.41	48.26	38.99	8.18	6.42
Chirocentrus_dorab	Chirocentrus_dorab	Chirocentridae	Clupeiformes	355.6	420.83	62.3	25.08	42.93	39.91	12.04	27.9	4.64
Chirodactylus_brachydactylus	Chirodactylus_brachydactylus	Cheilodactylidae	Perciformes	329.2	230.88	81.93	33.95	54.54	17.45	21.3	20.8	7.89
Chirolophis_decoratus	Chirolophis_decoratus	Stichaeidae	Perciformes	9.65	113.31	16.02	11.5	11.78	10.35	8.66	5.13	1
Chironemus_bicornis	Chironemus_bicornis	Chironemidae	Perciformes	66.73	145.66	34.54	28.48	23.69	16.79	15.23	14.87	2.55
Chironemus_marmoratus	Chironemus_marmoratus	Chironemidae	Perciformes	128.1	152.18	49.19	34.5	32.81	19.43	21	16.33	6.68
Chirostoma_estor	Chirostoma_estor	Atherinopsidae	Atheriniformes	40.26	158.92	30.13	20.14	18.86	20.88	6.81	13.18	3.25
Chirostoma_humboldtianum	Chirostoma_humboldtianum	Atherinopsidae	Atheriniformes	18.61	116	23.27	14.63	14.97	13.53	5.67	9.53	1.67
Chirostoma_lucius	Chirostoma_lucius	Atherinopsidae	Atheriniformes	92.8	216.32	40.97	25.61	26.07	32.81	8	17.97	3.81
Chitala_ornata	Chitala_ornata	Notopteridae	Osteoglossiformes	210.8	290.5	80.65	24.26	23.13	36.7	12.84	9.73	2.47
Chitonotus_pugetensis	Chitonotus_pugetensis	Cottidae	Scorpaeniformes	22.03	109.89	22.97	22.44	16.76	19.61	16.67	5.75	2.86
Chlorophthalmus_agassizi	Chlorophthalmus_agassizi	Chlorophthalmidae	Aulopiformes	11.2	104.36	17.68	14.64	13.1	12.98	5.91	6.95	2.72
Chlorophthalmus_albatrossis	Chlorophthalmus_albatrossis	Chlorophthalmidae	Aulopiformes	22.93	128.67	23.93	19.43	16.43	18.73	7.13	8.97	1.8
Chlorophthalmus_corniger	Chlorophthalmus_corniger	Chlorophthalmidae	Aulopiformes	74.95	188.57	42.67	26.57	27.9	33.37	11.3	13.5	3.27
Chlorophthalmus_nigromarginatus	Chlorophthalmus_nigromarginatus	Chlorophthalmidae	Aulopiformes	70.2	173.11	33.55	26.65	26.65	26.47	10.78	13.47	4.73
Chlorophthalmus_punctatus	Chlorophthalmus_punctatus	Chlorophthalmidae	Aulopiformes	61.89	166.31	32.46	30.11	23.67	27.47	8.29	12.41	5.86
Chloroscombrus_chrysurus	Chloroscombrus_chrysurus	Carangidae	Perciformes	90.73	177.71	73.46	21.09	39.84	20.28	8.36	7.95	5.02
Chloroscombrus_orqueta	Chloroscombrus_orqueta	Carangidae	Perciformes	58.07	154.74	61.87	18.48	32.32	17.75	6.25	6.4	4.7
Chlorurus_bleekeri	Chlorurus_bleekeri	Scaridae	Perciformes	235.93	198.44	74.54	34.15	53.94	17	25.25	28.65	6.18
Chlorurus_bowersi	Chlorurus_bowersi	Scaridae	Perciformes	188.35	186.36	73.03	31.8	54.44	13.4	18.83	27.66	4.88
Chlorurus_capistratoides	Chlorurus_capistratoides	Scaridae	Perciformes	345.57	213.19	80.37	41.59	60.05	24.29	24.96	31.36	6.26
Chlorurus_gibbus	Chlorurus_gibbus	Scaridae	Perciformes	1013	350.5	141.85	50.3	108.3	34.8	30.6	49.12	11.75
Chlorurus_japanensis	Chlorurus_japanensis	Scaridae	Perciformes	227.6	202.49	78.24	32.72	57.63	17.48	24.54	29.81	6.97
Chlorurus_microrhinos	Chlorurus_microrhinos	Scaridae	Perciformes	526.9	257.25	96.63	43.33	76.52	18.04	24.68	39.22	7.41
Chlorurus_oedema	Chlorurus_oedema	Scaridae	Perciformes	519.6	232.46	80.32	49.71	62.71	16.35	20.28	33.99	11.04
Chlorurus_sordidus	Chlorurus_sordidus	Scaridae	Perciformes	404.47	242.99	84.97	42.97	64.76	30.82	32.05	34.09	8.31
Choerodon_anchorago	Choerodon_anchorago	Labridae	Perciformes	449.83	227.1	94.83	44.77	72.51	34.01	29.12	35.07	7.95
Choerodon_azurio	Choerodon_azurio	Labridae	Perciformes	279.03	200.73	83.27	37.02	59.18	26.08	24.42	30.58	7.45
Choerodon_fasciatus	Choerodon_fasciatus	Labridae	Perciformes	292.23	188.65	78.24	36.32	52.07	24.11	23	27.97	7.79
Choerodon_oligacanthus	Choerodon_oligacanthus	Labridae	Perciformes	195.97	193.14	67.73	31.11	50.12	23	18.89	25.72	5.41
Choerodon_schoenleinii	Choerodon_schoenleinii	Labridae	Perciformes	360.7	222.07	88.06	39.34	60.36	27.14	25.45	31.75	6.64
Chologaster_cornuta	Chologaster_cornuta	Amblyopsidae	Percopsiformes	0.59	37.33	5.7	6.77	3.4	4.67	4.57	3.93	0.27
Chondrostoma_nasus	Chondrostoma_nasus	Cyprinidae	Cypriniformes	247.93	274.97	66.83	30.07	30.47	17.73	9.5	28.6	5.33
Chondrostoma_phoxinus	Chondrostoma_phoxinus	Cyprinidae	Cypriniformes	5.8	76.9	17.9	7.6	8.3	5.7	2.1	6.1	1.1
Chondrostoma_regium	Chondrostoma_regium	Cyprinidae	Cypriniformes	59.6	156.21	37.21	22.2	17.57	12.13	6.76	14.84	3.99
Chriodorus_atherinoides	Chriodorus_atherinoides	Hemiramphidae	Beloniformes	25.28	141.25	22.24	13.64	13.33	12.95	6.75	8.39	3.19
Chromis_agilis	Chromis_agilis	Pomacentridae	Perciformes	8.52	53.8	29.52	10.71	18.08	5.79	3.61	8.26	1.6
Chromis_alpha	Chromis_alpha	Pomacentridae	Perciformes	22.5	76.27	42.7	15.9	21	7.53	5.87	12.07	2.43
Chromis_alta	Chromis_alta	Pomacentridae	Perciformes	35.28	90.65	48.55	17	27.4	8.55	8.5	14.15	3.2
Chromis_amboinensis	Chromis_amboinensis	Pomacentridae	Perciformes	21.06	71.97	41.27	14	21.43	8.1	4.87	11.37	2.67
Chromis_analis	Chromis_analis	Pomacentridae	Perciformes	39.04	90.45	49.63	18.45	25.04	9.32	8.05	12.74	2.3
Chromis_atrilobata	Chromis_atrilobata	Pomacentridae	Perciformes	13.61	71.97	29.87	12.14	16.54	7.73	3.75	9.44	1.97
Chromis_atripectoralis	Chromis_atripectoralis	Pomacentridae	Perciformes	24.03	81.8	39.53	14.53	24.45	9.47	4.63	11.23	3.57
Chromis_atripes	Chromis_atripes	Pomacentridae	Perciformes	7.14	49.72	28.27	10.56	15.37	4.39	4.53	7.67	1.16
Chromis_caudalis	Chromis_caudalis	Pomacentridae	Perciformes	14.38	62.01	36.77	12.8	20.37	5.52	5.01	10.71	1.72
Chromis_chromis	Chromis_chromis	Pomacentridae	Perciformes	37.85	93.55	46.28	16.98	26.37	8.5	7.05	14.81	3.1
Chromis_chrysura	Chromis_chrysura	Pomacentridae	Perciformes	55.12	100.22	56.89	19.61	27.95	10.13	6.32	14.77	2.34
Chromis_cyanea	Chromis_cyanea	Pomacentridae	Perciformes	11.42	66.53	28	12.47	17.63	4.97	4.97	9.67	2.6
Chromis_iomelas	Chromis_iomelas	Pomacentridae	Perciformes	4.24	43.2	26.53	9.1	13.27	4.7	3.53	6.6	1.73
Chromis_limbata	Chromis_limbata	Pomacentridae	Perciformes	44.36	99.81	49.31	18.45	27.68	9.99	7.92	15.75	2.72
Chromis_margaritifer	Chromis_margaritifer	Pomacentridae	Perciformes	25.55	70.96	39.49	15.71	21.9	6.48	6.79	11.71	2.72
Chromis_multilineata	Chromis_multilineata	Pomacentridae	Perciformes	28.95	93.37	39.13	16.9	23.23	10.1	6.3	12.5	3.4
Chromis_notata	Chromis_notata	Pomacentridae	Perciformes	41.83	98.91	49.02	16.69	27.34	9.41	7	14.26	2.33
Chromis_opercularis	Chromis_opercularis	Pomacentridae	Perciformes	41.1	98.44	46.99	17.58	24.1	9.6	4.81	15.83	2.45
Chromis_ovatiformes	Chromis_ovatiformes	Pomacentridae	Perciformes	8.1	53.07	29.77	10.57	16.83	5.43	4.6	8.57	1.63
Chromis_punctipinnis	Chromis_punctipinnis	Pomacentridae	Perciformes	201.5	173.29	71.73	32.32	46.26	16.05	13.97	22.28	7.17
Chromis_retrofasciata	Chromis_retrofasciata	Pomacentridae	Perciformes	2.61	36.4	19.17	7.17	11.9	3.9	2.87	5.67	1.1
Chromis_ternatensis	Chromis_ternatensis	Pomacentridae	Perciformes	8.61	61.56	29.89	10.54	18.62	6.8	4.02	8.43	1.74
Chromis_viridis	Chromis_viridis	Pomacentridae	Perciformes	6.56	54.17	NA	8.83	15.17	7.5	4.17	7.1	1.83
Chromis_weberi	Chromis_weberi	Pomacentridae	Perciformes	43.26	95.29	48.32	20.16	24.78	10.45	8.2	14.65	3.73
Chromis_xanthochira	Chromis_xanthochira	Pomacentridae	Perciformes	44.04	101.4	49.85	18.26	30.7	11.57	6.31	15.76	2.77
Chromis_xanthopterygia	Chromis_xanthopterygia	Pomacentridae	Perciformes	16.14	78.8	32.5	12.8	18.3	9.3	6.8	9.9	2.5
Chromis_xanthura	Chromis_xanthura	Pomacentridae	Perciformes	52.72	101.16	50.33	20.73	26.32	9.83	6.91	16.19	3.69
Chrosomus_eos	Chrosomus_eos	Cyprinidae	Cypriniformes	1.68	46.46	9.22	6.89	5.7	4.32	2.67	4.36	0.89
Chrosomus_erythrogaster	Chrosomus_erythrogaster	Cyprinidae	Cypriniformes	2.87	54.4	11.5	8.33	6.57	4.73	2.17	4.93	1.47
Chrosomus_oreas	Chrosomus_oreas	Cyprinidae	Cypriniformes	3.25	53.51	14.04	9.04	7.08	5.09	2.45	5.47	0.84
Chrosomus_tennesseensis	Chrosomus_tennesseensis	Cyprinidae	Cypriniformes	0.51	32.3	6.7	4.45	3.9	2.4	1.4	2.55	0.8
Chrysichthys_auratus	Chrysichthys_auratus	Claroteidae	Siluriformes	60.55	147.8	30.78	33.36	21.16	19.97	25.32	15.07	6.44
Chrysichthys_dendrophorus	Chrysichthys_dendrophorus	Claroteidae	Siluriformes	72.07	139.05	27.55	37.45	16	20.2	27.7	20.35	3
Chrysichthys_nigrodigitatus	Chrysichthys_nigrodigitatus	Claroteidae	Siluriformes	101.33	193.9	35.88	39.78	25.15	28.05	30.5	18.65	3.5
Chrysiptera_annulata	Chrysiptera_annulata	Pomacentridae	Perciformes	4.56	42.7	23.23	9.63	13.33	4.87	4	6.63	1.7
Chrysiptera_brownriggii	Chrysiptera_brownriggii	Pomacentridae	Perciformes	4.82	49.73	21.61	9.2	11.74	5.06	4.21	7.75	1.51
Chrysiptera_cyanea	Chrysiptera_cyanea	Pomacentridae	Perciformes	3.49	46.1	18.5	8.13	9.9	4.3	3.13	6.47	1.67
Chrysiptera_galba	Chrysiptera_galba	Pomacentridae	Perciformes	3.21	45.57	17.23	7.53	10.83	4.63	3.13	6.63	1.43
Chrysiptera_glauca	Chrysiptera_glauca	Pomacentridae	Perciformes	19.7	75.3	33.22	15.03	19.81	7.62	4.56	11.56	1.78
Chrysiptera_hemicyanea	Chrysiptera_hemicyanea	Pomacentridae	Perciformes	2.83	38.43	19.1	7.34	10.9	3.92	3.49	5.74	0.98
Chrysiptera_oxycephala	Chrysiptera_oxycephala	Pomacentridae	Perciformes	6.57	52.62	25.96	9.6	15.06	6.82	3.73	8.04	1.41
Chrysiptera_rex	Chrysiptera_rex	Pomacentridae	Perciformes	4.07	46.27	19.17	8.43	10.5	4.5	3.43	7.27	1.7
Chrysiptera_rollandi	Chrysiptera_rollandi	Pomacentridae	Perciformes	2.68	39.64	18.73	7.51	9.93	3.79	2.85	6.2	1.14
Chrysiptera_springeri	Chrysiptera_springeri	Pomacentridae	Perciformes	2.6	37.17	19.43	7.4	10.17	4.43	3.13	5.63	1.53
Chrysiptera_talboti	Chrysiptera_talboti	Pomacentridae	Perciformes	1.98	35.64	16.8	6.91	8.27	3.08	3.07	5.41	1.02
Chrysiptera_taupou	Chrysiptera_taupou	Pomacentridae	Perciformes	3.07	43.91	19.53	7.56	9.54	4.3	2.11	6.38	0.76
Chrysiptera_unimaculata	Chrysiptera_unimaculata	Pomacentridae	Perciformes	11.22	61.23	28.47	12.73	16.47	5.4	3.93	9.33	2.07
Chrysoblephus_lophus	Chrysoblephus_lophus	Sparidae	Perciformes	175.7	178.66	70.07	30.91	44.55	23.96	22.87	20.17	6.21
Cichla_monoculus	Cichla_monoculus	Cichlidae	Perciformes	353	237.67	77.21	37.79	49.95	45.66	26.91	27.2	10.59
Cichla_ocellaris	Cichla_ocellaris	Cichlidae	Perciformes	441.97	251.7	80.21	44.45	57.17	49.3	28.28	29.05	11.37
Cichla_orinocensis	Cichla_orinocensis	Cichlidae	Perciformes	85.7	157.22	51.66	26.71	35.09	29.48	20.86	18.61	5.86
Cichla_temensis	Cichla_temensis	Cichlidae	Perciformes	833.33	324.17	97.7	55.83	68.07	55.83	36.8	32.87	9.07
Cichlasoma_amazonarum	Cichlasoma_amazonarum	Cichlidae	Perciformes	27.27	77.39	40.67	19.7	25.69	11.35	8.71	14.11	2.54
Cichlasoma_araguaiense	Cichlasoma_araguaiense	Cichlidae	Perciformes	34.83	84.5	41.67	20.07	26.7	11.23	8.37	15.17	1.83
Cichlasoma_atromaculatum	Cichlasoma_atromaculatum	Cichlidae	Perciformes	141.62	144.04	64.05	28.7	44.99	23.77	11.91	21.56	4.8
Cichlasoma_beani	Cichlasoma_beani	Cichlidae	Perciformes	139.6	159.06	62.6	29.5	43.85	25.2	18.5	24.5	2.6
Cichlasoma_bimaculatum	Cichlasoma_bimaculatum	Cichlidae	Perciformes	105.8	116.66	66.65	29.24	43.75	13.35	12.94	23.29	5.76
Cichlasoma_bocourti	Cichlasoma_bocourti	Cichlidae	Perciformes	315.67	189.63	98.27	35.91	69.67	22.77	15.8	31.2	4.27
Cichlasoma_boliviense	Cichlasoma_boliviense	Cichlidae	Perciformes	55.77	93.92	50.38	25.56	29.88	10.8	11.27	18.32	4.72
Cichlasoma_dimerus	Cichlasoma_dimerus	Cichlidae	Perciformes	82.8	109.2	53.73	27.8	37.9	13.67	11.83	19.63	2.73
Cichlasoma_istlanum	Cichlasoma_istlanum	Cichlidae	Perciformes	85.37	132.81	53.8	27.16	35.71	20.14	14.37	20.68	4.08
Cichlasoma_portalegrense	Cichlasoma_portalegrense	Cichlidae	Perciformes	52.63	94.61	48.09	24.02	31.43	11.3	10.57	17.04	3.35
Cichlasoma_salvini	Cichlasoma_salvini	Cichlidae	Perciformes	51.53	109.5	50.54	21.63	31.48	18.82	11.01	17.48	3.82
Cichlasoma_taenia	Cichlasoma_taenia	Cichlidae	Perciformes	38.6	91.3	43.5	20	27.3	11.2	6.3	16.2	1.9
Cichlasoma_tuyrense	Cichlasoma_tuyrense	Cichlidae	Perciformes	213.23	163.77	78.4	34.43	55.37	22.7	16.5	23.8	5.32
Cichlasoma_urophthalmum	Cichlasoma_urophthalmum	Cichlidae	Perciformes	14.87	70.39	33.35	15.5	21.38	9.76	7.3	11.21	2.6
Ciliata_mustela	Ciliata_mustela	Lotidae	Gadiformes	51.33	177	31.03	21.63	12.33	14.23	14.13	13.3	1.87
Cinetodus_froggatti	Cinetodus_froggatti	Ariidae	Siluriformes	88.75	149.6	36.85	32.85	17.15	14.8	21.05	9.8	3.3
Cirrhilabrus_lubbocki	Cirrhilabrus_lubbocki	Labridae	Perciformes	4.83	57.96	18.93	8.53	11.29	6.58	5.37	7.27	2.07
Cirrhinus_cirrhosus	Cirrhinus_cirrhosus	Cyprinidae	Cypriniformes	30.4	115.42	28.84	16.13	13.72	8.59	6.14	12.33	2.11
Cirrhinus_microlepis	Cirrhinus_microlepis	Cyprinidae	Cypriniformes	37.4	129.77	33.7	19.13	19.23	12.23	7.33	14	2.77
Cirrhinus_molitorella	Cirrhinus_molitorella	Cyprinidae	Cypriniformes	52.93	136.37	39.27	18.92	18.28	8.24	5.02	15.76	3.2
Cirrhinus_mrigala	Cirrhinus_mrigala	Cyprinidae	Cypriniformes	60.93	143.68	37.6	20.42	17.98	11.55	9.3	15.46	3.09
Cirrhinus_reba	Cirrhinus_reba	Cyprinidae	Cypriniformes	22.5	102.77	25.97	13.6	13.43	5.23	3.8	11.17	2.3
Cirrhitichthys_falco	Cirrhitichthys_falco	Cirrhitidae	Perciformes	5.8	58.22	21.64	9.81	10.9	5.88	4.85	6.71	1.98
Cirrhitichthys_oxycephalus	Cirrhitichthys_oxycephalus	Cirrhitidae	Perciformes	72.97	119.57	45.65	31.14	30.51	21.13	21.67	15.13	3.18
Cirrhitops_fasciatus	Cirrhitops_fasciatus	Cirrhitidae	Perciformes	15.17	80.56	25.77	14.39	16.8	14.22	9.95	8.9	1.31
Cirrhitus_pinnulatus	Cirrhitus_pinnulatus	Cirrhitidae	Perciformes	205.57	164.44	64.03	46.18	43.58	31.39	32.81	22	4.71
Cirrhitus_rivulatus	Cirrhitus_rivulatus	Cirrhitidae	Perciformes	259.93	194.81	70.89	45.31	47.84	28.94	29.84	27.92	8.84
Citharichthys_macrops	Citharichthys_macrops	Paralichthyidae	Pleuronectiformes	49.6	152.19	73.8	10.86	33.99	18.88	3.58	18.25	2.38
Citharichthys_sordidus	Citharichthys_sordidus	Paralichthyidae	Pleuronectiformes	180	220.09	97.66	23.91	39.3	29.88	7.4	21.07	4.71
Citharichthys_stigmaeus	Citharichthys_stigmaeus	Paralichthyidae	Pleuronectiformes	37.49	128.05	70.52	10.67	19.52	11.43	3.52	15.73	2.03
Citharichthys_xanthostigma	Citharichthys_xanthostigma	Paralichthyidae	Pleuronectiformes	63.9	168.73	72.9	12.75	41.34	21.62	4.31	18.42	3.25
Citharinus_citharus	Citharinus_citharus	Citharinidae	Characiformes	251.53	210.81	108.34	29.62	30.44	20.17	10.52	22.45	6.61
Citharoides_macrolepis	Citharoides_macrolepis	Citharidae	Pleuronectiformes	126.83	204.71	90.87	17.89	48.23	43.34	4.65	19.7	4.15
Citharus_linguatula	Citharus_linguatula	Citharidae	Pleuronectiformes	32.58	139.08	52.37	10.77	25.97	24.78	2.03	12.97	2.32
Clarias_angolensis	Clarias_angolensis	Clariidae	Siluriformes	104.89	225.76	35.2	41.1	14.3	23.2	21.9	13.9	1.6
Clarias_anguillaris	Clarias_anguillaris	Clariidae	Siluriformes	276.72	292.52	47.17	54	17.78	38.02	39.68	21.28	3.5
Clarias_batrachus	Clarias_batrachus	Clariidae	Siluriformes	90.32	210.38	30.78	38.02	12.28	26.6	25.72	13.61	1.95
Clarias_camerunensis	Clarias_camerunensis	Clariidae	Siluriformes	159.33	227.57	37.29	45.56	21.51	26.64	31.16	16.15	3.64
Clarias_fuscus	Clarias_fuscus	Clariidae	Siluriformes	42.98	154.68	20.46	31.95	12.97	20.59	25.93	10.47	1.91
Clarias_gariepinus	Clarias_gariepinus	Clariidae	Siluriformes	41.77	154.07	23.77	30.45	10.14	21.3	20.43	12.27	1.47
Clarias_macrocephalus	Clarias_macrocephalus	Clariidae	Siluriformes	139.07	227.33	37.67	43.68	13.63	27.43	34.57	13.98	2.5
Clarias_meladerma	Clarias_meladerma	Clariidae	Siluriformes	87.27	208.7	27.37	36.38	16.77	19.25	22.47	12.41	2.06
Clarias_ngamensis	Clarias_ngamensis	Clariidae	Siluriformes	166.3	215.17	44.11	47.6	17.9	31.7	29.7	24.9	3.8
Clarias_nieuhofii	Clarias_nieuhofii	Clariidae	Siluriformes	223.37	304.49	39.23	41.33	16.73	25.53	31.18	14.88	2.87
Clarias_pachynema	Clarias_pachynema	Clariidae	Siluriformes	98.96	188.09	31	35.83	15.2	20.1	23.47	11.83	2.17
Clarias_stappersii	Clarias_stappersii	Clariidae	Siluriformes	8.11	92.83	14.72	16.56	6.72	13.39	15.23	5.19	0.95
Clarias_teijsmanni	Clarias_teijsmanni	Clariidae	Siluriformes	9.19	98.79	13.68	16.48	6.36	13.88	16.48	7.17	1.11
Clarotes_laticeps	Clarotes_laticeps	Claroteidae	Siluriformes	123.37	202.57	36.82	47.17	21.08	34.83	40.37	18.82	4
Cleisthenes_herzensteini	Cleisthenes_herzensteini	Pleuronectidae	Pleuronectiformes	107.37	205.34	81.89	18.6	29.45	25.95	7.48	19.42	4.38
Cleithracara_maronii	Cleithracara_maronii	Cichlidae	Perciformes	8.3	49.17	28.83	11.5	17.87	5.23	4.6	10.43	1.2
Clepticus_parrae	Clepticus_parrae	Labridae	Perciformes	157.6	175.49	59.47	28.15	35.75	17.34	9.71	23.08	4.91
Clevelandia_ios	Clevelandia_ios	Gobiidae	Perciformes	0.33	31.11	4.98	4.51	3.53	5.05	3.78	2.28	0.43
Clidoderma_asperrimum	Clidoderma_asperrimum	Pleuronectidae	Pleuronectiformes	192.93	207.75	117.37	21.35	40.3	26.96	6.65	19.2	5.63
Clinitrachus_argentatus	Clinitrachus_argentatus	Clinidae	Perciformes	0.62	42.7	7.99	4.68	4.59	4.19	1.94	2.81	0.58
Clinocottus_acuticeps	Clinocottus_acuticeps	Cottidae	Scorpaeniformes	1.87	40.32	9.54	8.88	5.62	4.43	4.79	2.31	0.95
Clinocottus_analis	Clinocottus_analis	Cottidae	Scorpaeniformes	24.4	99.71	24.41	23.88	16.43	13.93	17.37	9.36	2.38
Clinocottus_embryum	Clinocottus_embryum	Cottidae	Scorpaeniformes	3.17	47.32	11.91	11.03	7.33	3.96	4.27	3.68	1.26
Clinocottus_globiceps	Clinocottus_globiceps	Cottidae	Scorpaeniformes	33.07	100.47	29.5	29.5	17.9	15.2	20.8	9.17	3.13
Clinocottus_recalvus	Clinocottus_recalvus	Cottidae	Scorpaeniformes	12.9	72.96	19.07	19.95	13.84	12.32	17.54	7.36	3.29
Clinostomus_elongatus	Clinostomus_elongatus	Cyprinidae	Cypriniformes	4.2	65.33	14.91	9.68	8.15	9.12	3.38	5.98	1.38
Clinostomus_funduloides	Clinostomus_funduloides	Cyprinidae	Cypriniformes	6.5	68.36	18.34	10.52	10.14	9.56	3.65	6.31	1.27
Clupanodon_thrissa	Clupanodon_thrissa	Clupeidae	Clupeiformes	157.4	192.9	71.11	24.96	32.19	22.87	7.04	19.23	4.54
Clupea_harengus	Clupea_harengus	Clupeidae	Clupeiformes	201.2	246.77	61.93	26.18	33.03	32.21	8.69	18.58	6.15
Clupea_pallasii_pallasii	Clupea_pallasii_pallasii	Clupeidae	Clupeiformes	293.53	273.51	68.13	31.36	35.11	35.38	7.57	21.76	4.76
Clupeacharax_anchoveoides	Clupeacharax_anchoveoides	Triportheidae	Characiformes	1.23	51.43	11.4	4.2	7.5	4.37	1.2	3.9	0.67
Clupeocharax_schoutedeni	Clupeocharax_schoutedeni	Alestidae	Characiformes	0.5	31.79	8.47	3.31	4.83	NA	1.27	2.73	0.99
Clupisoma_garua	Clupisoma_garua	Schilbeidae	Siluriformes	56.15	175.82	35.4	24.5	17.7	16	13.5	12.8	2.7
Clupisoma_prateri	Clupisoma_prateri	Schilbeidae	Siluriformes	53.2	179	37.57	22.3	17.33	16.63	11.77	15.67	3
Cnesterodon_decemmaculatus	Cnesterodon_decemmaculatus	Poeciliidae	Cyprinodontiformes	0.59	29.5	8.07	5.47	3.38	1.54	1.86	3.93	0.69
Cnidoglanis_macrocephalus	Cnidoglanis_macrocephalus	Plotosidae	Siluriformes	275.33	350.19	45.2	57.87	29.29	33.91	42.33	2.29	1.17
Cobitis_biwae	Cobitis_biwae	Cobitidae	Cypriniformes	3.1	70.64	9.4	6	6.16	3.51	1.25	5.35	0.68
Cobitis_calderoni	Cobitis_calderoni	Cobitidae	Cypriniformes	0.64	49.1	4.82	3.7	3.69	2.54	0.66	2.23	0.38
Cobitis_elongata	Cobitis_elongata	Cobitidae	Cypriniformes	13.48	126.14	16.07	12.01	10.23	5.09	1.62	7.93	1.52
Cobitis_hankugensis	Cobitis_hankugensis	Cobitidae	Cypriniformes	1.77	62.13	8.67	4.77	5.97	1.9	1.07	5.4	0.9
Cobitis_melanoleuca_melanoleuca	Cobitis_melanoleuca	Cobitidae	Cypriniformes	1.93	73.2	8.27	5.07	5.9	1.83	1	4.6	0.73
Cobitis_paludica	Cobitis_paludica	Cobitidae	Cypriniformes	2.77	60.18	10.79	6.73	7.38	2.76	1.31	5.94	1.09
Cobitis_sinensis	Cobitis_sinensis	Cobitidae	Cypriniformes	6	86.06	11.73	8.25	7.58	4.71	1.22	6.22	1.21
Cobitis_taenia	Cobitis_taenia	Cobitidae	Cypriniformes	4.53	82.93	11.77	7.33	7.87	2.4	1.57	6.2	1
Coccorella_atlantica	Coccorella_atlantica	Evermannellidae	Aulopiformes	22.6	152.19	29.55	11.71	26.9	24.79	5.9	8.69	1.44
Cochlefelis_danielsi	Cochlefelis_danielsi	Ariidae	Siluriformes	132	210.16	39.83	39.06	17.62	31.84	32.29	14.8	2.9
Cociella_heemstrai	Cociella_heemstrai	Platycephalidae	Scorpaeniformes	47.33	165.77	17.77	37.27	13.28	31.74	24.64	7.31	4.34
Codoma_ornata	Codoma_ornata	Cyprinidae	Cypriniformes	3.47	50.47	17.4	7.37	9.17	4.4	3.13	6.7	1.13
Coelorinchus_braueri	Coelorinchus_braueri	Macrouridae	Gadiformes	79.19	252.5	40.23	37.75	37.43	22.59	22.22	4.31	0.88
Coelorinchus_caelorhincus	Coelorinchus_caelorhincus	Macrouridae	Gadiformes	62.49	263.5	38.73	29.77	28.22	19.83	18.12	1.02	0.18
Coelorinchus_caribbaeus	Coelorinchus_caribbaeus	Macrouridae	Gadiformes	44.63	207.8	36.51	27.26	29.33	21.51	17.37	1.68	0.41
Coelorinchus_fasciatus	Coelorinchus_fasciatus	Macrouridae	Gadiformes	102.48	216.07	44.83	39.84	33.1	23	23.91	1.5	0.15
Coelorinchus_flabellispinnis	Coelorinchus_flabellispinnis	Macrouridae	Gadiformes	156	127.3	23.3	21.3	18	15	11.3	2.5	0.5
Coelorinchus_formosanus	Coelorinchus_formosanus	Macrouridae	Gadiformes	40.41	230	32.37	24.45	27.88	18.54	16.64	2.15	0.5
Coelorinchus_japonicus	Coelorinchus_japonicus	Macrouridae	Gadiformes	206.27	320.86	51.37	54.19	51.53	33.43	36.61	4.1	1.33
Coelorinchus_jordani	Coelorinchus_jordani	Macrouridae	Gadiformes	18.84	160.24	26.03	17.55	18.39	13.48	9.56	0.93	0.28
Coelorinchus_kishinouyei	Coelorinchus_kishinouyei	Macrouridae	Gadiformes	48.79	251.75	38.45	25.98	25.5	18.12	14.72	0.55	0.18
Coelorinchus_macrochir	Coelorinchus_macrochir	Macrouridae	Gadiformes	97.53	340.67	46.94	30.9	36.21	27.96	16.59	0.9	0.45
Coelorinchus_marinii	Coelorinchus_marinii	Macrouridae	Gadiformes	53.07	227.33	36.58	28.85	28.65	18.2	18.05	0.54	0.28
Coelorinchus_occa	Coelorinchus_occa	Macrouridae	Gadiformes	214.47	334.67	53.3	58.1	40.53	31.4	36.77	2.9	0.53
Coelorinchus_oliverianus	Coelorinchus_oliverianus	Macrouridae	Gadiformes	50.95	252	39.09	28.06	35.16	23.48	13.3	1.51	0.39
Coelorinchus_scaphopsis	Coelorinchus_scaphopsis	Macrouridae	Gadiformes	40.67	210	32.03	26.83	24.03	18.47	15.4	1.27	0.3
Coelorinchus_smithi	Coelorinchus_smithi	Macrouridae	Gadiformes	8.2	136.93	19.01	20.35	20.16	11.78	11.91	1.07	0.1
Coilia_dussumieri	Coilia_dussumieri	Engraulidae	Clupeiformes	4.9	117.78	21.3	9.19	9.04	15.24	4.93	1.51	0.2
Coilia_lindmani	Coilia_lindmani	Engraulidae	Clupeiformes	40.75	188.19	41.78	18.38	17.38	26.52	10.49	7.02	1.2
Coilia_mystus	Coilia_mystus	Engraulidae	Clupeiformes	12.87	143.5	25.93	11.37	11.1	18.73	5.47	3.33	0.48
Coilia_ramcarati	Coilia_ramcarati	Engraulidae	Clupeiformes	14.2	142.9	29.44	12.29	10.82	19.01	6.6	2.35	0.72
Colisa_chuna	Trichogaster_chuna	Osphronemidae	Perciformes	0.57	23.3	11.2	5.1	5.9	1.8	1.7	4.1	0.4
Collichthys_lucidus	Collichthys_lucidus	Sciaenidae	Perciformes	48.57	136.38	36.41	20.37	27.11	23.28	9.67	9.84	2.3
Coloconger_cadenati	Coloconger_cadenati	Colocongridae	Anguilliformes	85.62	291.5	35.18	24.61	23.07	31.02	15.95	1.92	0.65
Cololabis_adocetus	Cololabis_adocetus	Scomberesocidae	Beloniformes	0.4	54.1	5.61	2.44	4.67	4.96	0.84	1.36	0.38
Cololabis_saira	Cololabis_saira	Scomberesocidae	Beloniformes	46.55	218.99	26.05	15.11	15.98	24.05	4.59	4.81	2.53
Colomesus_asellus	Colomesus_asellus	Tetraodontidae	Tetraodontiformes	5.53	49.19	14.69	14.56	11.78	3.51	4.7	5.26	1.38
Colossoma_macropomum	Colossoma_macropomum	Serrasalmidae	Characiformes	121.9	142.53	72.67	28.98	34.35	20.66	12.86	16.89	3.57
Comephorus_baikalensis	Comephorus_baikalensis	Comephoridae	Scorpaeniformes	14.9	122.97	17.82	14.55	17.26	26.9	10.28	5.03	3.8
Comephorus_dybowskii	Comephorus_dybowskii	Comephoridae	Scorpaeniformes	5.77	100.13	14.14	11.88	11.4	21.71	7.43	4.33	1.46
Compsaraia_compsus	Compsaraia_compsus	Apteronotidae	Gymnotiformes	16.53	189.93	25.03	13.44	12.8	13.07	6.43	1.31	0.72
Compsura_heterura	Compsura_heterura	Characidae	Characiformes	0.7	29.23	11.73	4.1	5.8	2.53	1.37	3.33	0.73
Conger_conger	Conger_conger	Congridae	Anguilliformes	180.17	526.23	32.8	28.5	19.8	39.79	18.93	4.92	1.51
Conger_myriaster	Conger_myriaster	Congridae	Anguilliformes	156.23	531.74	27.43	26.17	17.35	25.43	15.47	2.64	0.63
Conger_oceanicus	Conger_oceanicus	Congridae	Anguilliformes	212.8	503	33.15	33.18	19.59	32.54	18.78	3	0.78
Congiopodus_peruvianus	Congiopodus_peruvianus	Congiopodidae	Scorpaeniformes	103.45	162.62	64.78	25.87	42.5	13.78	7.09	9.76	4.25
Conta_conta	Conta_conta	Erethistidae	Siluriformes	1.5	41.94	9.91	10.95	6.98	4.62	6.54	2.98	1.14
Cookeolus_japonicus	Cookeolus_japonicus	Priacanthidae	Perciformes	248.97	184.87	83.53	33.94	68.01	40.15	20.61	20.85	4.63
Copella_nattereri	Copella_nattereri	Lebiasinidae	Characiformes	0.27	27.23	4.97	3.27	2.77	1.77	1.2	2.1	0.3
Coptodon_guineensis	Coptodon_guineensis	Cichlidae	Perciformes	150.5	147.12	64.15	31.09	43.91	18.04	13.91	23.31	5.54
Coradion_chrysozonus	Coradion_chrysozonus	Chaetodontidae	Perciformes	39.3	91.66	66.89	13.34	35.9	12.67	4.26	9.91	1.66
Coradion_melanopus	Coradion_melanopus	Chaetodontidae	Perciformes	38.1	86.54	63.88	15.08	37.42	6.5	5.47	10.54	1.82
Coregonus_albula	Coregonus_albula	Salmonidae	Salmoniformes	149.55	220.38	55.6	23.77	23.1	22.43	8.93	16.67	6.57
Coregonus_autumnalis	Coregonus_autumnalis	Salmonidae	Salmoniformes	401.1	306.1	69.57	34.42	27.62	21.93	12.96	21.71	6.92
Coregonus_clupeaformis	Coregonus_clupeaformis	Salmonidae	Salmoniformes	653.47	327.23	95.92	40.28	38.03	27.08	21.89	30.48	13.36
Coregonus_hoyi	Coregonus_hoyi	Salmonidae	Salmoniformes	349.57	296.3	79.61	37.35	29.34	33.62	18.39	21.81	11.41
Coregonus_laurettae	Coregonus_laurettae	Salmonidae	Salmoniformes	372.5	282.5	75.06	37.22	27.77	24.85	12.49	23.52	10.16
Coregonus_lavaretus	Coregonus_lavaretus	Salmonidae	Salmoniformes	487.98	278.98	72.46	32.13	29.93	23.99	15.58	20.49	6.86
Coregonus_muksun	Coregonus_muksun	Salmonidae	Salmoniformes	586.75	340	95.15	33.6	32.45	29.5	24	27.35	8.55
Coregonus_nigripinnis	Coregonus_nigripinnis	Salmonidae	Salmoniformes	623.23	359.1	90.8	42.98	39.19	37.04	23.76	26.26	12.58
Coregonus_oxyrinchus	Coregonus_oxyrinchus	Salmonidae	Salmoniformes	435.57	328.67	79.2	33.3	32.9	28.17	15.8	25.73	7
Coregonus_peled	Coregonus_peled	Salmonidae	Salmoniformes	675.8	337.6	110.44	37.94	41.37	32.67	20.29	33.64	11.16
Coreius_guichenoti	Coreius_guichenoti	Cyprinidae	Cypriniformes	129.55	183.06	47.45	30.92	16.12	15.1	11.25	21.88	3.46
Coreius_heterodon	Coreius_heterodon	Cyprinidae	Cypriniformes	137	225.16	50.81	32.02	16.84	15.64	10.8	25.75	5.75
Coreoleuciscus_splendidus	Coreoleuciscus_splendidus	Cyprinidae	Cypriniformes	6.9	81.87	15.8	10.34	8.57	5.27	3.1	8.67	1.92
Coreoperca_kawamebari	Coreoperca_kawamebari	Percichthyidae	Perciformes	5.5	51.67	22.61	10.6	10.34	10.59	7.58	6.04	1.38
Coris_aygula	Coris_aygula	Labridae	Perciformes	160.77	188.48	60	26.25	34	17.39	9.92	29.07	5.67
Coris_batuensis	Coris_batuensis	Labridae	Perciformes	23.23	103.11	26.04	12.07	16.38	9.41	6	13.88	2.95
Coris_dorsomacula	Coris_dorsomacula	Labridae	Perciformes	34.97	131.14	34.61	14.22	21.08	10.68	6.47	16.69	3.75
Coris_flavovittata	Coris_flavovittata	Labridae	Perciformes	388.67	260.22	82.11	35.5	49.29	26.61	21.96	41.63	7.76
Coris_formosa	Coris_formosa	Labridae	Perciformes	754	312.5	110.9	45.4	72.3	30.4	22	50.8	8.1
Coris_gaimard	Coris_gaimard	Labridae	Perciformes	308.8	221.79	70.72	35.74	44.59	17.36	13.11	34.04	7.45
Coris_julis	Coris_julis	Labridae	Perciformes	91.57	175.72	49.33	23.72	32.19	15.98	10.34	22.36	3.86
Coris_picta	Coris_picta	Labridae	Perciformes	110.9	182.56	47.69	22.04	28.63	18.09	10.31	24.59	4.58
Coris_pictoides	Coris_pictoides	Labridae	Perciformes	29	111.55	29.14	14.89	20.91	9.93	7.62	16.14	3.93
Corydoras_acutus	Corydoras_acutus	Callichthyidae	Siluriformes	5.6	50.47	18.51	12.5	13.82	6.45	6.38	7.17	3.16
Corydoras_aeneus	Corydoras_aeneus	Callichthyidae	Siluriformes	6.03	46.96	18.56	14.53	11.39	6.31	6.44	7.05	1.45
Corydoras_agassizii	Corydoras_agassizii	Callichthyidae	Siluriformes	1.93	35.01	14.28	8.91	9.71	4.99	4.99	5.2	1.25
Corydoras_ambiacus	Corydoras_ambiacus	Callichthyidae	Siluriformes	4.3	45.2	17.94	11.2	12.62	6.09	4.61	6.41	2.42
Corydoras_araguaiaensis	Corydoras_araguaiaensis	Callichthyidae	Siluriformes	3.93	38.82	17.66	11.72	11.6	5.82	6.07	6.57	1.26
Corydoras_arcuatus	Corydoras_arcuatus	Callichthyidae	Siluriformes	4.33	45.45	18.08	11.87	12.39	6.34	6.12	6.98	2.3
Corydoras_armatus	Corydoras_armatus	Callichthyidae	Siluriformes	6.83	48.8	20.6	15.4	11.4	6.55	8.75	8.5	1.75
Corydoras_atropersonatus	Corydoras_atropersonatus	Callichthyidae	Siluriformes	1.37	31.15	11.81	8.35	8	4.4	3.6	4.65	0.92
Corydoras_axelrodi	Corydoras_axelrodi	Callichthyidae	Siluriformes	1.3	29.5	11.77	8.38	8.91	3.8	3.65	4.82	1.71
Corydoras_bicolor	Corydoras_bicolor	Callichthyidae	Siluriformes	2.98	39.08	15.77	10.65	10.09	6.39	6.72	5.97	1.33
Corydoras_bilineatus	Corydoras_bilineatus	Callichthyidae	Siluriformes	1.37	30.1	12.75	8.27	7.83	4.3	4.16	5.35	1.24
Corydoras_boesemani	Corydoras_boesemani	Callichthyidae	Siluriformes	0.94	27.55	10.3	7.55	6.75	3.96	3.67	4.28	0.72
Corydoras_bondi	Corydoras_bondi	Callichthyidae	Siluriformes	4.2	46.54	17.44	12.13	12.42	6.81	5.75	6.71	1.98
Corydoras_breei	Corydoras_breei	Callichthyidae	Siluriformes	1.43	32.59	11.24	8.46	8.39	3.24	2.82	4.85	1.78
Corydoras_brevirostris	Corydoras_brevirostris	Callichthyidae	Siluriformes	0.94	26.1	11.06	8.03	7.81	4.37	3.64	4.29	0.71
Corydoras_caudimaculatus	Corydoras_caudimaculatus	Callichthyidae	Siluriformes	2.9	37.39	16.28	11.55	11.09	4.93	5.09	5.86	1.89
Corydoras_coppenamensis	Corydoras_coppenamensis	Callichthyidae	Siluriformes	3.18	40.58	14.65	11.29	10.02	6.24	4.4	5.88	1.44
Corydoras_ehrhardti	Corydoras_ehrhardti	Callichthyidae	Siluriformes	1.93	36.37	12.89	9.84	7.63	5.96	5.79	4.79	1.37
Corydoras_elegans	Corydoras_elegans	Callichthyidae	Siluriformes	2.3	38.18	14.36	9.21	8.72	4.92	5.48	5.93	1.52
Corydoras_ellisae	Corydoras_ellisae	Callichthyidae	Siluriformes	3.53	45.42	16.23	11.25	11.02	5.74	5.07	6.13	1.51
Corydoras_eques	Corydoras_eques	Callichthyidae	Siluriformes	5.2	48.4	18.7	13.11	12.52	6.44	5.41	7.87	2.45
Corydoras_garbei	Corydoras_garbei	Callichthyidae	Siluriformes	2.43	37.48	13.48	10.87	9.15	4.96	5.64	5.65	1.18
Corydoras_habrosus	Corydoras_habrosus	Callichthyidae	Siluriformes	0.16	15.75	4.76	4.35	3.72	1.85	1.92	2.4	0.87
Corydoras_hastatus	Corydoras_hastatus	Callichthyidae	Siluriformes	0.41	22.18	7.74	4.96	4.17	2.5	2.36	2.73	1.11
Corydoras_julii	Corydoras_julii	Callichthyidae	Siluriformes	2.79	37.83	15.18	11.17	10.22	6.4	5.64	5.58	1.09
Corydoras_leucomelas	Corydoras_leucomelas	Callichthyidae	Siluriformes	2.7	35.84	15.63	10.68	9.68	4.7	4.39	5.63	1.52
Corydoras_loretoensis	Corydoras_loretoensis	Callichthyidae	Siluriformes	1.7	34.92	12.23	8.81	8.48	5.45	6.37	4.89	1.52
Corydoras_melanistius	Corydoras_melanistius	Callichthyidae	Siluriformes	2.97	37.27	15.19	10.98	10.81	3.62	3.22	5.76	1.66
Corydoras_melanotaenia	Corydoras_melanotaenia	Callichthyidae	Siluriformes	3.17	43.45	14.55	11.5	9.33	5.1	4.83	6.45	1.23
Corydoras_melini	Corydoras_melini	Callichthyidae	Siluriformes	3.27	42.97	16.34	10.94	10.35	5.9	6.24	6.73	1.82
Corydoras_metae	Corydoras_metae	Callichthyidae	Siluriformes	2.41	33.65	15.25	11.01	9.98	5.17	4.5	5.83	1.35
Corydoras_nanus	Corydoras_nanus	Callichthyidae	Siluriformes	1.1	31.32	11.5	7.37	6.5	3.45	3.13	4.93	0.93
Corydoras_napoensis	Corydoras_napoensis	Callichthyidae	Siluriformes	0.59	24.02	9.87	5.95	5.77	2.52	2.17	4.43	0.59
Corydoras_nattereri	Corydoras_nattereri	Callichthyidae	Siluriformes	2.23	37.5	14.14	10.57	9.22	5.61	5.67	5.24	1.79
Corydoras_oiapoquensis	Corydoras_oiapoquensis	Callichthyidae	Siluriformes	1.25	28.4	11.62	7.98	7.17	3.85	5	4.62	1
Corydoras_osteocarus	Corydoras_osteocarus	Callichthyidae	Siluriformes	0.83	27.98	9.6	7.65	6.2	2.78	3.33	4.12	1.02
Corydoras_paleatus	Corydoras_paleatus	Callichthyidae	Siluriformes	6.17	50.8	18.3	13.74	12.81	6.12	6.82	6.46	2.78
Corydoras_potaroensis	Corydoras_potaroensis	Callichthyidae	Siluriformes	1.4	32.17	12.15	8.25	7.45	3.67	3.85	4.53	0.9
Corydoras_punctatus	Corydoras_punctatus	Callichthyidae	Siluriformes	2.4	36.33	14.76	10.22	9.6	4.99	4.66	5.61	1.78
Corydoras_pygmaeus	Corydoras_pygmaeus	Callichthyidae	Siluriformes	0.16	16.68	5.14	3.8	3.16	1.96	1.61	2.25	0.35
Corydoras_rabauti	Corydoras_rabauti	Callichthyidae	Siluriformes	1.4	30.44	12.55	8.7	8.72	3.22	2.99	5.38	1.2
Corydoras_reticulatus	Corydoras_reticulatus	Callichthyidae	Siluriformes	3.47	41.93	17.77	10.54	10.97	5.82	5.81	5.96	2.55
Corydoras_schwartzi	Corydoras_schwartzi	Callichthyidae	Siluriformes	1	28.5	11.5	7.6	6.45	2.8	3.7	4.7	0.8
Corydoras_semiaquilus	Corydoras_semiaquilus	Callichthyidae	Siluriformes	5.58	57.03	19.67	12.79	13.73	8.79	7.58	6.71	1.59
Corydoras_septentrionalis	Corydoras_septentrionalis	Callichthyidae	Siluriformes	1.9	35.87	12.66	9.03	10.53	4.01	3.48	5.18	2.21
Corydoras_simulatus	Corydoras_simulatus	Callichthyidae	Siluriformes	1.1	29.23	10.69	7.21	8.37	2.97	1.94	4.41	1.71
Corydoras_stenocephalus	Corydoras_stenocephalus	Callichthyidae	Siluriformes	2.82	41.18	15.54	9.64	10.22	6.73	4.57	5.8	1.31
Corydoras_sterbai	Corydoras_sterbai	Callichthyidae	Siluriformes	6.2	48.9	21.4	14.3	13.7	5.7	5.3	6.9	1.75
Corydoras_treitlii	Corydoras_treitlii	Callichthyidae	Siluriformes	4.77	51.23	18.81	12.77	13.19	7.89	4.81	6.87	1.7
Corydoras_trilineatus	Corydoras_trilineatus	Callichthyidae	Siluriformes	2.13	33.5	14.87	10.17	8.7	3.83	4.27	5.63	1.15
Corydoras_undulatus	Corydoras_undulatus	Callichthyidae	Siluriformes	1.5	31	12	8.62	7.83	5.65	6.03	5.28	NA
Corydoras_zygatus	Corydoras_zygatus	Callichthyidae	Siluriformes	6.63	51.26	21.15	14.46	12.35	8.13	5.66	8.35	1.55
Corynopoma_riisei	Corynopoma_riisei	Characidae	Characiformes	0.8	34.14	9.66	4.43	6.34	4.36	2.41	3.35	0.89
Coryphaena_hippurus	Coryphaena_hippurus	Coryphaenidae	Perciformes	644.2	484.3	105.19	48.66	85.42	56.97	21.89	25.02	9.89
Coryphaenoides_acrolepis	Coryphaenoides_acrolepis	Macrouridae	Gadiformes	90.99	326.33	46.99	38.15	38.23	28.58	27.6	0.84	0.29
Coryphaenoides_armatus	Coryphaenoides_armatus	Macrouridae	Gadiformes	77.33	241.33	42.31	28.28	28.13	22.14	20.57	3.08	0.9
Coryphaenoides_carapinus	Coryphaenoides_carapinus	Macrouridae	Gadiformes	79.87	308.33	49.43	32.07	26.1	22.47	18.4	1.57	0.47
Coryphaenoides_cinereus	Coryphaenoides_cinereus	Macrouridae	Gadiformes	81.07	338.67	47.46	33.2	37.08	27.79	20.26	1.42	0.58
Coryphaenoides_filifer	Coryphaenoides_filifer	Macrouridae	Gadiformes	NA	270	69.2	42.3	47.6	42.6	24.75	NA	NA
Coryphaenoides_leptolepis	Coryphaenoides_leptolepis	Macrouridae	Gadiformes	77.77	298.67	47.2	30.4	34.5	30.8	22.07	1.65	0.57
Coryphaenoides_longifilis	Coryphaenoides_longifilis	Macrouridae	Gadiformes	71.33	358.17	43.47	28.2	32.5	34.68	16.95	1.47	0.43
Coryphaenoides_marginatus	Coryphaenoides_marginatus	Macrouridae	Gadiformes	145	356.33	55.5	34.67	34.8	26.36	20.25	1.67	0.56
Coryphaenoides_nasutus	Coryphaenoides_nasutus	Macrouridae	Gadiformes	171.4	369.17	55.33	43.3	35.93	28.93	26	1.65	0.45
Coryphaenoides_rupestris	Coryphaenoides_rupestris	Macrouridae	Gadiformes	151.51	420.33	62.37	38.1	47.7	33.1	23.33	2.27	0.47
Coryphaenoides_serrulatus	Coryphaenoides_serrulatus	Macrouridae	Gadiformes	36.08	265.67	36.6	20.54	25.64	20.56	15.95	0.64	0.24
Coryphoblennius_galerita	Coryphoblennius_galerita	Blenniidae	Perciformes	4.47	62.36	14.42	10.76	8.88	5.54	7.28	5.69	1.55
Coryphopterus_dicrus	Coryphopterus_dicrus	Gobiidae	Perciformes	0.3	25.63	5.8	4.4	3.7	2.83	2.5	2.87	0.53
Coryphopterus_eidolon	Coryphopterus_eidolon	Gobiidae	Perciformes	0.75	35.58	7.83	6.28	5.33	4.27	3.78	3.68	1.1
Coryphopterus_glaucofraenum	Coryphopterus_glaucofraenum	Gobiidae	Perciformes	0.97	38.51	8.54	7.1	6.07	4.76	4.22	4.26	0.72
Coryphopterus_personatus	Coryphopterus_personatus	Gobiidae	Perciformes	0.15	21.56	4.69	3.12	3.05	2.59	1.83	2.22	0.48
Coryphopterus_thrix	Coryphopterus_thrix	Gobiidae	Perciformes	0.57	31.36	6.11	6.56	4.78	4.27	3.15	3.42	0.69
Coryphopterus_tortugae	Coryphopterus_tortugae	Gobiidae	Perciformes	0.46	30.72	6.2	5.1	4.13	3.37	2.73	3.3	0.87
Coryphopterus_venezuelae	Coryphopterus_venezuelae	Gobiidae	Perciformes	0.36	28.37	5.8	4.72	4.38	3.77	2.52	3.27	0.87
Corythoichthys_amplexus	Corythoichthys_amplexus	Syngnathidae	Syngnathiformes	0.25	71	2.7	2.4	2	0.8	0.5	1.03	1
Corythoichthys_haematopterus	Corythoichthys_haematopterus	Syngnathidae	Syngnathiformes	2.41	134.09	6.18	5.6	3.87	1.91	1.35	1.52	1.34
Corythoichthys_intestinalis	Corythoichthys_intestinalis	Syngnathidae	Syngnathiformes	2.73	129.45	6.33	5.37	3.37	1.93	1	1.17	0.53
Corythoichthys_schultzi	Corythoichthys_schultzi	Syngnathidae	Syngnathiformes	1.46	134.77	4.93	4.27	3.1	1.8	1.35	1.11	0.54
Cosmocampus_albirostris	Cosmocampus_albirostris	Syngnathidae	Syngnathiformes	3.1	135.5	7.14	6.85	4.9	2.18	1.78	1.92	1.72
Cosmocampus_elucens	Cosmocampus_elucens	Syngnathidae	Syngnathiformes	2.92	143.47	6.57	5.6	3.6	2.35	1.44	1.13	0.73
Cosmochilus_harmandi	Cosmochilus_harmandi	Cyprinidae	Cypriniformes	64.93	146.23	54.07	20.7	24.2	13.17	5.17	19.23	3.17
Cottiusculus_gonez	Cottiusculus_gonez	Cottidae	Scorpaeniformes	2.07	48.33	7.63	13.8	6.37	6.97	7.9	2.13	0.97
Cottiusculus_schmidti	Cottiusculus_schmidti	Cottidae	Scorpaeniformes	6.6	55.47	13.53	16.66	9.85	9.83	10.02	3.55	1.79
Cottocomephorus_grewingkii	Cottocomephorus_grewingkii	Cottocomephoridae	Scorpaeniformes	4.8	61.65	11.58	11.68	8.96	8.61	10.39	3.15	1.66
Cottoperca_gobio	Cottoperca_gobio	Bovichtidae	Perciformes	387.13	288.8	49.21	63.44	46.52	63.38	49.52	20.08	5.14
Cottunculus_microps	Cottunculus_microps	Psychrolutidae	Scorpaeniformes	17.47	76.03	23.37	28.37	19.13	15.53	16.27	4.87	1.43
Cottunculus_thomsonii	Cottunculus_thomsonii	Psychrolutidae	Scorpaeniformes	415.75	259.5	64	91.45	51.27	37.46	46.5	14.25	6.15
Cottus_aleuticus	Cottus_aleuticus	Cottidae	Scorpaeniformes	17.83	90.43	20.14	23.47	12.87	7.71	18.49	6.88	3.38
Cottus_asper	Cottus_asper	Cottidae	Scorpaeniformes	34.7	113.3	23.82	30.68	17.66	20.5	24.25	8.09	4.69
Cottus_baileyi	Cottus_baileyi	Cottidae	Scorpaeniformes	30.17	100.34	25.41	25.69	15.93	15.16	19.2	9.15	2.68
Cottus_bairdii	Cottus_bairdii	Cottidae	Scorpaeniformes	20.5	93.9	19.67	25.53	14.63	9.73	13.13	7	2.4
Cottus_beldingii	Cottus_beldingii	Cottidae	Scorpaeniformes	12.77	73.93	18.23	22.77	11.77	11.07	15.6	7.07	2.47
Cottus_caeruleomentum	Cottus_caeruleomentum	Cottidae	Scorpaeniformes	4.3	55.47	12.23	15.43	8.17	7.3	10.37	5.13	1.63
Cottus_carolinae	Cottus_carolinae	Cottidae	Scorpaeniformes	16.8	82.01	21.18	22.82	12.91	11.44	18.23	7.17	3.06
Cottus_cognatus	Cottus_cognatus	Cottidae	Scorpaeniformes	6.47	65.87	12.27	14.47	8.1	7.9	9.07	5.7	1.53
Cottus_confusus	Cottus_confusus	Cottidae	Scorpaeniformes	11.97	76.43	16.48	17.98	11.43	11.61	13.43	6.3	1.67
Cottus_girardi	Cottus_girardi	Cottidae	Scorpaeniformes	13.7	76.71	19.65	23.84	13.52	8.05	18.11	6.04	2.54
Cottus_gobio	Cottus_gobio	Cottidae	Scorpaeniformes	17.37	93.38	17.84	24.65	13.03	15.74	20.53	7.17	4.23
Cottus_gulosus	Cottus_gulosus	Cottidae	Scorpaeniformes	27.35	100.9	22.7	28.3	18	18.25	18.1	8.45	2.7
Cottus_hubbsi	Cottus_hubbsi	Cottidae	Scorpaeniformes	5.47	60.53	12.27	15.43	8.4	7.97	10.17	4.6	1.73
Cottus_kazika	Cottus_kazika	Cottidae	Scorpaeniformes	0.5	NA	5.1	7.7	4.3	3.7	4.8	2.2	0.8
Cottus_klamathensis	Cottus_klamathensis	Cottidae	Scorpaeniformes	25.13	98.03	20.9	23.07	16.8	12.93	15.3	8	2.87
Cottus_leiopomus	Cottus_leiopomus	Cottidae	Scorpaeniformes	5.5	62.96	13.04	15.44	8.59	9.84	11.75	5.51	1.57
Cottus_marginatus	Cottus_marginatus	Cottidae	Scorpaeniformes	6.57	64.98	13.3	15.86	9.2	7.33	11.51	5.65	1.54
Cottus_nozawae	Cottus_nozawae	Cottidae	Scorpaeniformes	5.43	61.92	12.42	14.94	8.5	9.59	12.55	5.02	2.27
Cottus_paulus	Cottus_paulus	Cottidae	Scorpaeniformes	0.63	29.39	6	7.45	4.93	4.02	3.76	2.51	0.48
Cottus_perplexus	Cottus_perplexus	Cottidae	Scorpaeniformes	13.83	77.03	16.8	18.4	10.07	9.03	13	5.9	2.67
Cottus_pitensis	Cottus_pitensis	Cottidae	Scorpaeniformes	18.1	85.07	20.62	21.38	14.67	11.12	13.75	7	2.5
Cottus_poecilopus	Cottus_poecilopus	Cottidae	Scorpaeniformes	12.13	87.17	16.47	20.03	11.2	9.47	12.97	5.57	2.5
Cottus_pollux	Cottus_pollux	Cottidae	Scorpaeniformes	21.47	90.23	19.96	24.35	14.41	9.45	18.16	9.31	3.3
Cottus_princeps	Cottus_princeps	Cottidae	Scorpaeniformes	5.67	63.82	12.14	14.76	8.23	8.86	10.7	5.11	2.54
Cottus_rhotheus	Cottus_rhotheus	Cottidae	Scorpaeniformes	15.23	80.87	19.2	23.3	12.83	13.37	17.97	5.17	2.57
Cottus_ricei	Cottus_ricei	Cottidae	Scorpaeniformes	2.4	54.3	9.46	11.49	7.52	4.83	7.08	2.7	1
Cottus_sibiricus	Cottus_sibiricus	Cottidae	Scorpaeniformes	7.63	70.4	14.24	17.07	8.63	9.8	11.39	4.04	1.6
Couesius_plumbeus	Couesius_plumbeus	Cyprinidae	Cypriniformes	16.1	100.58	22.59	13.84	11.83	8.99	5.86	9.49	1.52
Craterocephalus_cuneiceps	Craterocephalus_cuneiceps	Atherinidae	Atheriniformes	0.32	26.73	6.2	3.73	4.13	3.23	1.77	2.73	0.87
Craterocephalus_fluviatilis	Craterocephalus_fluviatilis	Atherinidae	Atheriniformes	0.43	31.64	5.94	4.5	3.66	2.65	1.35	2.7	0.62
Craterocephalus_honoriae	Craterocephalus_honoriae	Atherinidae	Atheriniformes	0.46	35.91	5.89	4.53	4.28	2.79	1.2	2.6	0.63
Craterocephalus_munroi	Craterocephalus_munroi	Atherinidae	Atheriniformes	0.27	27.2	6	3.73	4.23	2.93	1.73	2.63	0.63
Craterocephalus_pauciradiatus	Craterocephalus_pauciradiatus	Atherinidae	Atheriniformes	0.99	38	8.2	6.15	5.31	3.53	1.84	3.63	0.78
Craterocephalus_randi	Craterocephalus_randi	Atherinidae	Atheriniformes	4.64	69.71	14.04	9.14	7.77	5.82	2.99	6.25	1.34
Craterocephalus_stercusmuscarum_stercusmuscarum	Craterocephalus_stercusmuscarum	Atherinidae	Atheriniformes	1.02	43.9	7.85	5.8	5.15	4.25	1.9	3.75	0.65
Craterocephalus_stramineus	Craterocephalus_stramineus	Atherinidae	Atheriniformes	1.07	37.4	9.61	5.7	5.43	3.71	2.05	4.18	1.18
Creagrutus_ignotus	Creagrutus_ignotus	Characidae	Characiformes	1.37	42.3	10.9	6.23	7.1	3.9	2.43	4.27	0.87
Crenichthys_baileyi_baileyi	Crenichthys_baileyi_baileyi	Goodeidae	Cyprinodontiformes	2.61	44.9	13.74	9.3	7.42	4.18	3.01	6.67	0.89
Crenicichla_alta	Crenicichla_alta	Cichlidae	Perciformes	34.97	123.92	28.9	20.99	17.92	20.12	14.32	15.01	4.73
Crenicichla_lepidota	Crenicichla_lepidota	Cichlidae	Perciformes	18.87	94.1	20.8	15.53	13.77	15.67	6.6	11.2	1.37
Crenicichla_lugubris	Crenicichla_lugubris	Cichlidae	Perciformes	168.8	201.75	49.66	33.67	28.06	26.87	21.92	24.45	6.73
Crenicichla_macrophthalma	Crenicichla_macrophthalma	Cichlidae	Perciformes	36.8	133.63	28.33	22.15	18.53	20.47	14.42	14.89	5.21
Crenicichla_reticulata	Crenicichla_reticulata	Cichlidae	Perciformes	16.73	102.22	21.83	17.68	12.81	13.3	9.99	12.45	3.01
Crenicichla_vittata	Crenicichla_vittata	Cichlidae	Perciformes	414.35	280.81	65.59	45.77	41.3	50.88	22.12	36.02	9.12
Crenicichla_wallacii	Crenicichla_wallacii	Cichlidae	Perciformes	1.37	50.43	7.77	6.5	5.1	6.4	2.83	4.13	0.53
Crenidens_crenidens	Crenidens_crenidens	Sparidae	Perciformes	46.97	117.9	46.32	21.33	25.4	11.25	11.97	12.57	3.41
Crenuchus_spilurus	Crenuchus_spilurus	Crenuchidae	Characiformes	1.9	41.25	12.97	5.84	9.06	7.09	3.77	5.1	1.54
Cromileptes_altivelis	Cromileptes_altivelis	Serranidae	Perciformes	160.4	179.53	65.68	28.07	25.87	31.67	22.2	21.73	5.05
Crossocheilus_burmanicus	Crossocheilus_burmanicus	Cyprinidae	Cypriniformes	49.57	142.24	30.91	21.85	18.41	7.14	6.28	14.49	3.15
Crossocheilus_diplochilus	Crossocheilus_diplochilus	Cyprinidae	Cypriniformes	20.17	101.4	25.41	16.02	12.72	8	4.77	10.85	2.24
Crossocheilus_oblongus	Crossocheilus_oblongus	Cyprinidae	Cypriniformes	15.1	85.22	22.81	13.01	11.07	4.59	3.93	8.86	1.95
Crossocheilus_reticulatus	Crossocheilus_reticulatus	Cyprinidae	Cypriniformes	1.15	42.19	10.26	5.54	5.85	2.97	1.35	4.64	0.74
Crossoloricaria_venezuelae	Crossoloricaria_venezuelae	Loricariidae	Siluriformes	39.17	180.59	18.98	35.53	12.98	5.46	10.47	3.57	5.99
Crossorhombus_kobensis	Crossorhombus_kobensis	Bothidae	Pleuronectiformes	3.5	66.2	33.6	5.16	17.24	5.36	1.81	7.92	1
Cryodraco_antarcticus	Cryodraco_antarcticus	Channichthyidae	Perciformes	15.55	165.76	19.08	17.84	13.75	43.3	11.36	4.28	4.21
Cryothenia_amphitreta	Cryothenia_amphitreta	Nototheniidae	Perciformes	211.9	258	64.9	43.7	38.3	30.7	27.2	16.8	4.8
Cryptacanthodes_maculatus	Cryptacanthodes_maculatus	Cryptacanthodidae	Perciformes	115.6	365.48	29.74	34.07	24.74	26.58	28.26	13.54	3.87
Cryptocentrus_albidorsus	Cryptocentrus_albidorsus	Gobiidae	Perciformes	1.41	52.47	8.17	7.13	5.63	4.4	3.83	4.63	0.83
Cryptocentrus_cinctus	Cryptocentrus_cinctus	Gobiidae	Perciformes	1.32	43.2	8.63	6.44	6.82	7.16	4.5	4.38	1.12
Cryptocentrus_cryptocentrus	Cryptocentrus_cryptocentrus	Gobiidae	Perciformes	2.34	51.12	10.01	9.29	8.2	7.55	6.59	5.07	1.43
Cryptocentrus_inexplicatus	Cryptocentrus_inexplicatus	Gobiidae	Perciformes	1.1	37.88	8.37	6.57	6.2	6.55	4.86	4.33	0.62
Cryptocentrus_leptocephalus	Cryptocentrus_leptocephalus	Gobiidae	Perciformes	6.7	74.47	15.27	11.85	11.97	10.44	8	7.97	1.47
Cryptocentrus_lutheri	Cryptocentrus_lutheri	Gobiidae	Perciformes	7.86	77.18	15.22	13.8	12.27	10.85	8.92	8.3	2.47
Cryptocentrus_nigrocellatus	Cryptocentrus_nigrocellatus	Gobiidae	Perciformes	1.97	52.17	9.7	8.27	6.73	4.97	4.5	5.63	0.93
Cryptocentrus_strigilliceps	Cryptocentrus_strigilliceps	Gobiidae	Perciformes	1.8	43.91	10.41	8.01	7.65	6.57	4.6	4.86	0.8
Cryptoheros_panamensis	Cryptoheros_panamensis	Cichlidae	Perciformes	24.28	79.84	39.62	17.8	28.26	9.65	8.47	13.51	2.17
Cryptoheros_sajica	Cryptoheros_sajica	Cichlidae	Perciformes	23.37	76.95	41.56	16.75	27.34	9.59	6.9	11.77	2.54
Cryptoheros_septemfasciatus	Cryptoheros_septemfasciatus	Cichlidae	Perciformes	18.7	73.75	34.6	16.4	22.9	9.1	7.1	10.95	1.4
Cryptoheros_spilurus	Cryptoheros_spilurus	Cichlidae	Perciformes	41.07	96.92	48.78	19.55	30.54	11.48	10.04	15.3	3.78
Cryptopsaras_couesii	Cryptopsaras_couesii	Ceratiidae	Lophiiformes	119.93	144.42	60.51	27.13	57.3	34.44	19.53	14.37	5.23
Cryptotomus_roseus	Cryptotomus_roseus	Scaridae	Perciformes	13.67	85.32	23.33	13.05	16.89	8.45	7.69	7.9	1.79
Crystallaria_asprella	Crystallaria_asprella	Percidae	Perciformes	2.03	63.67	7.34	7.72	6.03	4.77	4.49	3.71	1.01
Crystallichthys_cyclospilus	Crystallichthys_cyclospilus	Liparidae	Scorpaeniformes	83.9	165.14	43.87	22.23	32.36	17.4	18.86	4.15	1.62
Cteniloricaria_platystoma	Cteniloricaria_platystoma	Loricariidae	Siluriformes	4.4	90.4	9.12	15.77	6.75	3.1	5.55	1.12	2
Ctenobrycon_hauxwellianus	Ctenobrycon_hauxwellianus	Characidae	Characiformes	3.64	52.67	27.84	6.82	11.36	4.73	3.79	4.83	1.47
Ctenochaetus_binotatus	Ctenochaetus_binotatus	Acanthuridae	Perciformes	73.37	116.52	60.45	24.11	48.37	7.45	9.49	14.95	3.32
Ctenochaetus_hawaiiensis	Ctenochaetus_hawaiiensis	Acanthuridae	Perciformes	78.25	109.78	58.6	19.41	46.81	8.07	11.23	13.96	3.36
Ctenochaetus_striatus	Ctenochaetus_striatus	Acanthuridae	Perciformes	167.53	157.71	82.68	27.89	68.65	14.7	15.08	21.16	5.85
Ctenochaetus_strigosus	Ctenochaetus_strigosus	Acanthuridae	Perciformes	131.47	146.73	77.37	24.33	63.45	11.09	13.33	17.13	6.29
Ctenochromis_horei	Ctenochromis_horei	Cichlidae	Perciformes	29.9	104.3	36.63	18.8	24.76	17.36	9.15	12.67	3.63
Ctenogobiops_aurocingulus	Ctenogobiops_aurocingulus	Gobiidae	Perciformes	0.72	35.73	7.35	6.1	4.57	4.12	3.47	3.38	1
Ctenogobiops_crocineus	Ctenogobiops_crocineus	Gobiidae	Perciformes	1.55	47.67	10.17	7.1	6.1	5.17	3.7	5.27	0.87
Ctenogobiops_feroculus	Ctenogobiops_feroculus	Gobiidae	Perciformes	1.11	39.79	7.56	6.26	5.52	4.87	4.07	4.3	1.1
Ctenogobiops_maculosus	Ctenogobiops_maculosus	Gobiidae	Perciformes	2.09	46.55	9.67	8.9	7.13	5.92	4.93	5.4	1.13
Ctenogobius_boleosoma	Ctenogobius_boleosoma	Gobiidae	Perciformes	1.2	40.75	7.95	6.92	6	4.36	4.15	4.26	0.57
Ctenogobius_sagittula	Ctenogobius_sagittula	Gobiidae	Perciformes	1.41	50.35	7.42	7.38	5.52	4.7	5.83	4.2	1.22
Ctenogobius_smaragdus	Ctenogobius_smaragdus	Gobiidae	Perciformes	3.83	63.95	12.7	12.78	10.37	9.37	9.74	6.15	1.31
Ctenolabrus_rupestris	Ctenolabrus_rupestris	Labridae	Perciformes	25.87	106.68	32.1	15.14	18.76	11.9	6.89	16.55	1.97
Ctenolucius_hujeta	Ctenolucius_hujeta	Ctenoluciidae	Characiformes	110.9	214.9	38.07	24.52	20.76	45.73	8.87	17.72	4.68
Ctenopharyngodon_idella	Ctenopharyngodon_idella	Cyprinidae	Cypriniformes	62.4	153.78	35.58	25.82	22.12	13.14	10.34	16.92	3.15
Ctenopoma_acutirostre	Ctenopoma_acutirostre	Anabantidae	Perciformes	13.66	66.77	30.55	13.02	16.02	13.52	7.04	10.82	1.92
Ctenopoma_kingsleyae	Ctenopoma_kingsleyae	Anabantidae	Perciformes	97.25	131.05	53.26	29.01	25.91	17.04	10.51	22.72	3.16
Ctenopoma_muriei	Ctenopoma_muriei	Anabantidae	Perciformes	4.44	50.27	18.27	10.88	8.87	5.77	3.02	8.4	0.82
Ctenopoma_nigropannosum	Ctenopoma_nigropannosum	Anabantidae	Perciformes	21.11	84.6	29.8	16.9	15.85	11.8	9.7	13.7	3.6
Ctenopoma_petherici	Ctenopoma_petherici	Anabantidae	Perciformes	45.82	104.2	43.93	22.28	18.62	13.9	8.67	18.97	2.23
Cualac_tessellatus	Cualac_tessellatus	Cyprinodontidae	Cyprinodontiformes	1.32	37.77	13.05	6.49	6.62	2.66	2.12	5.9	0.8
Cubiceps_baxteri	Cubiceps_baxteri	Nomeidae	Perciformes	10.45	85.85	24	11.85	15.3	10.65	4.95	7	1.8
Cubiceps_capensis	Cubiceps_capensis	Nomeidae	Perciformes	38.57	144.13	37.47	18.73	25.57	16.6	8.47	9.87	1.67
Cubiceps_gracilis	Cubiceps_gracilis	Nomeidae	Perciformes	1.65	46.61	13.37	5.95	10.72	6.39	3.7	4.43	0.97
Cubiceps_pauciradiatus	Cubiceps_pauciradiatus	Nomeidae	Perciformes	13.23	96	25.53	13.4	20	11.27	6.9	8.97	1.87
Cubiceps_whiteleggii	Cubiceps_whiteleggii	Nomeidae	Perciformes	26.6	108.66	33.36	15.14	22.07	13.96	7.1	10.37	3.3
Culaea_inconstans	Culaea_inconstans	Gasterosteidae	Gasterosteiformes	1.43	44.8	9.87	5.97	5.83	3.7	3.23	2.33	0.93
Culter_alburnus	Culter_alburnus	Cyprinidae	Cypriniformes	54.43	164.15	43.8	17.14	20.88	15.9	5.43	15.73	2.92
Culter_oxycephaloides	Culter_oxycephaloides	Cyprinidae	Cypriniformes	33.9	143.28	35.85	15.29	16.84	15.47	7.1	14.97	3.2
Curimatella_dorsalis	Curimatella_dorsalis	Curimatidae	Characiformes	14.83	76.88	31.87	13.13	14.39	5.91	5.92	10.26	1.7
Curimatella_lepidura	Curimatella_lepidura	Curimatidae	Characiformes	12	72.6	29.33	10.93	13.58	6.14	3.73	9.89	2.31
Curimatopsis_macrolepis	Curimatopsis_macrolepis	Curimatidae	Characiformes	2.2	42.21	14.11	6.88	7.96	4.65	2.75	5.27	1.23
Cyanocharax_alegretensis	Cyanocharax_alegretensis	Characidae	Characiformes	1.3	39.16	15.15	4.72	7.66	3.76	2.72	4.22	0.77
Cyanocharax_itaimbe	Cyanocharax_itaimbe	Characidae	Characiformes	2.5	50.17	17	6.27	8.63	5.23	2.3	5.23	0.87
Cyathopharynx_furcifer	Cyathopharynx_furcifer	Cichlidae	Perciformes	30.47	112.56	35.87	18.03	24.4	12.33	7.3	11.97	2.17
Cycleptus_elongatus	Cycleptus_elongatus	Catostomidae	Cypriniformes	232.43	297.77	62.9	34.43	29.93	9.87	8.27	28.97	4.9
Cyclocheilichthys_apogon	Cyclocheilichthys_apogon	Cyprinidae	Cypriniformes	56	125.99	50.24	18.6	20.74	13.76	6.08	16.59	2.75
Cyclocheilichthys_enoplos	Cyclocheilichthys_enoplos	Cyprinidae	Cypriniformes	320.95	258.43	81.88	40.89	36.86	27.6	14.89	28.5	5.63
Cyclocheilichthys_janthochir	Cyclocheilichthys_janthochir	Cyprinidae	Cypriniformes	4.15	67.13	16.46	9.46	10.44	7.56	2.5	7.32	1.14
Cyclopsetta_chittendeni	Cyclopsetta_chittendeni	Paralichthyidae	Pleuronectiformes	120.83	195.82	92.88	15.5	45.23	32.43	6.48	16.47	3.62
Cyclopterus_lumpus	Cyclopterus_lumpus	Cyclopteridae	Scorpaeniformes	485.8	183.59	104.96	61.26	66.43	27.95	39.62	23.06	6.65
Cyclothone_acclinidens	Cyclothone_acclinidens	Gonostomatidae	Stomiiformes	0.29	41.8	6.37	2.77	2.77	8.67	1.23	2.9	0.9
Cyclothone_alba	Cyclothone_alba	Gonostomatidae	Stomiiformes	0.13	34.27	4.6	2.13	1.93	7.07	0.93	1.97	0.6
Cyclothone_atraria	Cyclothone_atraria	Gonostomatidae	Stomiiformes	0.35	43.23	6.77	3.53	2.83	8.7	1.53	2.93	0.7
Cyclothone_microdon	Cyclothone_microdon	Gonostomatidae	Stomiiformes	0.45	45.99	5.64	3.31	3.55	9.19	2.2	2.39	1.09
Cyclothone_pallida	Cyclothone_pallida	Gonostomatidae	Stomiiformes	0.55	56.77	8	3.3	3.37	12.2	1.9	2.87	1.03
Cyclothone_pseudopallida	Cyclothone_pseudopallida	Gonostomatidae	Stomiiformes	0.23	42.3	5.43	2.57	2.23	8.5	1.5	2.2	0.77
Cyclothone_signata	Cyclothone_signata	Gonostomatidae	Stomiiformes	6.34	98.78	14.49	6.75	10.48	21.61	5.36	4.83	1.73
Cymatogaster_aggregata	Cymatogaster_aggregata	Embiotocidae	Perciformes	32.2	104	42.35	16.8	19.87	12.52	6.53	11.07	3.17
Cymbacephalus_staigeri	Cymbacephalus_staigeri	Platycephalidae	Scorpaeniformes	188.3	240.6	30	46.9	22.45	50.3	26.05	13.9	6.25
Cymolutes_praetextatus	Cymolutes_praetextatus	Labridae	Perciformes	23.8	117.63	30.25	14.14	27.34	14.56	8.4	13.03	2.41
Cymolutes_torquatus	Cymolutes_torquatus	Labridae	Perciformes	22.77	115.24	21.67	12.32	21.17	12.77	6.89	10.42	2.69
Cynodon_gibbus	Cynodon_gibbus	Cynodontidae	Characiformes	175.37	244.37	71.39	25.37	42.74	41.09	10.13	14.81	4.23
Cynodonichthys_chucunaque	Cynodonichthys_chucunaque	Rivulidae	Cyprinodontiformes	1.49	44.59	9.92	8.61	5.73	3.97	4.55	6.39	1.19
Cynodonichthys_fuscolineatus	Cynodonichthys_fuscolineatus	Rivulidae	Cyprinodontiformes	0.43	26.7	5.63	5.5	3.27	2.7	1.87	3.73	0.53
Cynodonichthys_hildebrandi	Cynodonichthys_hildebrandi	Rivulidae	Cyprinodontiformes	0.76	34.52	7.9	6.75	4.03	2.14	2.03	4.36	0.68
Cynodonichthys_isthmensis	Cynodonichthys_isthmensis	Rivulidae	Cyprinodontiformes	1.88	45.84	9.67	9.42	5.87	3.22	2.96	5.85	0.75
Cynodonichthys_magdalenae	Cynodonichthys_magdalenae	Rivulidae	Cyprinodontiformes	0.56	32.7	6.6	5.7	3.75	2.9	2.2	4.25	0.6
Cynoglossus_browni	Cynoglossus_browni	Cynoglossidae	Pleuronectiformes	314.5	345.9	94.2	21	51.5	24.2	11.5	16.4	1
Cynoglossus_canariensis	Cynoglossus_canariensis	Cynoglossidae	Pleuronectiformes	133.97	293.53	71.6	14.14	44.32	13	3.87	7.35	1.04
Cynoglossus_senegalensis	Cynoglossus_senegalensis	Cynoglossidae	Pleuronectiformes	125.6	263.98	63.55	12.81	41.07	14.07	7.05	7.45	1.48
Cynoglossus_zanzibarensis	Cynoglossus_zanzibarensis	Cynoglossidae	Pleuronectiformes	59.88	208.25	57.5	12.4	32.15	14.5	5	5.05	0.6
Cynoponticus_ferox	Cynoponticus_ferox	Muraenesocidae	Anguilliformes	327.57	594	40.14	33.48	20.69	43.32	17.17	3.23	0.65
Cynopotamus_argenteus	Cynopotamus_argenteus	Characidae	Characiformes	96.65	154.66	55.56	19.3	25.65	31.7	12	13.3	4.4
Cynoscion_albus	Cynoscion_albus	Sciaenidae	Perciformes	151.27	212.73	51.25	30.95	26.37	33.94	16.93	17.76	5.89
Cynoscion_analis	Cynoscion_analis	Sciaenidae	Perciformes	147.87	203.54	55.15	26.29	32.54	32.95	11.26	16.82	3.87
Cynoscion_arenarius	Cynoscion_arenarius	Sciaenidae	Perciformes	201.43	250.73	58.28	36.72	35.56	40.72	23.41	18.92	6.87
Cynoscion_jamaicensis	Cynoscion_jamaicensis	Sciaenidae	Perciformes	84.87	161.74	36.71	24.76	26.21	28.96	16.64	16.02	4.18
Cynoscion_leiarchus	Cynoscion_leiarchus	Sciaenidae	Perciformes	22.47	104.28	27.35	15.76	18.62	18.66	11.01	9.28	1.55
Cynoscion_microlepidotus	Cynoscion_microlepidotus	Sciaenidae	Perciformes	44	145.7	39.54	18.85	20.58	25.16	9.66	12.5	4.09
Cynoscion_nebulosus	Cynoscion_nebulosus	Sciaenidae	Perciformes	377.67	288.31	69.16	38.26	36.59	47.43	17.37	24.87	9.98
Cynoscion_nothus	Cynoscion_nothus	Sciaenidae	Perciformes	169.07	223.81	53.76	28.76	35.49	37.95	13.86	19.4	4.91
Cynoscion_othonopterus	Cynoscion_othonopterus	Sciaenidae	Perciformes	163.57	219.52	45.88	30.53	31.15	36.95	17.68	20.17	5.5
Cynoscion_phoxocephalus	Cynoscion_phoxocephalus	Sciaenidae	Perciformes	247	253.38	60.43	36.81	34.84	43.91	26.53	18.57	8.16
Cynoscion_regalis	Cynoscion_regalis	Sciaenidae	Perciformes	446.75	304.57	74.03	42.5	41.79	47.59	23.29	27.65	6.17
Cynoscion_reticulatus	Cynoscion_reticulatus	Sciaenidae	Perciformes	230.13	249.85	53.85	34.03	33.46	42.24	17.98	22.58	6.27
Cynoscion_squamipinnis	Cynoscion_squamipinnis	Sciaenidae	Perciformes	320.4	272.38	70.52	38.71	41.75	46.26	21.6	22	5.56
Cynoscion_virescens	Cynoscion_virescens	Sciaenidae	Perciformes	162.47	236.07	49.42	31.79	25.49	35.97	18.22	14.76	6.13
Cypho_purpurascens	Cypho_purpurascens	Pseudochromidae	Perciformes	2.18	48.17	14.62	7.58	8.68	6.51	4.53	7.02	1.04
Cyphocharax_gilbert	Cyphocharax_gilbert	Curimatidae	Characiformes	53.9	115.03	41.03	20.49	17.31	8.23	6.92	15.85	3
Cyphocharax_magdalenae	Cyphocharax_magdalenae	Curimatidae	Characiformes	112	149	52.56	30.72	21.41	11.02	9.48	19.16	5.11
Cyphocharax_modestus	Cyphocharax_modestus	Curimatidae	Characiformes	36.87	107.11	39.11	17.42	17.19	7.51	4.51	13.6	2.98
Cyphocharax_nagelii	Cyphocharax_nagelii	Curimatidae	Characiformes	36.73	120.98	37	16.86	17.5	7.66	6.46	14.04	2.27
Cyphocharax_spilotus	Cyphocharax_spilotus	Curimatidae	Characiformes	17.67	79.47	32.37	14.13	13.7	5.73	4.53	11.07	2.1
Cyphocharax_vanderi	Cyphocharax_vanderi	Curimatidae	Characiformes	11.6	66.24	26.78	13.62	11.21	4.65	3.03	11.4	1.9
Cyphocharax_voga	Cyphocharax_voga	Curimatidae	Characiformes	6.23	62.03	22.88	9.69	10.42	4.96	3.62	8.25	1.46
Cyphotilapia_frontosa	Cyphotilapia_frontosa	Cichlidae	Perciformes	79.57	125.47	56.1	24.03	47.27	20.57	14.77	16.97	3.1
Cyprinella_analostana	Cyprinella_analostana	Cyprinidae	Cypriniformes	4.4	61.83	17.6	8.03	9.3	5.13	2.2	6.73	1.63
Cyprinella_galactura	Cyprinella_galactura	Cyprinidae	Cypriniformes	9.99	86.32	19.43	11.03	10.57	7.51	5.74	8.29	1.54
Cyprinella_leedsi	Cyprinella_leedsi	Cyprinidae	Cypriniformes	0.77	37.27	8.2	4.27	4.8	2.67	1.43	3.53	0.9
Cyprinella_lutrensis	Cyprinella_lutrensis	Cyprinidae	Cypriniformes	2.97	49.83	17.8	7.65	7.98	4.64	2.33	6.17	1.01
Cyprinella_pyrrhomelas	Cyprinella_pyrrhomelas	Cyprinidae	Cypriniformes	3.47	61.04	16.96	8.57	9.55	6.39	4.47	7.29	1.39
Cyprinella_spiloptera	Cyprinella_spiloptera	Cyprinidae	Cypriniformes	6.67	69.93	18.73	9.53	9.13	5.7	2.47	7.27	1.67
Cyprinella_trichroistia	Cyprinella_trichroistia	Cyprinidae	Cypriniformes	3.72	60.32	12.97	8	7.23	6.42	2.92	5.52	0.98
Cyprinella_venusta	Cyprinella_venusta	Cyprinidae	Cypriniformes	1.38	47.21	10.59	6.35	6.19	3.31	0.99	4.81	0.73
Cyprinella_whipplei	Cyprinella_whipplei	Cyprinidae	Cypriniformes	6.3	72.23	19.47	8.73	9.6	5.67	2.3	8	1.63
Cyprinion_kais	Cyprinion_kais	Cyprinidae	Cypriniformes	13.15	88.54	25.54	12.15	13.56	7.34	5.09	8.84	1.91
Cyprinion_macrostomum	Cyprinion_macrostomum	Cyprinidae	Cypriniformes	11.29	82.02	26.27	11.93	13.96	7.26	6.46	7.78	1.35
Cyprinodon_bondi	Cyprinodon_bondi	Cyprinodontidae	Cyprinodontiformes	11.17	63.69	29.09	13.59	13.44	6.94	4.99	11.44	1.92
Cyprinodon_bovinus	Cyprinodon_bovinus	Cyprinodontidae	Cyprinodontiformes	3.85	42.81	17.62	11.33	10.61	4.26	3.35	8.22	1.19
Cyprinodon_dearborni	Cyprinodon_dearborni	Cyprinodontidae	Cyprinodontiformes	0.55	24.08	8.9	5.95	4.92	2.15	2	4.33	0.59
Cyprinodon_diabolis	Cyprinodon_diabolis	Cyprinodontidae	Cyprinodontiformes	0.24	17.95	5.5	3.97	3.79	1.87	2.06	3.01	0.6
Cyprinodon_elegans	Cyprinodon_elegans	Cyprinodontidae	Cyprinodontiformes	3.09	42.81	15.68	10.01	9.66	4.33	4.69	7.74	1.14
Cyprinodon_eximius	Cyprinodon_eximius	Cyprinodontidae	Cyprinodontiformes	2.13	35.54	13.69	9.07	8.4	3.39	2.32	7.35	1.25
Cyprinodon_macrolepis	Cyprinodon_macrolepis	Cyprinodontidae	Cyprinodontiformes	1.78	33.63	14.58	8.12	8.04	3.68	4.13	6.77	1.12
Cyprinodon_macularius	Cyprinodon_macularius	Cyprinodontidae	Cyprinodontiformes	3.03	40.44	17.66	9.89	9.93	4.18	2.96	8.08	1.2
Cyprinodon_maya	Cyprinodon_maya	Cyprinodontidae	Cyprinodontiformes	4.26	48.41	17.87	11.71	10.96	5.56	3.58	7.81	0.86
Cyprinodon_nazas	Cyprinodon_nazas	Cyprinodontidae	Cyprinodontiformes	1.89	34.88	14.68	8.63	7.04	3.2	3.24	6.85	1.22
Cyprinodon_nevadensis_nevadensis	Cyprinodon_nevadensis	Cyprinodontidae	Cyprinodontiformes	2.06	38.23	18.52	9.55	9.78	4.22	3.62	8.23	0.82
Cyprinodon_pecosensis	Cyprinodon_pecosensis	Cyprinodontidae	Cyprinodontiformes	2.39	39.37	15.15	8.67	8.35	3.25	3.51	6.82	1.27
Cyprinodon_rubrofluviatilis	Cyprinodon_rubrofluviatilis	Cyprinodontidae	Cyprinodontiformes	1.2	31.09	11.25	7.56	6.26	3.07	2.26	5.02	0.82
Cyprinodon_variegatus_variegatus	Cyprinodon_variegatus_variegatus	Cyprinodontidae	Cyprinodontiformes	5.57	49.52	20.96	12.36	10.05	4.04	4.34	9.03	1.72
Cyprinodon_veronicae	Cyprinodon_veronicae	Cyprinodontidae	Cyprinodontiformes	1.88	36.31	15.43	8.45	8.93	4.07	3.1	6.61	0.96
Cyprinus_carpio	Cyprinus_carpio	Cyprinidae	Cypriniformes	238.97	216.1	70.16	38.06	33.35	21.66	13.63	28.52	5.31
Cypselurus_angusticeps	Cypselurus_angusticeps	Exocoetidae	Beloniformes	110.93	197.52	37.43	27.01	26.46	19.29	6.64	14.42	5.11
Cypselurus_callopterus	Cypselurus_callopterus	Exocoetidae	Beloniformes	146.84	201.77	40.68	31.03	24.24	18.23	10.61	15.5	5.71
Cypselurus_hexazona	Cypselurus_hexazona	Exocoetidae	Beloniformes	41.49	139.66	26.46	22.72	19.27	14.09	7.35	9.18	3.4
Cypselurus_poecilopterus	Cypselurus_poecilopterus	Exocoetidae	Beloniformes	99.43	178.68	36.3	28.15	25.69	17.28	9.29	14.78	4.85
Cyrtocara_moorii	Cyrtocara_moorii	Cichlidae	Perciformes	52.05	123.44	51.3	20.64	39.19	17.91	13.21	15.07	3.87
Cyttopsis_cypho	Cyttopsis_cypho	Parazenidae	Zeiformes	3.47	59.9	31.9	11	24.3	14.9	4.7	3.5	0.6
Cyttopsis_rosea	Cyttopsis_rosea	Parazenidae	Zeiformes	37.4	108.65	57.82	16.04	40.23	24.69	6.06	5.04	2.8
Cyttus_australis	Cyttus_australis	Cyttidae	Zeiformes	163.47	196.48	102.53	24.22	74.6	46.11	8.71	12.3	4.82
Dacodraco_hunteri	Dacodraco_hunteri	Channichthyidae	Perciformes	30.6	168.21	31.11	24.24	18.49	50.24	15.15	7.5	4.05
Dactyloptena_orientalis	Dactyloptena_orientalis	Dactylopteridae	Scorpaeniformes	138.67	193.58	30.48	45.92	29.27	21.03	23.45	11.18	4.87
Dactyloptena_peterseni	Dactyloptena_peterseni	Dactylopteridae	Scorpaeniformes	75.1	163	28.7	47.5	25.7	18.9	21	9.5	4.9
Dactylopterus_volitans	Dactylopterus_volitans	Dactylopteridae	Scorpaeniformes	88.2	160.98	27.49	36.64	23.01	14.92	15.05	7.44	5.6
Dactylopus_dactylopus	Dactylopus_dactylopus	Callionymidae	Perciformes	28.93	110.35	17.99	27.98	17.05	10.47	12.1	7.97	7.25
Dallia_pectoralis	Dallia_pectoralis	Umbridae	Esociformes	16.39	93.24	19.86	19.44	11.67	14.15	9.52	12.63	2.17
Danaphos_oculatus	Danaphos_oculatus	Sternoptychidae	Stomiiformes	0.21	31.3	6.34	2.56	6.34	5.35	1.95	2.09	0.51
Danio_albolineatus	Danio_albolineatus	Cyprinidae	Cypriniformes	0.67	33.13	9.08	5.09	4.82	3.63	1.71	3.95	0.72
Danio_nigrofasciatus	Danio_nigrofasciatus	Cyprinidae	Cypriniformes	0.41	27.41	7.6	3.93	3.98	2.66	1.7	2.8	0.56
Danio_rerio	Danio_rerio	Cyprinidae	Cypriniformes	0.62	31.92	7.97	4.23	4.61	3.42	1.24	2.93	0.44
Danio_roseus	Danio_roseus	Cyprinidae	Cypriniformes	0.6	32.7	8.17	4.13	4.3	3.6	1.4	3.8	0.57
Dario_hysginon	Dario_hysginon	Badidae	Perciformes	0.16	18.63	5.97	3	3.63	1.93	1.4	2.44	0.5
Dascyllus_albisella	Dascyllus_albisella	Pomacentridae	Perciformes	36.07	81.68	55.25	16.53	27.63	8.59	8.68	14.48	2.06
Dascyllus_aruanus	Dascyllus_aruanus	Pomacentridae	Perciformes	9.04	50.33	31.43	12.35	19.4	5.53	4.17	8.67	2.17
Dascyllus_carneus	Dascyllus_carneus	Pomacentridae	Perciformes	5.37	44.23	29.61	8.74	19.25	4.74	3.17	7.51	0.9
Dascyllus_flavicaudus	Dascyllus_flavicaudus	Pomacentridae	Perciformes	27.77	78.57	53.57	15.18	30.79	7.31	7.92	12.78	2.17
Dascyllus_marginatus	Dascyllus_marginatus	Pomacentridae	Perciformes	7.38	51.36	33.61	9.4	21.88	4.82	3.58	8.54	1.15
Dascyllus_melanurus	Dascyllus_melanurus	Pomacentridae	Perciformes	9	52.02	32.23	10.52	18.49	4.98	4.84	9.15	1.65
Dascyllus_reticulatus	Dascyllus_reticulatus	Pomacentridae	Perciformes	14.07	60.52	40.2	11.86	25.96	6.04	5.16	10.33	1.3
Dascyllus_trimaculatus	Dascyllus_trimaculatus	Pomacentridae	Perciformes	46.71	86.93	55.97	19.83	38.6	8.8	8	15.27	3.33
Dasycottus_setiger	Dasycottus_setiger	Psychrolutidae	Scorpaeniformes	51.4	118.83	30.28	45.28	25.34	24.23	26.54	6.58	4.1
Dasyloricaria_filamentosa	Dasyloricaria_filamentosa	Loricariidae	Siluriformes	141.97	273.1	33.12	50.36	24.09	12.31	21.9	3.7	4.52
Davidijordania_poecilimon	Davidijordania_poecilimon	Zoarcidae	Perciformes	3.5	109.87	8.97	7.32	5.99	9.25	6.64	1.43	0.42
Dawkinsia_arulius	Dawkinsia_arulius	Cyprinidae	Cypriniformes	5.25	61.75	21.85	9.15	10.75	5.55	2.8	8	2.15
Dawkinsia_filamentosa	Dawkinsia_filamentosa	Cyprinidae	Cypriniformes	15.9	79.8	29.8	13.4	14.23	7.7	3.43	10.2	2.27
Decapterus_akaadsi	Decapterus_akaadsi	Carangidae	Perciformes	83.4	197.13	47.52	25.2	28.02	24.04	9.19	NA	10
Decapterus_kurroides	Decapterus_kurroides	Carangidae	Perciformes	281.37	257.74	63.44	38.75	41.48	33	9.87	10.11	11.91
Decapterus_macarellus	Decapterus_macarellus	Carangidae	Perciformes	187.83	233.43	46.86	38.39	36.4	23.62	14.28	7.66	7.93
Decapterus_muroadsi	Decapterus_muroadsi	Carangidae	Perciformes	137.55	234	45.17	30.32	31.52	26.23	9.12	7.08	8.75
Decapterus_punctatus	Decapterus_punctatus	Carangidae	Perciformes	39.39	144.38	28.27	19.13	19.02	14.87	5.15	5.23	4.47
Decapterus_russelli	Decapterus_russelli	Carangidae	Perciformes	68.43	171.76	37.78	23.43	24.71	22.33	3.36	6.5	7.39
Decodon_melasma	Decodon_melasma	Labridae	Perciformes	80.8	158.81	45.13	25.58	35.66	23.03	19.86	19.43	4.6
Denariusa_australis	Denariusa_australis	Ambassidae	Perciformes	0.87	32	13.67	4.9	7.19	3.4	2.42	4.84	1.06
Dendrochirus_biocellatus	Dendrochirus_biocellatus	Scorpaenidae	Scorpaeniformes	17.93	76.28	29.05	19.79	18.73	15.61	12.64	9.49	2.43
Dendrochirus_brachypterus	Dendrochirus_brachypterus	Scorpaenidae	Scorpaeniformes	16.17	68.28	29.25	17.97	20.37	15.47	10.47	8.32	1.6
Dendrochirus_zebra	Dendrochirus_zebra	Scorpaenidae	Scorpaeniformes	38.73	97.14	39.34	28.75	26.2	19.38	12.51	10.66	3.15
Dendrophysa_russelii	Dendrophysa_russelii	Sciaenidae	Perciformes	61.73	138.61	47.39	21.87	27.49	17.94	11.99	15.29	2.54
Dentex_abei	Dentex_abei	Sparidae	Perciformes	19.4	81.17	38.36	14.02	26.31	13.49	9.83	10.35	3.21
Dentex_angolensis	Dentex_angolensis	Sparidae	Perciformes	189.6	196.67	79.17	32.33	57.3	30.07	19.6	20.27	5.63
Dentex_canariensis	Dentex_canariensis	Sparidae	Perciformes	315.4	220	90.4	34	60.75	28.95	20.3	23.15	6.8
Dentex_dentex	Dentex_dentex	Sparidae	Perciformes	132.77	174.75	65.93	28.15	44.73	27.2	21.83	19.47	5.98
Dentex_gibbosus	Dentex_gibbosus	Sparidae	Perciformes	214.4	199.7	76.58	32.57	53.8	29.07	20.17	21.81	4.97
Dentex_macrophthalmus	Dentex_macrophthalmus	Sparidae	Perciformes	130.83	166.05	66.4	31.28	42.28	28.06	15.64	16.11	5.08
Dentex_maroccanus	Dentex_maroccanus	Sparidae	Perciformes	148.17	167	65	29.13	43.2	23.13	17.5	18.53	5.23
Derichthys_serpentinus	Derichthys_serpentinus	Derichthyidae	Anguilliformes	9.63	221.33	13.77	7	6.57	10.77	4.73	1.63	0.6
Dermatolepis_inermis	Dermatolepis_inermis	Serranidae	Perciformes	257.3	220.06	91.49	38.83	49.54	41.66	27.53	26.81	5.76
Dermogenys_collettei	Dermogenys_collettei	Zenarchopteridae	Beloniformes	0.31	33.73	4.63	3.4	3.05	NA	1.75	2.27	0.46
Dermogenys_pusilla	Dermogenys_pusilla	Zenarchopteridae	Beloniformes	0.38	35.44	4.53	3.69	3.02	9.8	0.89	2.29	0.53
Desmodema_polystictum	Desmodema_polystictum	Trachipteridae	Lampriformes	296.96	535	91.84	24.22	62.97	31.95	6.87	2.36	0.82
Deuterodon_parahybae	Deuterodon_parahybae	Characidae	Characiformes	3.5	51.75	18.15	7.22	10.84	6.27	3.52	6.42	1.26
Devario_aequipinnatus	Devario_aequipinnatus	Cyprinidae	Cypriniformes	3.66	57.75	18.86	7.59	8.61	6.27	4.17	6.76	1.1
Devario_malabaricus	Devario_malabaricus	Cyprinidae	Cypriniformes	4.6	73.5	18	7.9	11.6	6.7	NA	6.2	1.7
Devario_regina	Devario_regina	Cyprinidae	Cypriniformes	1.19	37.44	13.1	5.48	6.41	4.59	2.18	4.18	0.65
Dexistes_rikuzenius	Dexistes_rikuzenius	Pleuronectidae	Pleuronectiformes	4.7	73.55	27.02	6.57	12.37	7.26	2.65	6.04	0.96
Diagramma_pictum	Diagramma_pictum	Haemulidae	Perciformes	191.27	204.3	79.14	29.78	57.44	21.03	24.63	20.75	5.8
Diancistrus_fuscus	Diancistrus_fuscus	Bythitidae	Ophidiiformes	1.7	52.84	11.44	7.03	6.88	7.35	3.79	2.42	0.54
Dianema_longibarbis	Dianema_longibarbis	Callichthyidae	Siluriformes	3.3	54.23	14.48	12.6	7.63	10.23	7	6.78	1.45
Dianema_urostriatum	Dianema_urostriatum	Callichthyidae	Siluriformes	8.7	75.93	19.73	15.09	10.9	8.73	6.71	8.84	2.52
Diaphus_anderseni	Diaphus_anderseni	Myctophidae	Myctophiformes	0.22	32.2	4.53	2.93	2.73	6.37	1.97	1.73	0.2
Diaphus_bertelseni	Diaphus_bertelseni	Myctophidae	Myctophiformes	2.34	51.44	13.64	7.08	10.59	11.37	4.59	6.06	1.11
Diaphus_brachycephalus	Diaphus_brachycephalus	Myctophidae	Myctophiformes	1.75	44.07	11.57	7.13	9.73	10.8	3.87	5.27	0.73
Diaphus_dumerilii	Diaphus_dumerilii	Myctophidae	Myctophiformes	4.8	71.9	15.17	9.13	10.67	15.93	5.53	6.5	1.5
Diaphus_effulgens	Diaphus_effulgens	Myctophidae	Myctophiformes	8.1	84.61	19.1	13.11	17.64	16.43	10.13	8.43	1.87
Diaphus_holti	Diaphus_holti	Myctophidae	Myctophiformes	0.78	37.13	10.07	5.37	7	8.63	3.93	4.13	0.83
Diaphus_luetkeni	Diaphus_luetkeni	Myctophidae	Myctophiformes	1.32	48.1	10.73	6.23	7	11.8	5.2	4.07	0.5
Diaphus_metopoclampus	Diaphus_metopoclampus	Myctophidae	Myctophiformes	8.7	79.14	21.33	13.63	15.73	15.15	7.51	8.17	1.74
Diaphus_mollis	Diaphus_mollis	Myctophidae	Myctophiformes	1.44	45.4	10.82	6.3	8.06	8.73	3.28	4.29	0.89
Diaphus_perspicillatus	Diaphus_perspicillatus	Myctophidae	Myctophiformes	2.47	52.67	13.2	8.03	10.13	11.37	4.13	5.27	1.1
Diaphus_rafinesquii	Diaphus_rafinesquii	Myctophidae	Myctophiformes	6.52	75.97	17.93	11.63	13.43	16.07	6.47	7.37	0.93
Diaphus_subtilis	Diaphus_subtilis	Myctophidae	Myctophiformes	0.92	44.85	9	4.9	7.15	9.95	2.85	3.85	0.55
Diaphus_theta	Diaphus_theta	Myctophidae	Myctophiformes	1.77	51.5	11.3	6.9	8.5	10.27	4.03	4.5	0.57
Diaphus_thiollierei	Diaphus_thiollierei	Myctophidae	Myctophiformes	18.8	112.6	24.1	14.2	15	21.6	7.8	10.9	1.8
Diaphus_watasei	Diaphus_watasei	Myctophidae	Myctophiformes	5	77.03	14.43	8.42	11.68	17.12	4.66	7.13	1.89
Diapoma_speculiferum	Diapoma_speculiferum	Characidae	Characiformes	2.27	53.18	16.68	5.76	8.26	5.93	2.19	5.64	0.97
Diapterus_auratus	Diapterus_auratus	Gerreidae	Perciformes	18.67	82.79	38.32	12.07	22.7	14.21	9.32	9.44	2.28
Diapterus_peruvianus	Diapterus_peruvianus	Gerreidae	Perciformes	89.6	139.28	64.39	23.27	36.42	25.23	8.25	17.6	3.62
Diastobranchus_capensis	Diastobranchus_capensis	Synaphobranchidae	Anguilliformes	295.5	648.1	50.05	31.53	20.64	52.06	21.41	5.86	1.48
Dibranchus_atlanticus	Dibranchus_atlanticus	Ogcocephalidae	Lophiiformes	74.67	150.53	27.73	81.63	25.26	19.38	28.02	7.54	4.33
Dicentrarchus_labrax	Dicentrarchus_labrax	Moronidae	Perciformes	123.3	212.98	50.33	32.13	36.43	33.72	26.43	19.82	6.26
Dicentrarchus_punctatus	Dicentrarchus_punctatus	Moronidae	Perciformes	7.4	78.03	18.12	9.24	12.21	14	4.33	7.18	1.16
Dicologlossa_cuneata	Dicologlossa_cuneata	Soleidae	Pleuronectiformes	18.85	141.14	40.72	7.15	18.43	6.54	2.74	9.83	1.51
Dicologlossa_hexophthalma	Dicologlossa_hexophthalma	Soleidae	Pleuronectiformes	43.22	133.37	59.82	10.25	24.92	12.97	7.7	15.78	2
Dicrolene_introniger	Dicrolene_introniger	Ophidiidae	Ophidiiformes	34.65	226.7	28.92	24.63	24.74	24.52	18.75	1.61	0.44
Dictyosoma_burgeri	Dictyosoma_burgeri	Stichaeidae	Perciformes	21.6	153.96	20.51	11.64	10.85	10.42	8.38	5.39	1.16
Dinoperca_petersi	Dinoperca_petersi	Dinopercidae	Perciformes	268.9	177.88	77.23	33.94	47.13	37.53	18.44	26.6	5.15
Diodon_holocanthus	Diodon_holocanthus	Diodontidae	Tetraodontiformes	348.8	160.44	48.4	67.68	38.81	21.13	28.99	10.77	4.92
Diodon_hystrix	Diodon_hystrix	Diodontidae	Tetraodontiformes	505.03	221.5	63.05	88.57	52.22	34.23	46.77	16.45	5.73
Diodon_liturosus	Diodon_liturosus	Diodontidae	Tetraodontiformes	440.8	184.67	57.97	74.6	46.9	37.2	46.93	12.3	4.83
Diodon_nicthemerus	Diodon_nicthemerus	Diodontidae	Tetraodontiformes	216.5	156.34	44.97	63.33	46.57	27.37	34.17	12	5.65
Diogenichthys_atlanticus	Diogenichthys_atlanticus	Myctophidae	Myctophiformes	0.11	20.5	4.83	2.53	3.37	3.73	0.93	1.8	0.4
Diogenichthys_laternatus	Diogenichthys_laternatus	Myctophidae	Myctophiformes	0.22	25.03	5.8	3.3	4.4	4.27	1.53	1.83	0.27
Dionda_argentosa	Dionda_argentosa	Cyprinidae	Cypriniformes	5.02	67.62	16.38	9.34	8.25	3.87	2.54	7.19	1.23
Dionda_episcopa	Dionda_episcopa	Cyprinidae	Cypriniformes	5.3	60.31	17.45	10.07	8.77	4.79	2.94	7.15	1.43
Dionda_nigrotaeniata	Dionda_nigrotaeniata	Cyprinidae	Cypriniformes	5.97	66.2	15.23	9	8.17	4.13	2	6.3	1.5
Diplecogaster_bimaculata_bimaculata	Diplecogaster_bimaculata	Gobiesocidae	Gobiesociformes	0.08	21.1	2.75	4.1	2	3.2	2.6	1.8	0.3
Diplectrum_formosum	Diplectrum_formosum	Serranidae	Perciformes	100.43	160.33	42.57	29.63	27.67	25.97	15.43	20.17	3.9
Diplectrum_maximum	Diplectrum_maximum	Serranidae	Perciformes	334.43	238.77	70.4	50.86	42.61	41.82	35.23	31.05	6.99
Diplectrum_pacificum	Diplectrum_pacificum	Serranidae	Perciformes	87.23	147.19	41.09	33.91	27.57	26.73	29.34	20.13	5.4
Diplodus_annularis	Diplodus_annularis	Sparidae	Perciformes	51.33	115.95	52.5	17.93	29.72	13.02	12.42	11.68	3.52
Diplodus_argenteus_argenteus	Diplodus_argenteus_argenteus	Sparidae	Perciformes	127.8	142.86	71.97	23.88	40.41	15.78	12.46	16.61	3.73
Diplodus_bermudensis	Diplodus_bermudensis	Sparidae	Perciformes	482.2	274	112.75	38.75	66.2	26.5	22.4	26.5	9.1
Diplodus_capensis	Diplodus_capensis	Sparidae	Perciformes	24.7	90.59	45.44	15.31	25.85	10.1	9.88	10.62	2.81
Diplodus_cervinus_cervinus	Diplodus_cervinus	Sparidae	Perciformes	63.83	121.87	62.63	22.73	29.01	12.87	11.77	15.67	3.26
Diplodus_fasciatus	Diplodus_fasciatus	Sparidae	Perciformes	269.1	209.37	89.57	33.17	53.48	19.94	16.12	24.79	5.29
Diplodus_holbrookii	Diplodus_holbrookii	Sparidae	Perciformes	159.3	162.33	75.7	25.77	45.97	18.07	13.77	18.53	5.23
Diplodus_noct	Diplodus_noct	Sparidae	Perciformes	46.67	109.22	47.34	19.44	25.33	11.18	11.63	11.28	3.82
Diplodus_puntazzo	Diplodus_puntazzo	Sparidae	Perciformes	233.25	196.14	82.26	27.17	52.58	19.06	14.03	19.79	4.04
Diplodus_sargus_cadenati	Diplodus_sargus_cadenati	Sparidae	Perciformes	127.8	151.33	75.27	24.33	43.53	17.27	14.1	17.67	4.6
Diplodus_sargus_lineatus	Diplodus_sargus_lineatus	Sparidae	Perciformes	21.1	87.9	43.2	12.9	23.1	8.5	6.2	10.3	2.2
Diplodus_sargus_sargus	Diplodus_sargus_sargus	Sparidae	Perciformes	147.1	165.59	77.73	27.44	43.44	20.02	18.11	17.68	5.38
Diplodus_vulgaris	Diplodus_vulgaris	Sparidae	Perciformes	149.93	168.49	76.7	28.04	48.53	19.76	17.38	16.9	3.74
Diplogrammus_goramensis	Diplogrammus_goramensis	Callionymidae	Perciformes	1.31	46.2	5.77	9.43	4.37	4.57	3.4	2.3	0.77
Diplomystes_nahuelbutaensis	Diplomystes_nahuelbutaensis	Diplomystidae	Siluriformes	2.55	49.4	12.43	10.6	6.07	4.67	6.63	4.17	0.9
Diplophos_taenia	Diplophos_taenia	Gonostomatidae	Stomiiformes	7.44	152.15	16.06	6.58	13.03	16.6	5.66	3.57	1.05
Diploprion_bifasciatum	Diploprion_bifasciatum	Serranidae	Perciformes	38.07	103.94	46.65	15.64	31.08	20.27	8.34	15.95	3.42
Diplospinus_multistriatus	Diplospinus_multistriatus	Gempylidae	Perciformes	2.4	186	9.97	4.32	8.02	11.74	2.41	0.98	0.41
Diplotaxodon_greenwoodi	Diplotaxodon_greenwoodi	Cichlidae	Perciformes	128.85	184.78	65.2	31.66	47.3	36.76	19.7	20.91	6.29
Diproctacanthus_xanthurus	Diproctacanthus_xanthurus	Labridae	Perciformes	2	43.23	10.37	5.48	5.71	3.07	2.38	4.26	0.99
Dipterygonotus_balteatus	Dipterygonotus_balteatus	Caesionidae	Perciformes	5.53	78.97	15.08	9.49	9.82	7.64	3.2	4.94	1.18
Diretmichthys_parini	Diretmichthys_parini	Diretmidae	Beryciformes	255.3	209.21	95.32	34.33	71.08	55.6	14.47	20.22	8.18
Diretmus_argenteus	Diretmus_argenteus	Diretmidae	Beryciformes	26	86.9	60.2	16.83	38.77	25.63	8.27	7.6	1.53
Dischistodus_chrysopoecilus	Dischistodus_chrysopoecilus	Pomacentridae	Perciformes	34.2	89.18	41.11	17.25	26.94	8.9	6.1	15.34	1.99
Dischistodus_melanotus	Dischistodus_melanotus	Pomacentridae	Perciformes	29.68	92.87	42.93	17.7	25.97	8.17	6.6	15.53	3.33
Dischistodus_perspicillatus	Dischistodus_perspicillatus	Pomacentridae	Perciformes	72.54	114.42	50.85	23.33	34.52	10.69	7.33	18.97	3.62
Dischistodus_prosopotaenia	Dischistodus_prosopotaenia	Pomacentridae	Perciformes	54.14	101.2	49.35	22.85	28.35	9.77	6.94	17.55	3.29
Dischistodus_pseudochrysopoecilus	Dischistodus_pseudochrysopoecilus	Pomacentridae	Perciformes	22.5	75.57	36.6	15.67	21.87	7.53	5.9	13.4	3.1
Discotrema_crinophilum	Discotrema_crinophilum	Gobiesocidae	Gobiesociformes	0.16	20.9	4.39	4.13	3.07	2.53	2.91	2.06	0.41
Discotrema_monogrammum	Discotrema_monogrammum	Gobiesocidae	Gobiesociformes	0.17	22.15	4.69	4.16	2.85	1.62	2.57	1.92	0.61
Dissostichus_eleginoides	Dissostichus_eleginoides	Nototheniidae	Perciformes	80.2	162.49	30.33	30.25	22.83	32.82	26.18	10.79	4.81
Dissostichus_mawsoni	Dissostichus_mawsoni	Nototheniidae	Perciformes	135	222.9	36.7	37.5	28.2	35.8	28.3	15.2	5
Distichodus_engycephalus	Distichodus_engycephalus	Distichodontidae	Characiformes	95.2	163.72	56.46	20.41	21.19	8.93	10.49	22.57	3.67
Distichodus_kolleri	Distichodus_kolleri	Distichodontidae	Characiformes	85.03	127.53	58.41	16.9	21.46	6.6	7.82	20.35	3.14
Distichodus_mossambicus	Distichodus_mossambicus	Distichodontidae	Characiformes	20.6	103.26	35.84	13.15	16.66	3.98	5.12	14.03	2.21
Distichodus_rostratus	Distichodus_rostratus	Distichodontidae	Characiformes	168.77	207.74	72.6	24.88	25.71	11.4	11.49	27.57	5.24
Distichodus_schenga	Distichodus_schenga	Distichodontidae	Characiformes	2.6	51.24	17.68	6.06	8.74	1.94	2.29	6.02	1.23
Distichodus_sexfasciatus	Distichodus_sexfasciatus	Distichodontidae	Characiformes	5.1	55.86	25.11	8.08	11.29	4	2.22	8.09	1.41
Ditrema_temminckii_temminckii	Ditrema_temminckii_temminckii	Embiotocidae	Perciformes	152.92	169.8	75.92	25.12	38.17	16.85	11.23	22.23	5.57
Ditropichthys_storeri	Ditropichthys_storeri	Cetomimidae	Cetomimiformes	17.9	108.8	30.7	18.9	18.7	21.1	9.3	6.3	2.8
Dolicholagus_longirostris	Dolicholagus_longirostris	Bathylagidae	Osmeriformes	11.63	144.32	18.49	12.05	14.8	8.17	6.69	6.27	1.21
Dolloidraco_longedorsalis	Dolloidraco_longedorsalis	Artedidraconidae	Perciformes	11	84.13	12.42	16.77	10.56	13.26	7.49	2.32	1.5
Doras_carinatus	Doras_carinatus	Doradidae	Siluriformes	58.09	127.52	33.95	28.88	25.4	15.88	17.26	8.97	7.55
Doras_micropoeus	Doras_micropoeus	Doradidae	Siluriformes	38.91	134.83	29.34	25.25	22.2	18.52	15.88	8.65	6.36
Dormitator_latifrons	Dormitator_latifrons	Eleotridae	Perciformes	12.53	73.27	23.4	16.96	12.99	15.56	9.87	10.17	2.42
Dormitator_maculatus	Dormitator_maculatus	Eleotridae	Perciformes	28.47	96.3	30.3	21.3	15.9	9.97	12.07	14.23	2.43
Dorosoma_anale	Dorosoma_anale	Clupeidae	Clupeiformes	85.17	173.63	64.77	17.93	22.77	13.33	7.13	16.77	3.33
Dorosoma_cepedianum	Dorosoma_cepedianum	Clupeidae	Clupeiformes	163.17	201.69	80.36	24.94	28.77	17.56	10.96	21.89	4.54
Dorosoma_petenense	Dorosoma_petenense	Clupeidae	Clupeiformes	26.57	108.4	35.97	12.8	16.57	12.7	3.33	11.57	2.37
Doryrhamphus_excisus_excisus	Doryrhamphus_excisus_excisus	Syngnathidae	Syngnathiformes	0.3	50.05	3.4	3.37	2.48	1.29	0.98	1.01	0.91
Drepane_africana	Drepane_africana	Drepaneidae	Perciformes	73.87	109.37	92.67	18.7	50.2	15.06	3.57	13.54	2.05
Drepane_longimana	Drepane_longimana	Drepaneidae	Perciformes	136.2	128.42	102.47	25.25	55.62	18.69	15.44	17.45	4.14
Drepane_punctata	Drepane_punctata	Drepaneidae	Perciformes	139.63	130.58	114.55	24.61	61.15	17.39	9.92	19.8	3.2
Drombus_ocyurus	Drombus_ocyurus	Gobiidae	Perciformes	0.5	28.31	7.15	4.46	4.46	3.37	2.47	3.3	0.52
Duopalatinus_peruanus	Duopalatinus_peruanus	Pimelodidae	Siluriformes	15.9	100.55	23.3	23.1	14	6.8	8.35	6.8	1.8
Dussumieria_acuta	Dussumieria_acuta	Dussumieriidae	Clupeiformes	16.77	107.3	24.3	11.53	14.8	14.41	2.34	9.53	2.95
Dussumieria_elopsoides	Dussumieria_elopsoides	Dussumieriidae	Clupeiformes	25.3	132.03	24.83	13.6	15.7	16.83	2.83	9.57	3.13
Dysalotus_alcocki	Dysalotus_alcocki	Chiasmodontidae	Perciformes	30.58	186.34	24.33	19.13	18.97	37.07	13.9	5.9	1.1
Dysomma_anguillare	Dysomma_anguillare	Synaphobranchidae	Anguilliformes	84.36	401.67	27.6	17.91	12.47	32.3	10.59	2.8	0.89
Echelus_myrus	Echelus_myrus	Ophichthidae	Anguilliformes	80.63	453	22.87	19.13	12.1	25.9	15.4	2.43	1.37
Echelus_uropterus	Echelus_uropterus	Ophichthidae	Anguilliformes	32.13	407.33	13.93	10.97	9.07	17.77	8.2	1.83	1.4
Echeneis_naucrates	Echeneis_naucrates	Echeneidae	Perciformes	279.73	415.5	47.65	46.6	24.07	45.83	17.55	10.77	7.96
Echeneis_neucratoides	Echeneis_neucratoides	Echeneidae	Perciformes	192.8	298.77	29.02	44.48	21.73	32.83	27.4	8.65	6.18
Echidna_catenata	Echidna_catenata	Muraenidae	Anguilliformes	233.4	544	36.32	27.17	18.82	40.23	17.04	5.39	1.55
Echidna_nebulosa	Echidna_nebulosa	Muraenidae	Anguilliformes	337.23	669	43.83	33.7	22.12	38.6	22.17	3.9	1.7
Echidna_polyzona	Echidna_polyzona	Muraenidae	Anguilliformes	444.67	624.33	52.57	35.07	26.7	46.27	24.53	5.13	1.9
Echiichthys_vipera	Echiichthys_vipera	Trachinidae	Perciformes	3.73	59.99	14.11	10.16	9.75	11.12	6.97	4.96	1.15
Echiophis_punctifer	Echiophis_punctifer	Ophichthidae	Anguilliformes	223.13	713	26.57	25.11	13.62	44.01	16.38	4.18	2.15
Echiostoma_barbatum	Echiostoma_barbatum	Stomiidae	Stomiiformes	85.57	259.33	39.6	15.87	24.03	34.27	11.17	7.37	2.43
Economidichthys_pygmaeus	Economidichthys_pygmaeus	Gobiidae	Perciformes	0.2	22.97	4.18	3.5	3.3	2.8	2.1	2.13	0.67
Ecsenius_bicolor	Ecsenius_bicolor	Blenniidae	Perciformes	3.83	64.52	13.21	8.6	8.44	3.05	4.77	7.09	1.48
Ecsenius_midas	Ecsenius_midas	Blenniidae	Perciformes	2.37	58.3	9.88	6.57	7.77	3.67	4.07	4.8	0.93
Eigenmannia_humboldtii	Eigenmannia_humboldtii	Sternopygidae	Gymnotiformes	52.87	343.61	41.73	16.73	19.8	9.67	7	1.33	0.27
Eigenmannia_trilineata	Eigenmannia_trilineata	Sternopygidae	Gymnotiformes	2.3	122.34	14.26	6.36	6.99	3.96	2.82	0.78	0.2
Eigenmannia_virescens	Eigenmannia_virescens	Sternopygidae	Gymnotiformes	29.53	261.15	33.48	14.98	15.4	8.68	7.33	1.1	0.66
Eirmotus_octozona	Eirmotus_octozona	Cyprinidae	Cypriniformes	0.16	19.78	6.37	2.93	3.28	2.02	1.14	2.22	0.43
Elacatinus_evelynae	Elacatinus_evelynae	Gobiidae	Perciformes	0.08	21.27	2.89	2.61	2.16	2.68	2.31	1.88	0.51
Elacatinus_horsti	Elacatinus_horsti	Gobiidae	Perciformes	0.97	34.11	8.63	6.9	5.82	5.33	4.38	4.31	0.72
Elacatinus_limbaughi	Tigrigobius_limbaughi	Gobiidae	Perciformes	0.12	20.28	3.8	3.89	2.68	3.08	2.9	2.22	0.33
Elacatinus_lori	Elacatinus_lori	Gobiidae	Perciformes	0.93	37.2	8.56	6.72	5.4	5.01	4.06	4.47	0.54
Elacatinus_louisae	Elacatinus_louisae	Gobiidae	Perciformes	0.14	23.7	4.45	2.85	2.85	2	1.65	2.15	0.5
Elacatinus_oceanops	Elacatinus_oceanops	Gobiidae	Perciformes	0.52	34.8	5.27	4.73	3.77	2.85	3.67	3.83	1.03
Elacatinus_prochilos	Elacatinus_prochilos	Gobiidae	Perciformes	0.21	27.1	4.8	3.97	3.03	2.4	2.47	3.17	0.5
Elacatinus_puncticulatus	Elacatinus_puncticulatus	Gobiidae	Perciformes	0.44	30.15	5.28	5.57	3.55	4.4	3.95	3.55	0.92
Elacatinus_rubrigenis	Elacatinus_rubrigenis	Gobiidae	Perciformes	0.06	16.34	2.72	2.72	2.39	2.34	1.98	1.42	0.27
Elacatinus_xanthiprora	Elacatinus_xanthiprora	Gobiidae	Perciformes	0.33	29.12	6.39	4.82	3.94	3.54	2.81	3.48	0.36
Elagatis_bipinnulata	Elagatis_bipinnulata	Carangidae	Perciformes	1113.67	448.07	102.31	58.01	54.68	45.29	25.14	22.08	14.33
Elassodiscus_caudatus	Elassodiscus_caudatus	Liparidae	Scorpaeniformes	62.33	182.53	49.57	24.2	36.87	21.5	21.67	2.23	0.67
Elassodiscus_tremebundus	Elassodiscus_tremebundus	Liparidae	Scorpaeniformes	94.67	235.92	47.6	26.03	34.26	19.09	20.47	2.55	0.98
Elassoma_evergladei	Elassoma_evergladei	Elassomatidae	Perciformes	0.27	21.18	6.35	3.9	4.07	2.67	2.24	3.08	0.68
Elassoma_okefenokee	Elassoma_okefenokee	Elassomatidae	Perciformes	0.27	21.16	7.37	4.62	4.15	2.84	2.52	2.86	1.04
Elassoma_zonatum	Elassoma_zonatum	Elassomatidae	Perciformes	0.43	24.46	7.13	4.53	4.17	3.12	2.54	3.38	0.59
Elates_ransonnettii	Elates_ransonnettii	Platycephalidae	Scorpaeniformes	7.87	138.37	8.2	19	7.27	20.23	8.33	3.13	2.23
Electrona_antarctica	Electrona_antarctica	Myctophidae	Myctophiformes	4.91	72.21	18.87	10.17	14.66	14.25	3.82	6.13	1.91
Electrona_carlsbergi	Electrona_carlsbergi	Myctophidae	Myctophiformes	8	81.27	20.09	11.16	16.04	16.08	6.97	7.48	1.86
Electrona_risso	Electrona_risso	Myctophidae	Myctophiformes	5.07	56.03	20	10.13	16.09	13.66	7.8	5.28	1.76
Electrophorus_electricus	Electrophorus_electricus	Gymnotidae	Gymnotiformes	202.33	443.99	34.17	33.55	14.6	23.59	20.53	8.26	1.3
Eleginops_maclovinus	Eleginops_maclovinus	Eleginopsidae	Perciformes	86.4	190.67	37.7	29	20.7	14.37	13.53	15.23	5.3
Eleginus_gracilis	Eleginus_gracilis	Gadidae	Gadiformes	65.16	173.8	34.87	26.34	22.87	18.58	16.33	8.41	4.77
Eleginus_nawaga	Eleginus_nawaga	Gadidae	Gadiformes	62.33	187.11	32.66	21.5	19.99	21.52	10.62	9.03	3.77
Eleotris_acanthopoma	Eleotris_acanthopoma	Eleotridae	Perciformes	2.72	53.17	10.77	10.77	5.43	7.97	5.03	6.03	0.7
Eleotris_amblyopsis	Eleotris_amblyopsis	Eleotridae	Perciformes	2.2	45.73	11.39	12.07	7.96	8.04	7.01	5.91	1.63
Eleotris_fusca	Eleotris_fusca	Eleotridae	Perciformes	5.6	64.1	12.37	14.4	7.3	8.63	7.5	8.13	2
Eleotris_melanosoma	Eleotris_melanosoma	Eleotridae	Perciformes	30.73	108.75	22.86	26.69	16.21	29.55	25.09	14.17	2.76
Eleotris_oxycephala	Eleotris_oxycephala	Eleotridae	Perciformes	57.77	128.03	29.97	31.6	16.23	19.73	14.13	16.27	2.63
Eleotris_picta	Eleotris_picta	Eleotridae	Perciformes	56.87	150.33	26.63	34.2	16.17	20.93	21.43	16	3.97
Eleotris_pisonis	Eleotris_pisonis	Eleotridae	Perciformes	19.77	98.93	21.9	24.2	13.87	15.99	10.66	12.82	2.97
Eleotris_sandwicensis	Eleotris_sandwicensis	Eleotridae	Perciformes	27.43	105.97	23.6	28.44	16.29	27.39	26.7	14.07	2.99
Eleutheronema_tetradactylum	Eleutheronema_tetradactylum	Polynemidae	Perciformes	231.3	227.19	57.63	35.34	27.35	37.01	17.67	27.62	9.21
Elopichthys_bambusa	Elopichthys_bambusa	Cyprinidae	Cypriniformes	71.23	202.01	33.67	20.6	20.27	25.6	10	16.6	4.63
Elops_affinis	Elops_affinis	Elopidae	Elopiformes	111.67	239.92	40.35	23.63	24.17	37.3	12.07	19.3	6.12
Elops_hawaiensis	Elops_hawaiensis	Elopidae	Elopiformes	152.9	248	44.34	27.5	24.96	39.83	12.56	21.47	6
Elops_machnata	Elops_machnata	Elopidae	Elopiformes	263.87	308.33	55.8	29.23	29.9	46.07	13.33	27.5	6.4
Elops_saurus	Elops_saurus	Elopidae	Elopiformes	159.23	262.33	44.59	28.39	25.42	40.77	14.61	20.28	6.27
Embassichthys_bathybius	Embassichthys_bathybius	Pleuronectidae	Pleuronectiformes	271.5	287.73	140.34	21.4	39.5	20.05	3.5	17.88	2.15
Embiotoca_jacksoni	Embiotoca_jacksoni	Embiotocidae	Perciformes	156.35	163.76	81.1	26.93	41.6	15.13	11.57	24.65	5.2
Embiotoca_lateralis	Embiotoca_lateralis	Embiotocidae	Perciformes	267.27	194.49	91.76	30.26	46.28	15.22	12.94	29.47	7.09
Emmelichthys_nitidus_nitidus	Emmelichthys_nitidus_nitidus	Emmelichthyidae	Perciformes	6.63	86.62	16.43	9.39	11.18	8.15	3.19	5.97	1.3
Enchelycore_bayeri	Enchelycore_bayeri	Muraenidae	Anguilliformes	99.26	503	26.79	18.42	11.99	40.41	9.33	5.73	1.32
Enchelycore_carychroa	Enchelycore_carychroa	Muraenidae	Anguilliformes	21.35	265.67	16.33	12.42	8.56	25.2	6.58	2.08	0.82
Enchelycore_nigricans	Enchelycore_nigricans	Muraenidae	Anguilliformes	401.57	698.33	42.4	32.67	18.1	46.73	17.5	3.27	1.3
Enchelynassa_canina	Enchelynassa_canina	Muraenidae	Anguilliformes	402.73	693.33	47.7	32.7	21.9	49.37	21.33	4.27	2.17
Enchelyopus_cimbrius	Enchelyopus_cimbrius	Lotidae	Gadiformes	51.65	224.83	32.08	21.27	17.97	21.17	17.47	4.9	1.5
Encrasicholina_devisi	Encrasicholina_devisi	Engraulidae	Clupeiformes	2.4	67.43	12.23	5.53	7.53	11.77	2.33	5.33	1
Encrasicholina_heteroloba	Encrasicholina_heteroloba	Engraulidae	Clupeiformes	2.33	61.87	10.5	5.53	6.73	10.87	2.5	4.9	0.93
Engraulicypris_sardella	Engraulicypris_sardella	Cyprinidae	Cypriniformes	1.01	53.1	7.2	4.43	5.57	6	1.13	3.4	1.1
Engraulis_anchoita	Engraulis_anchoita	Engraulidae	Clupeiformes	0.9	46.25	7.1	4.72	5.64	8.65	2.4	3.52	0.9
Engraulis_australis	Engraulis_australis	Engraulidae	Clupeiformes	1.77	61.23	9.3	5.07	6.59	11.46	1.76	4.25	0.69
Engraulis_encrasicolus	Engraulis_encrasicolus	Engraulidae	Clupeiformes	16.97	124.06	19.46	12.43	11.95	20.09	6.06	8.81	1.73
Engraulis_eurystole	Engraulis_eurystole	Engraulidae	Clupeiformes	2.77	69.69	10.54	6.53	7.51	13.47	2.54	4.75	0.84
Engraulis_japonicus	Engraulis_japonicus	Engraulidae	Clupeiformes	5.33	85.46	13.25	7.87	9.01	15.64	3.08	5.78	1.15
Engraulis_mordax	Engraulis_mordax	Engraulidae	Clupeiformes	13.3	110.83	20.07	10.1	11.17	22.47	4.5	7.5	1.4
Engraulis_ringens	Engraulis_ringens	Engraulidae	Clupeiformes	15.27	112.73	23.57	10.63	12.4	22.27	3.33	8.13	2
Engraulisoma_taeniatum	Engraulisoma_taeniatum	Triportheidae	Characiformes	0.07	20.96	4.27	2.01	3.18	1.97	0.8	1.47	0.32
Enigmapercis_sp	NA	Percophidae	Perciformes	5.57	75.07	7.58	10.56	6.05	12.16	5.29	2.9	1.01
Enneacanthus_chaetodon	Enneacanthus_chaetodon	Centrarchidae	Perciformes	10.5	57.31	32.38	10.52	15.65	7.38	5.88	8.78	1.31
Enneacanthus_gloriosus	Enneacanthus_gloriosus	Centrarchidae	Perciformes	11.1	62.64	29.42	11.98	17.96	7.99	8.12	9.18	2.8
Enneacanthus_obesus	Enneacanthus_obesus	Centrarchidae	Perciformes	14.5	63.95	33.75	14.04	19.46	10.01	6.79	12.07	2.3
Enophrys_bison	Enophrys_bison	Cottidae	Scorpaeniformes	252.13	184.66	55.78	69.29	36.96	27.48	46.36	14.69	7.72
Enoplosus_armatus	Enoplosus_armatus	Enoplosidae	Perciformes	86.8	138.42	71.43	19.06	30.53	19.5	10.01	19.09	3.59
Entelurus_aequoreus	Entelurus_aequoreus	Syngnathidae	Syngnathiformes	9.25	383	10.45	7	5.4	3.75	3.45	1.1	1.05
Eopsetta_grigorjewi	Eopsetta_grigorjewi	Pleuronectidae	Pleuronectiformes	204.87	258.65	97.74	19.23	43.5	34.2	10.01	21.67	4.49
Epalzeorhynchos_bicolor	Epalzeorhynchos_bicolor	Cyprinidae	Cypriniformes	2.64	45.74	14.13	7.15	7.33	3.62	1.82	6.21	1.13
Epalzeorhynchos_frenatus	Epalzeorhynchos_frenatus	Cyprinidae	Cypriniformes	8.6	80.52	20.73	10.06	9.97	6.51	3.28	8.67	1.25
Epalzeorhynchos_kalopterus	Epalzeorhynchos_kalopterus	Cyprinidae	Cypriniformes	10.23	79.94	17.38	11.7	9.97	7.44	3.94	7.97	1.27
Epapterus_dispilurus	Epapterus_dispilurus	Auchenipteridae	Siluriformes	13.83	106.37	23.88	17.17	10.47	12.67	9.79	10.08	2.31
Ephippus_orbis	Ephippus_orbis	Ephippidae	Perciformes	136.53	125.82	98.14	25.75	66.28	10.58	14.01	18.01	3.79
Epibulus_brevis	Epibulus_brevis	Labridae	Perciformes	79.6	132.4	59.06	20.68	31.13	35.71	4.26	17.13	4.06
Epibulus_insidiator	Epibulus_insidiator	Labridae	Perciformes	352.83	210.39	98.04	39.16	62.37	62.66	11.17	36.11	7.86
Epinephelus_adscensionis	Epinephelus_adscensionis	Serranidae	Perciformes	178.17	189.33	57.03	37.43	31.57	36.23	21.07	20.7	4.93
Epinephelus_aeneus	Epinephelus_aeneus	Serranidae	Perciformes	119.1	159.7	48.67	36.26	37.03	33.67	35.94	19.46	5.74
Epinephelus_akaara	Epinephelus_akaara	Serranidae	Perciformes	148.5	179	59.67	32.27	31.5	33.33	17.23	20.33	4.73
Epinephelus_albomarginatus	Epinephelus_albomarginatus	Serranidae	Perciformes	330.93	227.28	83	40.94	58.17	52.01	38.16	26.49	7.65
Epinephelus_amblycephalus	Epinephelus_amblycephalus	Serranidae	Perciformes	112.7	166.6	60.77	32.48	38.02	39.6	20.84	16.95	4.27
Epinephelus_analogus	Epinephelus_analogus	Serranidae	Perciformes	158.33	174.64	54.83	34.99	36.46	38.68	30.62	19.53	5.54
Epinephelus_andersoni	Epinephelus_andersoni	Serranidae	Perciformes	164.23	193.37	54.3	35.07	33.53	35.73	24.87	22.13	5.07
Epinephelus_areolatus	Epinephelus_areolatus	Serranidae	Perciformes	257.83	217.44	71.11	36.31	45.36	43.35	25.12	24.63	4.82
Epinephelus_awoara	Epinephelus_awoara	Serranidae	Perciformes	86	145.77	48.02	27.53	30.5	30.69	16.59	16.4	3.63
Epinephelus_bleekeri	Epinephelus_bleekeri	Serranidae	Perciformes	166.9	201.5	59.45	29.45	37.9	35.6	18.25	22.9	5.6
Epinephelus_bruneus	Epinephelus_bruneus	Serranidae	Perciformes	125.8	193	53.6	28	37.5	39.6	23.9	19.6	4.2
Epinephelus_chlorostigma	Epinephelus_chlorostigma	Serranidae	Perciformes	183.57	199.17	62.36	36.35	41.88	44.24	32.06	24.69	6.15
Epinephelus_clippertonensis	Epinephelus_clippertonensis	Serranidae	Perciformes	12.97	76.33	25.37	12.97	14.8	15.03	7.83	9.03	1.93
Epinephelus_coeruleopunctatus	Epinephelus_coeruleopunctatus	Serranidae	Perciformes	193	181	60.75	30.35	31.2	36.5	12.7	22.2	5.7
Epinephelus_coioides	Epinephelus_coioides	Serranidae	Perciformes	173.87	188.08	56.49	35.82	30.87	38.18	21.01	21.68	6.28
Epinephelus_corallicola	Epinephelus_corallicola	Serranidae	Perciformes	212.37	197.82	66.85	36.54	31.67	39.36	24.16	21.05	5.57
Epinephelus_costae	Epinephelus_costae	Serranidae	Perciformes	131.4	198	56.9	28.7	34.2	35.9	12.9	19	5
Epinephelus_cyanopodus	Epinephelus_cyanopodus	Serranidae	Perciformes	237.43	195.79	80.47	35.28	50.87	41.31	22.64	24.21	5.61
Epinephelus_daemelii	Epinephelus_daemelii	Serranidae	Perciformes	73.9	155	50.7	27.3	32	31.5	21	19.2	3.7
Epinephelus_diacanthus	Epinephelus_diacanthus	Serranidae	Perciformes	247.03	214.55	67.51	39.19	42.01	48.49	31.76	20.62	6.08
Epinephelus_drummondhayi	Epinephelus_drummondhayi	Serranidae	Perciformes	401.5	216	89.45	41.1	56.2	41.9	24.7	27.05	8
Epinephelus_epistictus	Epinephelus_epistictus	Serranidae	Perciformes	177.9	210.33	61.4	31.13	41.57	43.67	15.63	21.7	5.13
Epinephelus_fasciatomaculosus	Epinephelus_fasciatomaculosus	Serranidae	Perciformes	120.13	168.41	53.75	33.84	32.58	32.37	24.09	18.03	4.44
Epinephelus_fasciatus	Epinephelus_fasciatus	Serranidae	Perciformes	126.4	163.44	53.94	32.9	33.04	36.79	27.65	18.03	4.57
Epinephelus_flavocaeruleus	Epinephelus_flavocaeruleus	Serranidae	Perciformes	525.1	268.93	98.97	46.48	72.67	54.67	35.32	31.91	7.27
Epinephelus_fuscoguttatus	Epinephelus_fuscoguttatus	Serranidae	Perciformes	222.57	190.13	68.69	40.72	38.24	45.89	27.28	24.46	5.19
Epinephelus_guttatus	Epinephelus_guttatus	Serranidae	Perciformes	186.63	198	63.83	32.73	40.77	39.47	18.47	20.23	5.43
Epinephelus_hexagonatus	Epinephelus_hexagonatus	Serranidae	Perciformes	110.4	148.4	51.65	31.74	29.19	32.03	19.99	18.84	4.11
[truncated: 4,113 more rows]
