# Supplementary material for: FishShapes v1: Functionally relevant measurements of teleost shape and size on three dimensions
Source: Ecology. 2022 Sep 25;103(12):e3829. doi: 10.1002/ecy.3829 (PMC10078225; doi:10.1002/ecy.3829)
Supplement: Supplementary file 1 — Data S1 [file ECY-103-0-s001.zip › Data_S1/FishShapes_specimensv1.csv]

SpecimenID	Tree_name	Family	Order	Total_weight	Standard_length	Max_body_depth	Max_fish_width	Head_depth	Lower_jaw_length	Mouth_width	Min_caudalpeduncle_depth	Min_caudalpeduncle_width
408895	Abalistes_stellatus	Balistidae	Tetraodontiformes	211.9	178.81	81.82	39.76	72.35	11.29	15.44	7.96	5.97
316729	Abalistes_stellatus	Balistidae	Tetraodontiformes	273.9	198.38	90.26	34.39	76.03	11.45	16.95	8.91	5.63
226659	Abalistes_stellatus	Balistidae	Tetraodontiformes	326.7	218.15	96.34	36.26	81.89	12.69	17.4	9.16	5.53
336887	Abbottina_rivularis	Cyprinidae	Cypriniformes	8.59	75.32	17.89	14.25	12.1	6.85	6.17	7.37	1.55
112449	Abbottina_rivularis	Cyprinidae	Cypriniformes	13.26	92.23	18.51	14.53	15.3	11.92	5.71	8.59	2.46
130331	Abbottina_rivularis	Cyprinidae	Cypriniformes	20.21	102.45	25.11	17.91	16.32	9.23	7.02	10.95	2.4
150082	Ablabys_taenianotus	Tetrarogidae	Scorpaeniformes	14	80.2	27.7	15.4	19.8	8.6	6.3	7.5	1.3
420698	Ablabys_taenianotus	Tetrarogidae	Scorpaeniformes	17.7	78.6	30.4	18.5	20.6	10.7	7.1	7.9	2.1
242020	Ablabys_taenianotus	Tetrarogidae	Scorpaeniformes	21	85.5	33.1	17.2	23.4	9.3	7.9	8.7	1.6
368647	Ablennes_hians	Belonidae	Beloniformes	5.45	230.87	10.87	5.95	9.72	67.24	2.07	2.96	1.74
61446	Ablennes_hians	Belonidae	Beloniformes	14.03	276.66	13.52	8.48	12.2	73.9	2.96	4.16	2.46
291393	Ablennes_hians	Belonidae	Beloniformes	24.51	258.28	17.5	9.92	13.05	59.36	2.76	4.23	2.9
21147	Abramis_brama	Cyprinidae	Cypriniformes	93.5	168.2	62.7	20.7	26	13.6	6.3	17.8	3.6
270901	Abramis_brama	Cyprinidae	Cypriniformes	132.4	188.1	73.4	25.6	27.4	17	7.8	20.6	4.6
17468	Abramis_brama	Cyprinidae	Cypriniformes	253.3	230.9	91.2	27.8	33.2	18.8	8.4	23.8	4.5
222014	Abudefduf_abdominalis	Pomacentridae	Perciformes	10.02	67.14	34.47	10.52	18.22	7.92	3.8	10.65	1.25
222105	Abudefduf_abdominalis	Pomacentridae	Perciformes	121.2	135.55	74.23	27.42	45.91	11.42	8.28	22.21	3.01
95374	Abudefduf_bengalensis	Pomacentridae	Perciformes	59.51	103.91	61.89	20.99	35.63	9.74	10.02	17.85	3.21
117865	Abudefduf_bengalensis	Pomacentridae	Perciformes	66.28	108.25	63.13	21.88	33.77	8.63	9.3	17.5	2.36
95374	Abudefduf_bengalensis	Pomacentridae	Perciformes	79.74	113.88	65.41	22.57	41.38	10.37	11.03	20.48	4.34
321196	Abudefduf_concolor	Pomacentridae	Perciformes	33.84	81.75	44.51	18.34	26.17	8.88	9.1	15.23	3.47
323791	Abudefduf_concolor	Pomacentridae	Perciformes	62.85	102.54	56.4	23.34	30.69	8.2	8.24	18.76	2.55
323791	Abudefduf_concolor	Pomacentridae	Perciformes	67.02	102.34	63.3	24.59	33.72	8.43	9.88	19.8	3.45
80836	Abudefduf_declivifrons	Pomacentridae	Perciformes	81.13	106.69	66.74	23.03	42.9	9.96	5.55	18.18	3.88
181315	Abudefduf_declivifrons	Pomacentridae	Perciformes	170.86	140.09	87.25	35.08	40.29	11.26	14.33	27.34	5.15
181315	Abudefduf_declivifrons	Pomacentridae	Perciformes	172.33	128.95	92.4	35.48	47.11	13.8	15.45	26.14	4.09
371911	Abudefduf_lorenzi	Pomacentridae	Perciformes	7.39	61.23	28.38	10.15	19.57	5.62	5.72	9.85	1.44
372133	Abudefduf_lorenzi	Pomacentridae	Perciformes	46.38	95.21	53.46	19.35	28.96	8.59	8.18	17	2.9
197305	Abudefduf_lorenzi	Pomacentridae	Perciformes	53.31	95.39	60.79	20.64	33.91	9.1	9.79	18.91	4.34
94512	Abudefduf_luridus	Pomacentridae	Perciformes	40.21	96.51	48.98	18.93	25.63	7.14	7.76	14.44	2.27
5898	Abudefduf_luridus	Pomacentridae	Perciformes	35	94.22	49.11	17.57	24.28	6.95	7.4	15.3	2.18
327298	Abudefduf_luridus	Pomacentridae	Perciformes	50.34	105.46	55.72	20.93	27.86	7.87	6.5	16.38	2.78
346061	Abudefduf_margariteus	Pomacentridae	Perciformes	1.96	36.1	18.44	6.2	9.4	5.14	3.68	5.86	1.31
345769	Abudefduf_margariteus	Pomacentridae	Perciformes	39.66	98.56	50.87	17.97	30.81	9.74	9.29	15.3	2.67
345769	Abudefduf_margariteus	Pomacentridae	Perciformes	43.94	100.22	52.22	18.28	28.16	11.41	8.56	15.7	3.56
281697	Abudefduf_notatus	Pomacentridae	Perciformes	73.6	115.01	63.98	21.7	34.04	10.57	7.99	18.64	2.7
281697	Abudefduf_notatus	Pomacentridae	Perciformes	102.17	128.88	69.06	25.09	37.59	11.86	10.93	29.19	4.03
364539	Abudefduf_notatus	Pomacentridae	Perciformes	67.67	115.79	69.46	20.95	36.39	9.66	8.15	20.24	3.02
38408	Abudefduf_saxatilis	Pomacentridae	Perciformes	69.72	100.91	62.15	23.99	37.69	7.82	8.83	17.65	4.54
80835	Abudefduf_saxatilis	Pomacentridae	Perciformes	70.71	103.59	63.56	22.99	36.48	9.94	8.09	17.98	4.31
52220	Abudefduf_saxatilis	Pomacentridae	Perciformes	83.89	115.25	65.94	22.49	41.93	11.36	9.45	20.48	3.7
221857	Abudefduf_septemfasciatus	Pomacentridae	Perciformes	95.8	108.13	67.37	26.72	34.97	9.27	7.72	21.35	3.76
141086	Abudefduf_septemfasciatus	Pomacentridae	Perciformes	159.48	132.83	78.27	32.14	34.92	12.65	13.25	27.13	5.25
408246	Abudefduf_septemfasciatus	Pomacentridae	Perciformes	195.9	144.22	79.43	33.25	48.64	13.74	10.59	26.5	6.05
307632	Abudefduf_sexfasciatus	Pomacentridae	Perciformes	64.3	102.8	56.5	20.9	27.7	10.5	5.3	17.1	3
352556	Abudefduf_sexfasciatus	Pomacentridae	Perciformes	55.4	109.3	59.7	20.9	33	9.7	6.8	17.2	2.8
334161	Abudefduf_sexfasciatus	Pomacentridae	Perciformes	75.4	120.3	63.1	21.2	34.1	13.7	5.5	19.9	3.5
95971	Abudefduf_sordidus	Pomacentridae	Perciformes	113.63	122.3	73.8	25.1	36.7	9.9	12.1	23	3.3
392418	Abudefduf_sordidus	Pomacentridae	Perciformes	131	131.5	75	29.8	29.3	9	11.5	24	4.2
364541	Abudefduf_sordidus	Pomacentridae	Perciformes	243.9	151	96.1	37.97	46.45	14.9	14.3	27.3	4.3
371916	Abudefduf_sparoides	Pomacentridae	Perciformes	40.47	92.95	50.13	18.96	33.78	9.77	6.73	15	2.68
274848	Abudefduf_sparoides	Pomacentridae	Perciformes	72.79	110.61	62.98	23.78	38.04	12	7.07	18.53	2.7
396998	Abudefduf_sparoides	Pomacentridae	Perciformes	77.85	115.53	63.95	23.62	33.01	12.38	9.56	18.42	3.24
364524	Abudefduf_taurus	Pomacentridae	Perciformes	34.92	86.9	49.8	21.51	22.78	8.46	10.22	15.72	2.29
364529	Abudefduf_taurus	Pomacentridae	Perciformes	90.7	111.88	66.71	27.91	32.89	9.7	11.67	21.33	4.02
414377	Abudefduf_taurus	Pomacentridae	Perciformes	171.47	149.32	85.15	35.19	45.03	12.64	16.65	26.91	4.3
181297	Abudefduf_troschelii	Pomacentridae	Perciformes	37.1	97.3	55.7	17	NA	10.2	7.2	15.2	3
364531	Abudefduf_troschelii	Pomacentridae	Perciformes	76.1	113.5	66.8	23.1	34.4	11.7	6.1	19.4	3.6
65400	Abudefduf_troschelii	Pomacentridae	Perciformes	75.4	127.5	73.2	21.7	34.2	12.1	9.8	21.1	3.9
371992	Abudefduf_vaigiensis	Pomacentridae	Perciformes	61.3	101.78	56.95	21.34	35.73	8.61	6.41	18.08	4.15
221812	Abudefduf_vaigiensis	Pomacentridae	Perciformes	74	103.08	62.39	21.24	39.23	9.87	7.52	18.7	4.3
370430	Abudefduf_vaigiensis	Pomacentridae	Perciformes	75.6	111.55	66.89	23.29	39	11.12	8.08	20.13	3.72
207939	Abudefduf_whitleyi	Pomacentridae	Perciformes	39.39	92.37	50.25	18.59	31.07	8.47	6.62	15.94	4.41
207940	Abudefduf_whitleyi	Pomacentridae	Perciformes	46.78	93.47	52.6	18.75	30.82	7.64	8.23	15.99	3.47
207940	Abudefduf_whitleyi	Pomacentridae	Perciformes	49.79	97.6	54.57	18.58	32.41	9.14	6.35	16.6	3.38
397724	Acanthaluteres_spilomelanurus	Monacanthidae	Tetraodontiformes	1.05	35.1	12.7	5	11.5	1.7	1.8	3.3	1.6
388915	Acanthaluteres_spilomelanurus	Monacanthidae	Tetraodontiformes	2.37	47.2	16.7	6.5	15	2.35	2	4.8	1.7
397726	Acanthaluteres_vittiger	Monacanthidae	Tetraodontiformes	184.8	202.36	85.1	30.1	71.5	7.3	9.3	18.7	7
397723	Acanthaluteres_vittiger	Monacanthidae	Tetraodontiformes	227.2	243	86.3	31.4	78.8	10.4	13.7	21.1	7.6
397722	Acanthaluteres_vittiger	Monacanthidae	Tetraodontiformes	299	224	91.2	36.11	78.2	7.4	9.9	19.9	7.4
396407	Acantharchus_pomotis	Centrarchidae	Perciformes	47.3	103.12	45.84	23.72	24.33	18.15	23.72	17.4	2.27
396303	Acantharchus_pomotis	Centrarchidae	Perciformes	93.8	130.99	56.55	31.53	31.59	23.28	25.5	23.12	3.93
70454	Acantharchus_pomotis	Centrarchidae	Perciformes	108.8	124.87	59.07	30.51	30.34	19.37	30.06	22.41	3.61
170567	Acanthemblemaria_aspera	Chaenopsidae	Perciformes	0.06	18.29	2.73	2.06	1.84	NA	NA	0.95	0.48
170568	Acanthemblemaria_aspera	Chaenopsidae	Perciformes	0.05	19.57	2.79	2.34	2.58	1.41	1.45	1.08	0.22
170566	Acanthemblemaria_aspera	Chaenopsidae	Perciformes	0.07	20.54	2.84	2.44	2.43	1.46	1.51	1.37	0.41
331907	Acanthemblemaria_exilispinus	Chaenopsidae	Perciformes	0.92	49.47	7.29	5.94	6.51	6.52	3.86	4.02	0.83
331908	Acanthemblemaria_exilispinus	Chaenopsidae	Perciformes	1.03	49.46	7.39	6.67	6.64	7.36	4.62	3.58	0.81
331907	Acanthemblemaria_exilispinus	Chaenopsidae	Perciformes	1.86	57.91	9.27	8.01	7.31	7.17	5.79	4.65	1.1
347330	Acanthemblemaria_paula	Chaenopsidae	Perciformes	NA	14.8	1.35	1.2	1.2	0.6	1.2	0.4	0.2
361215	Acanthemblemaria_paula	Chaenopsidae	Perciformes	NA	14.9	1.8	1.6	1.4	0.8	1.35	0.6	0.25
344851	Acanthemblemaria_spinosa	Chaenopsidae	Perciformes	0.1	20.62	3.22	3.08	3.33	1.78	1.52	1.52	0.25
344851	Acanthemblemaria_spinosa	Chaenopsidae	Perciformes	0.13	22.98	3.38	3.09	3.33	2.14	1.59	1.75	0.37
344842	Acanthemblemaria_spinosa	Chaenopsidae	Perciformes	0.08	20.43	3.83	2.78	3.47	1.87	1.69	1.38	0.32
28696	Acanthistius_ocellatus	Serranidae	Perciformes	268.3	222	80.4	35.2	49.1	44.3	22.3	23.2	4.7
47791	Acanthistius_ocellatus	Serranidae	Perciformes	338.8	224.3	89.4	43	52.9	46.3	26.9	25	5.5
218521	Acanthobrama_lissneri	Cyprinidae	Cypriniformes	4.39	64	17.66	9.55	10.32	6.94	3.33	7.66	1.18
331988	Acanthobrama_terraesanctae	Cyprinidae	Cypriniformes	15.9	120.73	24.45	14.73	15.61	13	3.91	9.16	1.38
331988	Acanthobrama_terraesanctae	Cyprinidae	Cypriniformes	17.8	123.06	25.72	14.84	16.31	11.92	3.61	9.24	1.49
331988	Acanthobrama_terraesanctae	Cyprinidae	Cypriniformes	18.8	124.16	25.83	15.2	16.55	12.84	4.28	9.06	1.66
307916	Acanthochaenus_luetkenii	Stephanoberycidae	Stephanoberyciformes	6.04	75.5	18.7	13.9	15.4	18.1	9.3	6	0.9
307916	Acanthochaenus_luetkenii	Stephanoberycidae	Stephanoberyciformes	8.11	80.8	21.3	14.6	15.6	19.4	9.4	6.3	1.2
316571	Acanthochaenus_luetkenii	Stephanoberycidae	Stephanoberyciformes	34.63	128.6	32.3	27.8	24	25.1	19.7	11.5	1.5
275349	Acanthochromis_polyacanthus	Pomacentridae	Perciformes	13.43	69.25	37.23	11.87	19.4	5.97	3.87	10.09	1.03
349937	Acanthochromis_polyacanthus	Pomacentridae	Perciformes	18.06	77.6	41.7	11.83	21.23	6.87	4.97	11.84	1.85
363305	Acanthochromis_polyacanthus	Pomacentridae	Perciformes	34.06	92.52	49.05	17.07	33.64	8.16	6.75	13.53	1.94
107059	Acanthocybium_solandri	Scombridae	Perciformes	NA	1110	163	NA	98.9	158.5	53.5	36.5	36.4
107060	Acanthocybium_solandri	Scombridae	Perciformes	11700	1250	195	115.6	113	175.98	58.78	44.04	42.32
107060	Acanthocybium_solandri	Scombridae	Perciformes	1.50E+04	1330	197	127.4	116	196.95	61.97	46.63	42.74
34433	Acanthodoras_cataphractus	Doradidae	Siluriformes	22.1	90.3	20.7	33.25	10.25	15.2	24.6	7.9	2.15
377397	Acanthodoras_cataphractus	Doradidae	Siluriformes	14.1	73.15	20.8	26.5	9.1	14.5	18.7	6.35	1.7
377397	Acanthodoras_cataphractus	Doradidae	Siluriformes	19.9	84.3	21.8	30.75	9	16.5	22	6.9	2.4
71096	Acanthogobius_flavimanus	Gobiidae	Perciformes	32.32	149.94	21.5	24.3	19.03	18.11	17.39	12.19	4.33
71324	Acanthogobius_flavimanus	Gobiidae	Perciformes	26.08	152.02	21.52	21.14	19.41	18.79	17.46	11	4.11
49984	Acanthogobius_flavimanus	Gobiidae	Perciformes	30.91	145.29	25.3	20.63	18.98	19.62	13.92	13.72	5.09
10518	Acanthogobius_lactipes	Gobiidae	Perciformes	0.68	37.8	6	7.2	4.9	5.6	5.8	2.6	0.9
71418	Acanthogobius_lactipes	Gobiidae	Perciformes	4.24	60.5	10.6	13.5	9.8	8.6	10.6	4.9	2.5
71418	Acanthogobius_lactipes	Gobiidae	Perciformes	4.14	62.4	10.6	12.1	8.3	8.8	10.7	5.4	2.5
337386_1	Acantholumpenus_mackayi	Stichaeidae	Perciformes	59.7	393	18.86	17.51	15.39	14.86	8.96	10	2.1
337386_2	Acantholumpenus_mackayi	Stichaeidae	Perciformes	46.7	349	25.39	15.4	13.8	14.9	9.65	8.66	2.31
105204	Acantholumpenus_mackayi	Stichaeidae	Perciformes	30.6	239.26	25.84	13.06	12.77	12.24	5.56	8.79	1.52
176879	Acanthopagrus_australis	Sparidae	Perciformes	151.3	168.3	79.12	33.2	47.02	26.58	25.37	22.44	5.84
47840	Acanthopagrus_australis	Sparidae	Perciformes	283.8	209.16	97.19	32.53	55.57	29.08	25.65	27.17	6.38
394568	Acanthopagrus_australis	Sparidae	Perciformes	293	209.49	100.87	32.37	56.97	31.16	25.31	28.01	6.35
387252	Acanthopagrus_berda	Sparidae	Perciformes	133.2	166	77.5	24.8	41.9	22.9	16.4	22	4.8
184790	Acanthopagrus_berda	Sparidae	Perciformes	187.3	169	79.3	34.5	45.7	24.8	25	22.8	5.5
374205	Acanthopagrus_berda	Sparidae	Perciformes	180.3	165	82.3	32.1	45	23.4	20.5	21	4.8
387191	Acanthopagrus_bifasciatus	Sparidae	Perciformes	42.3	106.91	52.25	17.57	30.51	13.89	10.3	13.36	3.74
387205	Acanthopagrus_bifasciatus	Sparidae	Perciformes	43.7	109.96	54.19	21.49	28.88	15.51	13.36	14.13	3.52
374204	Acanthopagrus_bifasciatus	Sparidae	Perciformes	58.6	118.12	55.33	20.55	29.22	16.68	14.65	15.43	3.08
201627	Acanthopagrus_butcheri	Sparidae	Perciformes	391.6	237.21	101.47	42.63	57.15	31.86	27.24	26.8	6.18
168416	Acanthopagrus_chinshira	Sparidae	Perciformes	69.5	132	57.3	20.3	30.3	16.7	12	15.5	3.5
168415	Acanthopagrus_chinshira	Sparidae	Perciformes	84.9	142	57.5	22.8	33	18	16.5	16.6	4.6
6249	Acanthopagrus_chinshira	Sparidae	Perciformes	105.7	155	64.8	24.7	33.7	18	16.5	18	4.4
403067	Acanthopagrus_pacificus	Sparidae	Perciformes	114.9	140.4	63.44	26.08	35.36	19.89	19.25	18.67	4.06
403066	Acanthopagrus_pacificus	Sparidae	Perciformes	111.7	139.92	64.44	25.76	37.66	20.24	22.11	19.04	5.25
403065	Acanthopagrus_pacificus	Sparidae	Perciformes	116.6	137.39	67.08	26.27	40.31	21.54	19.73	18.51	4.96
75436_2	Acanthopagrus_schlegelii_schlegelii	Sparidae	Perciformes	94.8	162.91	65.61	26.17	40.73	20.02	17.03	17.78	2.95
75436_1	Acanthopagrus_schlegelii_schlegelii	Sparidae	Perciformes	109.7	166.76	66.33	25.03	38.96	21.08	15.89	19.27	3.71
75435	Acanthopagrus_schlegelii_schlegelii	Sparidae	Perciformes	116.5	166.38	70.56	27.97	40.46	22.08	16.81	19.75	4.11
376536	Acanthopoma_annectens	Trichomycteridae	Siluriformes	0.7	45.54	4.88	8.57	3.11	3.19	5.39	2.82	0.81
270690	Acanthopoma_annectens	Trichomycteridae	Siluriformes	3.1	71.72	7.71	12.28	3.96	5.41	8.78	3.68	1.33
376535	Acanthopoma_annectens	Trichomycteridae	Siluriformes	5.9	93.49	12.85	16.46	5.3	6.56	11.12	5.46	1.63
229333	Acanthopsoides_gracilentus	Cobitidae	Cypriniformes	0.43	41.84	5.2	2.77	2.82	2.24	0.74	2.23	0.49
229332	Acanthopsoides_gracilentus	Cobitidae	Cypriniformes	1.67	56.01	9.56	6.27	4.68	2.35	0.77	3.47	0.76
229332	Acanthopsoides_gracilentus	Cobitidae	Cypriniformes	1.59	53.23	10.08	6.25	4.47	3.09	0.85	3.42	0.83
217710	Acanthopsoides_hapalias	Cobitidae	Cypriniformes	0.07	22.1	2.07	1.87	1.95	1.35	0.61	1.2	0.56
271715	Acanthopsoides_hapalias	Cobitidae	Cypriniformes	0.05	23.62	2.49	1.96	2.05	0.99	0.37	1.06	0.35
271711	Acanthopsoides_hapalias	Cobitidae	Cypriniformes	0.2	34.98	3.66	2.34	2.98	1.45	0.53	1.73	0.39
395132	Acanthostracion_polygonius	Ostraciidae	Tetraodontiformes	100	133.6	61.6	41.1	50.7	6.1	8	9.2	3.5
405797	Acanthostracion_polygonius	Ostraciidae	Tetraodontiformes	288.4	205	82	53.2	62.3	8.5	10.4	15.3	7.1
405798	Acanthostracion_polygonius	Ostraciidae	Tetraodontiformes	273.4	192	83.9	56.3	62	6.6	9.6	13.2	6
289370	Acanthostracion_quadricornis	Ostraciidae	Tetraodontiformes	81.87	119.92	56.67	38.9	41.31	6.96	10.39	10.05	3.89
289326	Acanthostracion_quadricornis	Ostraciidae	Tetraodontiformes	104.41	139.44	58.86	38.77	46.79	9.74	13.14	10.02	4.65
10004	Acanthostracion_quadricornis	Ostraciidae	Tetraodontiformes	90.69	134.58	64.42	41.31	47.98	9.4	13.25	10.66	3.22
394208	Acanthurus_achilles	Acanthuridae	Perciformes	158	159	93.25	29.04	66.16	9.49	11.1	18.55	5.6
55010	Acanthurus_achilles	Acanthuridae	Perciformes	238	182	103.25	28.7	74.54	7.63	11.24	20.27	6.2
388434	Acanthurus_bahianus	Acanthuridae	Perciformes	68.9	128.46	63.09	21	54.92	7.13	10.34	11.69	4.53
319190	Acanthurus_bahianus	Acanthuridae	Perciformes	120.1	146.13	71.09	26.4	61.63	7.17	11.99	13.84	5.61
360708	Acanthurus_bahianus	Acanthuridae	Perciformes	111.6	137.98	72.7	24.8	56.65	7.77	13.05	15.16	5.43
309364	Acanthurus_blochii	Acanthuridae	Perciformes	92.1	135.38	74.16	24.01	59.03	10.28	11.59	15.96	5.71
334335	Acanthurus_blochii	Acanthuridae	Perciformes	132.8	147.24	80.54	24.92	67.82	11.15	13.14	16.67	4.62
118412	Acanthurus_blochii	Acanthuridae	Perciformes	152.5	161.4	90.13	22.93	66.81	11.62	13.61	18.63	4.83
381436	Acanthurus_chirurgus	Acanthuridae	Perciformes	120.6	145.38	74.59	22.25	57.93	11.54	13	15.87	5.46
320547	Acanthurus_chirurgus	Acanthuridae	Perciformes	281.4	175.75	94.87	38.19	71.12	13.9	16.81	19.55	6.26
47344	Acanthurus_chirurgus	Acanthuridae	Perciformes	210.1	178.35	95.56	23.37	74.31	12.88	12.3	20.93	5.41
360734	Acanthurus_coeruleus	Acanthuridae	Perciformes	99.5	122.47	86.41	20.64	70.75	8.35	11.89	13.85	6.06
381477	Acanthurus_coeruleus	Acanthuridae	Perciformes	268.3	174.65	93.82	33.21	80.99	12.63	18.58	20.23	8.73
405762	Acanthurus_coeruleus	Acanthuridae	Perciformes	185.5	157.98	106.91	27.5	84.2	8.24	17.04	17.95	6.39
192567	Acanthurus_dussumieri	Acanthuridae	Perciformes	290.6	177.83	98.82	32.35	78.17	14.37	17.38	20.25	7.71
381525	Acanthurus_dussumieri	Acanthuridae	Perciformes	280.1	182.14	102.88	30.75	78.53	14.11	17.42	21.83	7.84
162513	Acanthurus_dussumieri	Acanthuridae	Perciformes	253.2	199.28	103.62	28.74	80.35	15.98	17.73	24.63	6.01
140014	Acanthurus_guttatus	Acanthuridae	Perciformes	82	113.06	76.02	20.7	49.31	9.38	11.54	16.81	3.38
167185	Acanthurus_guttatus	Acanthuridae	Perciformes	86.5	112.63	81.1	21.73	54.43	8.68	12.74	16.37	4.24
420828	Acanthurus_guttatus	Acanthuridae	Perciformes	159	133.63	91.28	33.35	63.26	11.07	13.25	18.93	4.46
432602	Acanthurus_japonicus	Acanthuridae	Perciformes	44.2	94.29	55.33	18.72	38.85	5.46	8.76	10.43	3.77
407352	Acanthurus_japonicus	Acanthuridae	Perciformes	42.3	97.31	58.48	16.52	47.58	6.94	7.81	10.76	3.87
407353	Acanthurus_japonicus	Acanthuridae	Perciformes	57.9	104.36	64.54	20.75	44.82	7.42	8.48	11.91	4.59
122041	Acanthurus_lineatus	Acanthuridae	Perciformes	184.6	175.5	86.9	28.7	68.2	15.6	12.7	21.3	4
122041	Acanthurus_lineatus	Acanthuridae	Perciformes	275.5	203.5	95.8	32.4	75.5	20.5	15.2	23.8	6.3
122041	Acanthurus_lineatus	Acanthuridae	Perciformes	248.4	192.5	98.4	29.2	78.6	17.8	15	23.6	5.6
430091	Acanthurus_mata	Acanthuridae	Perciformes	355.7	179.51	94	43.78	82.45	15.7	18.38	20.93	8.23
430092	Acanthurus_mata	Acanthuridae	Perciformes	272.6	185.16	96.86	28.57	79.3	16.92	16.21	22.68	9.68
430093	Acanthurus_mata	Acanthuridae	Perciformes	318	191.37	97.32	33.5	80.09	16.12	17.28	21.4	7.51
405198	Acanthurus_monroviae	Acanthuridae	Perciformes	561	283	111.85	45.65	90.71	28.15	26.9	23.07	12.93
204649	Acanthurus_monroviae	Acanthuridae	Perciformes	735	282	126.04	45.23	104.29	14.83	20.77	28.73	12.46
204648	Acanthurus_monroviae	Acanthuridae	Perciformes	1133	332	147	56.31	119.81	16.23	24.32	34.03	13.13
428959	Acanthurus_nigricans	Acanthuridae	Perciformes	230	157.9	90.44	34.88	77.33	10.07	10.3	18.4	7.22
115166	Acanthurus_nigricans	Acanthuridae	Perciformes	169.8	154.31	91.56	23.24	70.16	9.22	11.27	16.5	7.13
184736	Acanthurus_nigricans	Acanthuridae	Perciformes	188.6	158.62	93.9	23.81	68.62	5.44	10.85	18.23	7.55
339011	Acanthurus_nigricauda	Acanthuridae	Perciformes	371	241	103.1	40.9	85.8	16.3	17.1	21.7	5.5
339011	Acanthurus_nigricauda	Acanthuridae	Perciformes	394.7	206.5	104.7	43.2	86.3	16.5	17	22.1	6.2
419865	Acanthurus_nigrofuscus	Acanthuridae	Perciformes	118.5	139.02	73.19	26.71	55.86	10.09	15.88	17.5	4.29
430175	Acanthurus_nigrofuscus	Acanthuridae	Perciformes	134.4	146.41	76.2	26.79	58.07	9.75	11.42	17.27	4.27
361223	Acanthurus_nigrofuscus	Acanthuridae	Perciformes	146.8	151.48	80.4	26.19	60.63	9.92	13.73	19.18	4.2
420827	Acanthurus_nigroris	Acanthuridae	Perciformes	168.5	154.16	77.93	32.94	60.6	10.55	13.09	18.93	7.21
55485	Acanthurus_nigroris	Acanthuridae	Perciformes	193.3	165.91	88.29	29.61	59.12	9.91	13.47	19.39	8.17
430167	Acanthurus_nigroris	Acanthuridae	Perciformes	326.2	189.14	99.26	36.51	74.87	12.78	16.85	20.9	8.94
182608	Acanthurus_nubilus	Acanthuridae	Perciformes	147.2	149.64	78.83	24.33	63.02	8.27	12.27	22.35	5.36
409451	Acanthurus_nubilus	Acanthuridae	Perciformes	227.4	165.92	82.1	33.43	69.42	9.77	14.06	20.33	6.69
182607	Acanthurus_nubilus	Acanthuridae	Perciformes	207.8	170.25	89.72	28.76	71.81	8.49	12.12	23.58	7.35
126595	Acanthurus_olivaceus	Acanthuridae	Perciformes	153.8	153.22	74	24.4	62.58	7.92	12.3	16.7	5.01
431520	Acanthurus_olivaceus	Acanthuridae	Perciformes	232.3	180.93	82.44	29.95	67.31	7.85	8.58	17.46	6.88
423450	Acanthurus_olivaceus	Acanthuridae	Perciformes	354.5	212.04	104.14	36.02	82.41	12.21	14.07	21.26	13.62
354465	Acanthurus_pyroferus	Acanthuridae	Perciformes	134.1	155.15	75.96	25.28	62.03	10.13	11.68	18.1	4.97
374408	Acanthurus_pyroferus	Acanthuridae	Perciformes	133	136.43	78.01	23.53	61.67	8.92	11.57	18.64	4.93
334347	Acanthurus_pyroferus	Acanthuridae	Perciformes	243.1	179.09	88.6	39.19	69.79	11.52	15.1	21.65	5.91
179920	Acanthurus_thompsoni	Acanthuridae	Perciformes	82.3	133.91	66.03	19.72	49.34	4.38	8.91	13.85	4.86
179904	Acanthurus_thompsoni	Acanthuridae	Perciformes	89.4	144.26	67.17	21.17	48.76	5.83	8.64	14.53	6.9
337467	Acanthurus_thompsoni	Acanthuridae	Perciformes	105.9	161.29	71.88	26.83	54.44	7.87	9.78	15.45	5.77
430266	Acanthurus_triostegus	Acanthuridae	Perciformes	225.3	168.8	82.86	37.03	58.65	11.12	13.6	18.49	4.97
107098	Acanthurus_triostegus	Acanthuridae	Perciformes	212.2	162.38	87.44	38.66	59.9	9.88	15.68	18.29	5.18
47121	Acanthurus_triostegus	Acanthuridae	Perciformes	183.5	182.82	91.51	27.64	60.51	10.99	12.71	19.65	5.21
430319	Acanthurus_xanthopterus	Acanthuridae	Perciformes	118.8	142.85	74.09	24.17	55.51	10.91	11.47	15.08	6.6
430318	Acanthurus_xanthopterus	Acanthuridae	Perciformes	160.8	158.89	88.77	26.09	63.1	12.01	12.52	18.28	7.2
430320	Acanthurus_xanthopterus	Acanthuridae	Perciformes	300.7	202.76	107.23	32.18	80.64	14.35	16.76	24.78	6.24
107881	Acantopsis_choirorhynchos	Cobitidae	Cypriniformes	7.2	110.33	12.37	9.26	11.01	7.31	2.19	5.59	1.61
44772	Acantopsis_choirorhynchos	Cobitidae	Cypriniformes	27.1	183.58	18.84	14.12	19.23	11.91	2.74	7.68	2.98
109699	Acantopsis_choirorhynchos	Cobitidae	Cypriniformes	39.7	180.01	22.98	17.17	21.98	12.23	4.34	8.15	2.79
305089	Acarichthys_heckelii	Cichlidae	Perciformes	33.01	94.21	43.79	16.73	31.7	10.66	9.58	14.02	4.71
305076	Acarichthys_heckelii	Cichlidae	Perciformes	70.29	119.25	56.95	22.61	41.71	15.61	14.14	17.82	5.57
305077	Acarichthys_heckelii	Cichlidae	Perciformes	69.3	125.5	57.71	21.28	44.06	15.61	12.91	18.3	5.7
284455	Acaronia_nassa	Cichlidae	Perciformes	62.42	110.5	50.54	24.81	31.76	26.65	12.3	19.22	3.41
284455	Acaronia_nassa	Cichlidae	Perciformes	69.28	114.12	52.14	25.84	36.08	29.35	14.94	19.56	4.02
305092	Acaronia_nassa	Cichlidae	Perciformes	83.4	117.36	55.57	27.97	36.33	26.99	13.94	20.71	3.83
327410	Acentrogobius_audax	Gobiidae	Perciformes	5	66.17	16.74	11.61	10.6	7.67	6.11	8.07	1.28
401498	Acentrogobius_janthinopterus	Gobiidae	Perciformes	6.8	65.12	16.31	15.95	11.56	7.8	7.31	9.2	1.26
243158	Acentrogobius_janthinopterus	Gobiidae	Perciformes	10	75.03	19.24	16.47	13.95	8.99	7.37	10.9	1.5
405935	Acentrogobius_janthinopterus	Gobiidae	Perciformes	15.3	80.36	22.94	18.13	14.85	9.23	7.87	12.77	1.91
427152	Acentrogobius_viridipunctatus	Gobiidae	Perciformes	5.43	62.01	12.65	14.27	11.48	7.18	10.32	7.14	1.98
401500	Acentrogobius_viridipunctatus	Gobiidae	Perciformes	5.99	66.46	13.6	14.15	11.55	9.21	13.36	8.33	2.12
432156	Acentrogobius_viridipunctatus	Gobiidae	Perciformes	6.1	62.53	13.99	15.95	12.46	8.74	12.34	8.21	2.09
94209	Acentronichthys_leptos	Heptapteridae	Siluriformes	1.38	71.2	6.2	7	4	3.4	4.6	2.7	0.3
298005	Acentronichthys_leptos	Heptapteridae	Siluriformes	1.51	55.5	6.7	9.1	5	4.2	4.7	3.3	0.2
298005	Acentronichthys_leptos	Heptapteridae	Siluriformes	3.24	79.5	10	11.5	6.3	5.3	6.3	4.7	0.5
305360	Acestrorhynchus_altus	Acestrorhynchidae	Characiformes	87.5	183.25	42.19	20.28	26.23	31.32	10.99	13.47	4.75
295592	Acestrorhynchus_altus	Acestrorhynchidae	Characiformes	103.1	183.26	42.68	26.02	25.73	27.94	12.31	14.6	4.69
34464	Acestrorhynchus_altus	Acestrorhynchidae	Characiformes	63.2	172.58	43.62	17.6	24.07	35.33	10.27	12.03	3.63
326719	Acestrorhynchus_falcatus	Acestrorhynchidae	Characiformes	98.2	202.25	39.58	23.26	26.67	38.92	9.47	12.68	4.73
225984	Acestrorhynchus_falcatus	Acestrorhynchidae	Characiformes	100.2	196.16	43.05	23.58	27.66	39.86	10.43	12.95	4.19
225395	Acestrorhynchus_falcatus	Acestrorhynchidae	Characiformes	92.8	188.46	44.52	21.93	26.3	38.03	8.53	13.21	4.75
310051	Acestrorhynchus_falcirostris	Acestrorhynchidae	Characiformes	66.7	207.16	35.53	17.99	24.47	38.83	8.35	12.79	3.76
119904	Acestrorhynchus_falcirostris	Acestrorhynchidae	Characiformes	83.3	230.73	38.23	20.44	25.81	41.54	10.75	13.08	3.92
175896	Acestrorhynchus_falcirostris	Acestrorhynchidae	Characiformes	217.3	287.6	47.11	31.35	31.34	55.15	15.91	16.6	6.19
228086	Acestrorhynchus_grandoculis	Acestrorhynchidae	Characiformes	6.5	83.2	17	9.3	11.4	15.2	3.5	5.1	1.3
228085	Acestrorhynchus_grandoculis	Acestrorhynchidae	Characiformes	8.2	87.4	17.9	10.5	13.1	16.4	6	5.6	1.5
228083	Acestrorhynchus_grandoculis	Acestrorhynchidae	Characiformes	9.5	91.7	18.7	11.3	13.7	17.8	6.5	6.1	1.5
280459	Acestrorhynchus_heterolepis	Acestrorhynchidae	Characiformes	69.3	193.95	36.03	19.92	22.13	43.4	7.91	12	5.96
309212	Acestrorhynchus_heterolepis	Acestrorhynchidae	Characiformes	137.3	234.05	46.87	25.33	28.16	53.21	13.58	14.1	4.25
309212	Acestrorhynchus_heterolepis	Acestrorhynchidae	Characiformes	200.5	271.62	51.75	28.71	33.92	64.32	11.09	15.98	5.33
305359	Acestrorhynchus_lacustris	Acestrorhynchidae	Characiformes	58.2	149.93	39.08	18.76	21.63	33.75	4.81	12.65	4.97
167777	Acestrorhynchus_lacustris	Acestrorhynchidae	Characiformes	57.7	152.83	42.28	19.88	22.22	29.58	9.98	12.7	4.65
179606	Acestrorhynchus_lacustris	Acestrorhynchidae	Characiformes	111.6	201.03	46.88	24.31	29.4	39.67	13.32	14.46	5.81
270227	Acestrorhynchus_microlepis	Acestrorhynchidae	Characiformes	43.9	161.95	31.78	17.27	18.75	31.66	8.55	10.27	2.83
377372	Acestrorhynchus_microlepis	Acestrorhynchidae	Characiformes	150.8	247.49	49.14	24.38	27.8	53.19	14.06	15.18	5.29
119903	Acestrorhynchus_microlepis	Acestrorhynchidae	Characiformes	138.5	207.93	54.28	24.79	28.04	35.43	13.93	13.89	5.72
300962	Acestrorhynchus_minimus	Acestrorhynchidae	Characiformes	1.4	58.1	6.8	5.7	6.9	12.6	2.4	3.1	1
229092	Acestrorhynchus_minimus	Acestrorhynchidae	Characiformes	1.2	49.5	7.1	4.2	6.2	9	1.4	3	0.7
304873	Acestrorhynchus_nasutus	Acestrorhynchidae	Characiformes	0.4	43.9	5.8	3.3	5.2	8.9	1.2	2.3	0.5
310065	Acestrorhynchus_nasutus	Acestrorhynchidae	Characiformes	1.8	68.6	7.4	5.7	6.9	14.5	2.5	3	0.8
304518	Acestrorhynchus_nasutus	Acestrorhynchidae	Characiformes	2.1	65.9	11.3	4.9	7.4	14.1	1.6	3.5	1
181733	Acestrorhynchus_pantaneiro	Acestrorhynchidae	Characiformes	121.9	191.86	56	29.44	27.95	35.83	14.4	15.39	4.84
181732	Acestrorhynchus_pantaneiro	Acestrorhynchidae	Characiformes	216.7	227.95	62.23	33.29	29.37	43.86	15.62	18.01	7.17
181734	Acestrorhynchus_pantaneiro	Acestrorhynchidae	Characiformes	237.4	234.27	63.03	36.93	31.29	46.87	17.5	17.63	7.8
92932	Acheilognathus_cyanostigma	Cyprinidae	Cypriniformes	0.49	33.17	9.05	4.05	4.61	2.54	0.97	2.63	0.77
92932	Acheilognathus_cyanostigma	Cyprinidae	Cypriniformes	0.74	35.2	11.38	4.74	5.5	3.05	0.97	3.26	0.78
92932	Acheilognathus_cyanostigma	Cyprinidae	Cypriniformes	0.9	39.42	11.64	4.97	5.6	2.74	1.61	3.1	0.72
230354	Achiroides_leucorhynchos	Soleidae	Pleuronectiformes	0.26	19.85	10.7	2.06	7.01	2.43	0.58	2.44	0.43
230354	Achiroides_leucorhynchos	Soleidae	Pleuronectiformes	0.26	20.95	10.79	2.19	6.97	2.57	0.66	2.66	0.53
385458	Achiroides_leucorhynchos	Soleidae	Pleuronectiformes	2.1	51.57	23.87	3.6	13.23	5.23	1.1	6.22	0.6
286843	Achirus_declivis	Achiridae	Pleuronectiformes	83.3	125.03	85.45	15.53	43.8	15.81	10.18	26.42	3.48
286843	Achirus_declivis	Achiridae	Pleuronectiformes	94.4	129.85	89.19	15.93	50.56	16.17	9.47	25.31	3.85
286844	Achirus_declivis	Achiridae	Pleuronectiformes	118.5	148.34	101.63	15.17	52.15	16.79	8.86	30.68	3.62
356565	Achirus_lineatus	Achiridae	Pleuronectiformes	11.4	69.85	52.68	7.29	24.89	4.34	2.97	15.39	1.3
356565	Achirus_lineatus	Achiridae	Pleuronectiformes	11.9	73.68	59.26	6.7	27.23	5.12	3.18	16.4	1.48
4805	Achirus_lineatus	Achiridae	Pleuronectiformes	142.1	152.5	108.09	15.6	52.34	NA	4.55	28.26	3.98
169024	Acreichthys_tomentosus	Monacanthidae	Tetraodontiformes	4.34	50.3	28.8	8.1	23	2.1	3	6.9	1.8
407018	Acreichthys_tomentosus	Monacanthidae	Tetraodontiformes	17.75	78.2	37.3	11.8	34.4	4.75	5.25	11.1	4.2
385047	Acreichthys_tomentosus	Monacanthidae	Tetraodontiformes	13.66	70.3	41	11.5	32.2	4.1	4.6	11.1	3
22409	Acrocheilus_alutaceus	Cyprinidae	Cypriniformes	83.9	186.32	44.32	24.54	20.32	18.85	7.76	13.75	5.75
21089	Acrocheilus_alutaceus	Cyprinidae	Cypriniformes	174.4	240.04	58.05	31.53	29.67	16.92	14.88	17.4	5.29
86981	Acrossocheilus_paradoxus	Cyprinidae	Cypriniformes	17.8	103.76	26.62	14.54	15.65	10.58	5.63	10.13	2.47
87029	Acrossocheilus_paradoxus	Cyprinidae	Cypriniformes	50.8	144.84	41.35	20.28	24.12	16.73	6.64	14.76	2.64
130568	Acrossocheilus_paradoxus	Cyprinidae	Cypriniformes	53	133.76	42.44	21.72	23.12	14.32	8.29	15.18	4.28
293936	Acrossocheilus_parallens	Cyprinidae	Cypriniformes	12.7	85.2	26.5	12.1	14.6	8.1	3.1	9.1	2.1
124649	Adinia_xenica	Fundulidae	Cyprinodontiformes	1.23	33.63	12.52	7.39	6.6	3.16	2.1	6.61	0.76
107033	Adinia_xenica	Fundulidae	Cyprinodontiformes	1.07	32.23	13.1	6.75	5.24	3.68	2.09	6.57	0.85
124800	Adinia_xenica	Fundulidae	Cyprinodontiformes	1.36	31.77	14.28	6.7	6.08	3.18	2.03	7.1	1.16
374690	Adontosternarchus_clarkae	Apteronotidae	Gymnotiformes	1.9	94.88	13.37	4.76	5.95	3.51	2.89	1.08	0.14
375035	Adontosternarchus_clarkae	Apteronotidae	Gymnotiformes	1.8	100.52	13.81	4.63	6.24	3.25	2.38	0.78	0.09
375041	Adontosternarchus_clarkae	Apteronotidae	Gymnotiformes	3.6	92.07	16.85	6.68	7.4	3.18	2.65	0.91	0.24
350469	Adrianichthys_oophorus	Adrianichthyidae	Beloniformes	2.34	52.97	12.62	7.95	6.62	4.64	3.04	4.6	1.17
340431	Adrianichthys_oophorus	Adrianichthyidae	Beloniformes	3.26	57.15	13.71	9.57	7.87	4.76	4.16	5.57	1.14
348386	Adrianichthys_oophorus	Adrianichthyidae	Beloniformes	4.53	66.62	14.98	10.81	8.06	5.07	4.21	5.48	1.11
123468	Aeoliscus_strigatus	Centriscidae	Syngnathiformes	1.7	93.1	14.1	3.5	9.1	1.2	0.7	1.8	0.32
137331	Aeoliscus_strigatus	Centriscidae	Syngnathiformes	1.99	105.3	14.5	3.6	9.8	1.2	0.8	1.8	0.37
137327	Aeoliscus_strigatus	Centriscidae	Syngnathiformes	2.87	106.4	15.1	4.7	9.6	1.4	0.9	1.9	0.38
163196	Aequidens_metae	Cichlidae	Perciformes	16.52	73.11	33.97	15.4	22.15	8.85	8.1	12.79	3.79
163196	Aequidens_metae	Cichlidae	Perciformes	20.56	71.78	35.41	17.51	25.12	10.64	9.64	11.62	3.31
284619	Aequidens_tetramerus	Cichlidae	Perciformes	55.6	100.25	51.12	26.01	33.46	12.42	13.98	20.29	3.64
284620	Aequidens_tetramerus	Cichlidae	Perciformes	210.4	148.64	73.61	39.15	57.41	21.52	23.49	27.33	7.06
284620	Aequidens_tetramerus	Cichlidae	Perciformes	176.6	150.82	NA	37.75	47.58	17.18	20.29	25.91	7.29
267112	Aesopia_cornuta	Soleidae	Pleuronectiformes	31.3	139.11	50.27	9.21	25.71	7.77	6.08	5.86	0.63
395270	Aesopia_cornuta	Soleidae	Pleuronectiformes	67.3	165.01	59.21	13.59	21.5	7.32	6.41	9.86	1.16
267121	Aesopia_cornuta	Soleidae	Pleuronectiformes	62.6	158.81	60.04	13.81	26.29	5.14	2.04	8.68	1.51
375680	Aethaloperca_rogaa	Serranidae	Perciformes	127	141.83	68.42	24.96	37.41	33.7	21.55	22.96	7.01
403021	Aethaloperca_rogaa	Serranidae	Perciformes	212.4	165.79	76.06	34.91	46.28	37.71	26.44	23.96	8.11
325908	Aethaloperca_rogaa	Serranidae	Perciformes	193.4	173.91	77.9	28.08	50.89	42.49	25.19	27.58	5.56
402054	Afurcagobius_tamarensis	Gobiidae	Perciformes	2.26	53.25	8.7	10.3	6.2	7	7.3	4.4	1.9
402054	Afurcagobius_tamarensis	Gobiidae	Perciformes	2.95	56.35	9.85	11.15	7.7	10.95	8.3	5.4	1.7
402054	Afurcagobius_tamarensis	Gobiidae	Perciformes	3.99	60.5	10.3	14.5	8.2	11.25	11	5.5	2.4
226301	Agamyxis_albomaculatus	Doradidae	Siluriformes	3.09	45.9	11.9	18.8	5.6	5.8	9.1	4.2	1.3
265640	Agamyxis_albomaculatus	Doradidae	Siluriformes	55.99	110.5	34.8	41.7	15.1	14.5	19.8	10.5	2.9
317961	Agamyxis_pectinifrons	Doradidae	Siluriformes	3.95	47.85	13.34	20.71	7.45	9.13	13.21	3.95	2.96
177865	Agamyxis_pectinifrons	Doradidae	Siluriformes	6.03	54.6	16.85	22.69	8.64	11.3	17.43	5.17	3.26
305652	Agamyxis_pectinifrons	Doradidae	Siluriformes	11.09	65.27	18.24	28.39	8.92	12.58	20.99	6.77	2.55
261495	Agoniates_anchovia	Triportheidae	Characiformes	13.11	120.06	20.52	8.31	14.95	13.06	2.26	7.5	1.62
243222	Agoniates_anchovia	Triportheidae	Characiformes	17.3	129.53	23.33	9.34	17.18	15.05	2.33	8.69	1.97
261498	Agoniates_anchovia	Triportheidae	Characiformes	18.7	132.38	25.22	9.22	18.25	14.82	2.72	9.51	1.59
331208	Agoniates_halecinus	Triportheidae	Characiformes	35.4	151.7	30.6	13.6	18.5	18.7	5.8	11.2	3.6
103790_1	Agonopsis_chiloensis	Agonidae	Scorpaeniformes	4.9	86.12	12.07	16.66	10.01	8.14	10.06	4.27	1.72
103790_2	Agonopsis_chiloensis	Agonidae	Scorpaeniformes	10.6	128.09	15.24	19.4	12.38	11.98	11.79	4.76	2.43
103554	Agonopsis_vulsa	Agonidae	Scorpaeniformes	19	141.57	18.89	23.59	15.33	7.85	6.87	4.17	2.19
77483	Agonopsis_vulsa	Agonidae	Scorpaeniformes	18.5	140.2	18.93	23.8	16.57	10.69	12.58	3.57	2.13
126708	Agonopsis_vulsa	Agonidae	Scorpaeniformes	15.2	136.63	19.54	22.94	17.64	7.9	8.5	3.89	2.27
93826	Agonostomus_monticola	Mugilidae	Mugiliformes	129.9	174.48	48.3	28.5	22.8	17.7	14.25	17.4	6
130949	Agonostomus_monticola	Mugilidae	Mugiliformes	200.2	217.71	51.3	34.3	29	20.7	17.6	22.1	6.15
146056	Agonostomus_monticola	Mugilidae	Mugiliformes	280.5	183.54	66.8	47	25.6	22.7	13.7	22.7	6.2
17429	Agonus_cataphractus	Agonidae	Scorpaeniformes	21.6	132.1	20	28.9	11.58	11	12.48	3.88	1.82
3288	Agonus_cataphractus	Agonidae	Scorpaeniformes	20.1	124.37	20.03	28.3	10.03	10.66	12.28	2.62	1.58
39747	Agonus_cataphractus	Agonidae	Scorpaeniformes	27	131.43	22.65	32.59	13.17	11.65	13.32	2.75	1.79
146105	Agosia_chrysogaster	Cyprinidae	Cypriniformes	3.3	58.43	13.03	8.71	7.42	6.03	3.97	4.46	1.01
129962	Agosia_chrysogaster	Cyprinidae	Cypriniformes	2.9	53.63	13.78	8.61	6.4	4.57	2.86	3.66	1.07
146104	Agosia_chrysogaster	Cyprinidae	Cypriniformes	6.4	66.56	17.07	12.03	8.71	5.89	4.45	5.29	1.09
360479	Ahlia_egmontis	Ophichthidae	Anguilliformes	5.71	261	9.29	6.35	4.9	7.82	2.97	1.38	0.55
313796	Ahlia_egmontis	Ophichthidae	Anguilliformes	10.88	346	9.86	7.46	5.86	11.72	5.9	1.67	0.6
318515	Ahlia_egmontis	Ophichthidae	Anguilliformes	14.67	354	13.99	10.01	6.58	10.73	4.95	1.51	0.63
240506	Ahliesaurus_berryi	Notosudidae	Aulopiformes	0.5	77	6.2	5.9	5.2	11.2	3.2	2.4	0.9
241503	Ahliesaurus_berryi	Notosudidae	Aulopiformes	0.8	83	6.7	6.4	5.2	12.6	3.5	2.8	0.9
199047	Aidablennius_sphynx	Blenniidae	Perciformes	0.7	39.22	6.95	7.08	6.73	1.88	2.55	3.57	0.95
280148	Aidablennius_sphynx	Blenniidae	Perciformes	0.6	36.45	7.02	7.2	6.1	1.91	2.38	3.2	0.88
199408	Aidablennius_sphynx	Blenniidae	Perciformes	0.7	39.06	7.5	7.19	6.63	1.67	2.39	3.17	0.68
165080	Ailia_coila	Schilbeidae	Siluriformes	0.98	55.82	8.59	5.15	5.45	5.14	2.86	3.59	0.78
368478_2	Akarotaxis_nudiceps	Bathydraconidae	Perciformes	13.7	131.21	15.79	18.35	13.06	22.01	10.08	4.03	1.27
368478_1	Akarotaxis_nudiceps	Bathydraconidae	Perciformes	12.2	127.51	16.19	18.71	14.36	20.9	11.91	3.59	1.28
368478	Akarotaxis_nudiceps	Bathydraconidae	Perciformes	16.4	136.81	19.91	19.06	13.17	22.47	11.28	4.13	1.36
372517	Akysis_prashadi	Akysidae	Siluriformes	0.94	41.02	6.47	10.65	4.27	4.2	4.6	3.42	0.93
372517	Akysis_prashadi	Akysidae	Siluriformes	0.98	36.87	6.75	11.21	4.02	7.6	9.22	3.22	0.62
372517	Akysis_prashadi	Akysidae	Siluriformes	9.52	44.59	11.85	11.46	4.75	7.6	9.96	3.7	1.06
396256	Albula_nemoptera	Albulidae	Albuliformes	232.6	267	54	33.2	29.2	28.2	25.8	18	8.2
396255	Albula_nemoptera	Albulidae	Albuliformes	366.7	298	60.6	45.3	42.4	36	26	19.4	8.4
396259	Albula_nemoptera	Albulidae	Albuliformes	413.7	298	60.7	42	34.2	34.4	30.3	19.8	8.6
396269	Albula_vulpes	Albulidae	Albuliformes	259.3	262	56.4	43.21	32.76	23.99	23.08	18.38	8.76
46952	Albula_vulpes	Albulidae	Albuliformes	267.6	276	62.29	39.62	40.43	28.67	27.43	19.15	6.12
188440	Albula_vulpes	Albulidae	Albuliformes	511.4	319	70.12	50.44	39.86	56.55	NA	23.46	10.19
230154	Albulichthys_albuloides	Cyprinidae	Cypriniformes	5.6	71.75	12.47	9.23	9.85	7.03	2.48	7.2	1.71
230154	Albulichthys_albuloides	Cyprinidae	Cypriniformes	9.7	86.14	19.87	11.72	11.9	8.62	3.17	8.92	1.38
190211	Alburnoides_bipunctatus	Cyprinidae	Cypriniformes	9.2	79.43	23.13	9.81	11.31	7.07	4.84	7.5	1.48
41080	Alburnoides_bipunctatus	Cyprinidae	Cypriniformes	15	96.28	28.13	12.12	12.11	8.33	4.01	8.97	1.49
41068	Alburnoides_bipunctatus	Cyprinidae	Cypriniformes	16.9	98.22	30.01	11.56	13.74	8.67	4.25	9	1.46
143858	Alburnus_albidus	Cyprinidae	Cypriniformes	2.12	53.51	12.35	5.99	7.28	4.79	2.22	4.74	0.99
143858	Alburnus_albidus	Cyprinidae	Cypriniformes	2.05	52.9	13.68	6.52	7.29	5.1	2.52	4.74	1.18
143858	Alburnus_albidus	Cyprinidae	Cypriniformes	2.95	57.24	13.99	6.88	7.29	4.72	2.52	5.66	1.26
270911	Alburnus_alburnus	Cyprinidae	Cypriniformes	2.3	55.84	13.28	7.06	6.95	4.08	2.73	4.51	1.05
270911	Alburnus_alburnus	Cyprinidae	Cypriniformes	2.6	53.84	14.52	9.16	7.4	4.87	2.3	4.24	0.79
270911	Alburnus_alburnus	Cyprinidae	Cypriniformes	2.5	54.4	14.56	8.84	7.41	5.13	2.42	4.41	0.94
398310	Alburnus_alburnus	Cyprinidae	Cypriniformes	282.4	218.74	94.27	32.43	31.71	18.08	7.15	22.32	6.17
398310	Alburnus_alburnus	Cyprinidae	Cypriniformes	257.7	222.96	95.51	31.29	33.97	18.36	5.78	24.24	5.59
398310	Alburnus_alburnus	Cyprinidae	Cypriniformes	294.2	230.64	97.92	33.41	33.55	18.22	7.65	24.67	3.98
41062	Alburnus_arborella	Cyprinidae	Cypriniformes	7.8	91.5	18.2	8.7	11.7	7.7	1.7	7.2	1.4
276288	Alburnus_arborella	Cyprinidae	Cypriniformes	12.7	90.9	25	11.7	10.9	6.6	2.6	7.7	1.7
270905	Alburnus_arborella	Cyprinidae	Cypriniformes	32.6	135.8	31.6	15.2	16.9	11.5	3.1	11.9	2.4
143852	Alburnus_mossulensis	Cyprinidae	Cypriniformes	13.7	102.2	21.4	10.5	11.1	8.1	3.5	8.8	2.1
143852	Alburnus_mossulensis	Cyprinidae	Cypriniformes	25.5	137.4	28	13.3	13.8	11.2	3.7	11.9	1.8
143852	Alburnus_mossulensis	Cyprinidae	Cypriniformes	44.5	146.9	31.8	17.2	16.1	12.5	3.4	13.4	2.9
143853	Alburnus_orontis	Cyprinidae	Cypriniformes	7	84.59	18.83	10.03	11.46	8.32	2.87	7.25	2.11
143859	Alburnus_orontis	Cyprinidae	Cypriniformes	9.9	80.81	20.18	11.36	12.57	7.26	5.46	7.7	1.99
143853	Alburnus_orontis	Cyprinidae	Cypriniformes	12	97.6	21.27	10.75	12.43	8.88	4.35	8.64	2.28
201638	Aldrichetta_forsteri	Mugilidae	Mugiliformes	74	184.07	42.99	27.31	22.48	21.63	13.99	14.99	3.69
201638	Aldrichetta_forsteri	Mugilidae	Mugiliformes	109	191.3	48.85	30.7	26.13	20.74	15.78	17.04	4.01
272799_Queen_Victoria_Museum_Australia	Aldrichetta_forsteri	Mugilidae	Mugiliformes	247.6	246.18	56.62	37.71	29.1	22.55	13.23	24.54	8.52
319708	Aldrovandia_affinis	Halosauridae	Notacanthiformes	42.2	398.23	19.4	18.99	15.87	14.26	14	1.5	0.45
319707	Aldrovandia_affinis	Halosauridae	Notacanthiformes	46.24	437	22.05	18.17	14.78	18.6	14.16	1.76	0.34
319499	Aldrovandia_affinis	Halosauridae	Notacanthiformes	54.27	469.01	23.68	20.02	17.53	16.19	15.1	0.52	0.19
319703	Aldrovandia_phalacra	Halosauridae	Notacanthiformes	30	410	17.2	14	14.7	26.6	9.9	1.9	0.5
319703	Aldrovandia_phalacra	Halosauridae	Notacanthiformes	40.1	465	19.5	18.2	16.3	26.7	15.3	2	0.7
194958	Alectis_indica	Carangidae	Perciformes	869	376.4	199.29	40.37	136.78	43.75	16.11	14.77	15.11
194957	Alectis_indica	Carangidae	Perciformes	1213	431.9	214.98	41.07	137.08	43.45	15.9	16.65	14.73
54228_2	Alectrias_alectrolophus	Stichaeidae	Perciformes	3	90.2	9.5	6.18	6.32	6.12	4.4	3.52	0.71
54228_1	Alectrias_alectrolophus	Stichaeidae	Perciformes	3	86.65	10.15	6.04	6.03	5.78	4.18	3.44	0.68
54228_3	Alectrias_alectrolophus	Stichaeidae	Perciformes	3.3	84.85	10.45	7.37	6.43	6.86	5.9	3.39	0.76
71278	Alectrias_benjamini	Stichaeidae	Perciformes	3.4	75.3	12.3	6.4	6.2	4.5	3.7	3.3	0.8
71278	Alectrias_benjamini	Stichaeidae	Perciformes	3.8	76.4	12.3	6.9	5.6	4	5	2.5	0.8
71523	Alectrias_benjamini	Stichaeidae	Perciformes	4.6	76.5	13.8	7.8	6.7	4.6	5.5	3.4	1.3
201276	Alepisaurus_brevirostris	Alepisauridae	Aulopiformes	167.2	545.5	37.1	30.3	39	66.3	24.8	11.6	3
200817	Alepisaurus_brevirostris	Alepisauridae	Aulopiformes	195.8	653.5	38.6	26.7	38.8	72.7	16	9.7	3.6
251937-F61	Alepisaurus_ferox	Alepisauridae	Aulopiformes	311.6	622	62.25	31.96	55.9	94.35	19.04	17.7	10.68
251937-F61	Alepisaurus_ferox	Alepisauridae	Aulopiformes	266.2	705	64.22	31.86	54.16	107.02	11.11	15.89	10.9
251937-F59	Alepisaurus_ferox	Alepisauridae	Aulopiformes	479.4	725	69.14	34.98	59.97	108.03	26.86	19.98	12.3
212189	Alepocephalus_agassizii	Alepocephalidae	Osmeriformes	183.2	260.47	47.55	36.83	45.05	53.16	15.24	17.37	2.73
215576	Alepocephalus_agassizii	Alepocephalidae	Osmeriformes	129.6	232.37	48.84	32.26	36.97	45.34	6.33	17.29	2.29
215575	Alepocephalus_agassizii	Alepocephalidae	Osmeriformes	223.5	275.71	58.67	36.97	45.77	47.42	11.17	19.67	3.73
215590	Alepocephalus_bairdii	Alepocephalidae	Osmeriformes	19.2	156.1	19.7	16.6	19	25	4	9	2.7
215590	Alepocephalus_bairdii	Alepocephalidae	Osmeriformes	25	167.15	23.7	17.7	21.7	25.9	5.1	8.6	2.6
215590	Alepocephalus_bairdii	Alepocephalidae	Osmeriformes	35.4	186.97	26.5	19.6	22.3	27.5	5.2	11.2	3.1
371939	Alepocephalus_bicolor	Alepocephalidae	Osmeriformes	41.7	185.2	26	20.2	19.5	23.8	4.8	10.2	2.9
398544	Alepocephalus_bicolor	Alepocephalidae	Osmeriformes	57.4	212.9	32	22.1	23.1	25.1	9.2	12.7	3
398545	Alepocephalus_bicolor	Alepocephalidae	Osmeriformes	65.1	234.8	35	19	24.8	25.6	8.1	12.9	3.9
215594	Alepocephalus_owstoni	Alepocephalidae	Osmeriformes	156.2	276.5	48	32.6	34.8	37.7	12.6	17.5	3.8
215593	Alepocephalus_owstoni	Alepocephalidae	Osmeriformes	305.4	318.74	58.3	41.3	41.9	45.7	8.7	23.3	4.1
215594	Alepocephalus_owstoni	Alepocephalidae	Osmeriformes	462.2	326.6	72.3	47.3	49.8	48.2	14.2	25	4.2
215581	Alepocephalus_tenebrosus	Alepocephalidae	Osmeriformes	82.9	222.85	32.73	26.94	32.61	34.33	6.71	14.67	2.14
77466	Alepocephalus_tenebrosus	Alepocephalidae	Osmeriformes	110.3	246.12	41.52	29.03	31.2	36.15	8.62	14.2	2.55
215580	Alepocephalus_tenebrosus	Alepocephalidae	Osmeriformes	153.2	237.63	55.65	26.57	33.49	35.18	8.23	21.21	2.44
230111	Alestes_baremoze	Alestidae	Characiformes	35	145.1	31.3	14.9	17.1	8.9	4.9	13.6	3.2
52084	Alestes_baremoze	Alestidae	Characiformes	30.9	137.8	32.3	13.4	16.4	8.3	4.4	13.7	2.8
61311	Alestes_baremoze	Alestidae	Characiformes	58.9	172.2	42	15.2	18.2	9.3	4.3	14.2	5.9
119132	Alestes_macrophthalmus	Alestidae	Characiformes	71.5	169.1	47.1	18.9	19.2	11.4	5.5	16.9	4.7
42367	Alestes_macrophthalmus	Alestidae	Characiformes	101.3	188.7	51.6	21.3	24.1	13.7	6.9	17.4	4.5
42367	Alestes_macrophthalmus	Alestidae	Characiformes	226.3	242.7	69.8	30	35.5	17.9	11.1	22.6	6
246153	Alfaro_cultratus	Poeciliidae	Cyprinodontiformes	1.26	39.35	11.55	6.41	4.91	3.95	3.04	5.74	1.02
74245	Alfaro_cultratus	Poeciliidae	Cyprinodontiformes	4.2	60.36	18.08	10.02	7.44	4.98	3.73	8.6	1.37
74245	Alfaro_cultratus	Poeciliidae	Cyprinodontiformes	4.53	62.43	18.76	9.01	7.17	5.47	3.38	8.47	1.33
130922	Algansea_lacustris	Cyprinidae	Cypriniformes	43.92	151.1	29.39	19.1	16.92	11.36	7.56	18.07	4.7
161277	Algansea_lacustris	Cyprinidae	Cypriniformes	57.73	141.35	35.8	24.2	18.31	11.34	8.32	15.57	4.31
131689	Algansea_lacustris	Cyprinidae	Cypriniformes	76.11	167.12	36.38	25.44	20.13	15.27	8.35	17.67	4.55
130931	Algansea_tincella	Cyprinidae	Cypriniformes	32.8	122.77	31.41	17.94	15.82	11.14	6.09	14.82	3.09
48211	Algansea_tincella	Cyprinidae	Cypriniformes	59.4	137.35	39.36	24.3	18.01	12.89	8.48	17.69	3.85
55746	Algansea_tincella	Cyprinidae	Cypriniformes	89.1	153.19	44.89	30.55	19.07	11.5	12.55	19.84	5.67
211517	Alloclinus_holderi	Labrisomidae	Perciformes	2.76	58.8	11.7	8.1	8.2	8.5	5.2	4.4	0.6
211517	Alloclinus_holderi	Labrisomidae	Perciformes	3.66	64.3	12.5	9.3	7.5	9.1	4.5	4.7	0.9
201164	Alloclinus_holderi	Labrisomidae	Perciformes	6.51	76.2	16.1	11.3	9.3	10	6.5	5.2	1.3
307599	Allocyttus_verrucosus	Oreosomatidae	Zeiformes	166.5	167.72	95.46	38.06	63.09	37.4	21.33	9.82	2.8
307599	Allocyttus_verrucosus	Oreosomatidae	Zeiformes	182	174.28	101.44	41.15	72.88	40.31	12.71	10.48	3.71
307599	Allocyttus_verrucosus	Oreosomatidae	Zeiformes	195.7	177.46	111.31	38.4	71.69	38.11	18.92	11.11	3.05
220574	Allodontichthys_hubbsi	Goodeidae	Cyprinodontiformes	0.78	33.28	8.66	6.01	4.76	2.61	2.65	4.88	0.96
220574	Allodontichthys_hubbsi	Goodeidae	Cyprinodontiformes	0.98	37.49	8.75	7	5.91	2.71	2.84	5.61	1.05
220574	Allodontichthys_hubbsi	Goodeidae	Cyprinodontiformes	1.17	39.04	9.41	6.86	5.56	2.67	2.74	5.5	1.07
215779	Allodontichthys_tamazulae	Goodeidae	Cyprinodontiformes	1.82	43.29	11.11	7.37	6.74	3.54	2.81	5.89	1.16
215779	Allodontichthys_tamazulae	Goodeidae	Cyprinodontiformes	2.12	45.25	11.73	8.17	6.66	3.5	2.73	6.22	1.35
215779	Allodontichthys_tamazulae	Goodeidae	Cyprinodontiformes	2.19	45.49	12.51	7.87	7.11	4.2	3.09	6.45	1.22
215781	Allodontichthys_zonistius	Goodeidae	Cyprinodontiformes	1.74	42.59	11.31	7.31	6.53	3.86	2.59	6.45	0.92
215781	Allodontichthys_zonistius	Goodeidae	Cyprinodontiformes	2.34	48.91	11.47	8.77	8.14	4.39	3.23	6.6	0.94
215781	Allodontichthys_zonistius	Goodeidae	Cyprinodontiformes	2.61	46.64	14.35	8.96	8.27	4.23	2.85	7.98	1.02
177073	Allomycterus_pilatus	Diodontidae	Tetraodontiformes	352.8	188	51.1	56.8	43.1	33.2	41	13.7	5.9
176807	Allomycterus_pilatus	Diodontidae	Tetraodontiformes	391.6	193	54.2	60.2	46.4	30.3	45.3	14.1	6.2
130907	Alloophorus_robustus	Goodeidae	Cyprinodontiformes	22.34	88.27	30.78	20.03	13.42	5.22	6.13	16.25	2.23
161293	Alloophorus_robustus	Goodeidae	Cyprinodontiformes	37	105.09	37.04	21.99	17.53	13.38	8.83	17.63	3.52
37799	Alloophorus_robustus	Goodeidae	Cyprinodontiformes	86.77	154.57	47.8	26.5	25.06	20.5	10.89	24.82	3.63
188125	Allosmerus_elongatus	Osmeridae	Osmeriformes	7.19	111.69	13.18	11.06	12.43	15.96	7.76	5.56	2.37
27136	Allosmerus_elongatus	Osmeridae	Osmeriformes	7.15	113.6	13.97	7.93	11.81	15.07	4.08	5.85	2.09
27136	Allosmerus_elongatus	Osmeridae	Osmeriformes	9.83	96.3	15.49	9.99	11.66	13.97	4.92	5.07	2.69
218753	Allotoca_diazi	Goodeidae	Cyprinodontiformes	2.09	45.36	14.54	8	6.99	4.43	2.24	5.76	1.08
218753	Allotoca_diazi	Goodeidae	Cyprinodontiformes	2.44	51.45	14.82	8.3	7.99	4.41	2.43	6.27	1.17
218753	Allotoca_diazi	Goodeidae	Cyprinodontiformes	6.24	65.96	19.39	11.53	9.15	5.13	3.33	9.1	1.34
161314	Allotoca_dugesii	Goodeidae	Cyprinodontiformes	0.86	34.22	9.7	6.64	5.4	3.02	1.91	4.95	0.74
131947	Alosa_aestivalis	Clupeidae	Clupeiformes	130.3	212.82	60.67	21.81	29.9	24.56	4.99	20.25	3.43
32645	Alosa_aestivalis	Clupeidae	Clupeiformes	193.3	205.91	61.4	29.49	29.82	24.54	5.5	19.96	3.6
32642	Alosa_aestivalis	Clupeidae	Clupeiformes	175.2	216.75	66.59	25.24	31.7	25.7	8.07	20.74	6.52
397871	Alosa_agone	Clupeidae	Clupeiformes	194.8	258.51	63.64	26.66	36.95	35.74	7.76	18.9	4.68
397872	Alosa_alosa	Clupeidae	Clupeiformes	328.8	261.26	76.67	36.91	38.35	34.04	10.97	23.23	5.74
MO-MMSC323713	Alosa_alosa	Clupeidae	Clupeiformes	443.2	321.1	88	38.19	51.08	49.21	11.12	26.06	8.39
143891	Alosa_caspia_caspia	Clupeidae	Clupeiformes	39.8	127.1	39.27	17.41	21.55	20.08	6.52	11.41	3.39
143891	Alosa_caspia_caspia	Clupeidae	Clupeiformes	40.7	125.88	39.71	20.93	20.96	19.55	4.4	11.72	3.26
37255	Alosa_caspia_caspia	Clupeidae	Clupeiformes	153.6	241.45	63	27.94	37.87	40.59	6.51	19.96	4.78
30159	Alosa_chrysochloris	Clupeidae	Clupeiformes	210.8	249.36	68.5	27.01	37.15	39.06	6.9	22.3	5.91
43908	Alosa_chrysochloris	Clupeidae	Clupeiformes	246.9	273.35	69.28	30.64	38.66	41.28	10.23	24.2	5.23
20029	Alosa_chrysochloris	Clupeidae	Clupeiformes	228.6	266.27	75.9	28.38	39.95	43.69	13.23	26.89	6.53
Program TN-MMSC; Vessel Hanoun; 317329	Alosa_fallax	Clupeidae	Clupeiformes	42.6	149.5	42.6	15.3	22.9	22.1	3.4	13.8	3.5
Program TN-IN-MMSC; Vessel Dauphin; 317329	Alosa_fallax	Clupeidae	Clupeiformes	116	203.8	54.9	21.8	31.2	30.5	5.9	16.1	4.5
Program MO-MMSC; Vessel Espadon; 317329	Alosa_fallax	Clupeidae	Clupeiformes	191.5	261.2	60.8	26.8	36	35.2	5.8	19.9	6.8
45182	Alosa_mediocris	Clupeidae	Clupeiformes	115.4	203.38	60.89	21.76	30.39	31.16	6.68	21.46	4.91
118156	Alosa_mediocris	Clupeidae	Clupeiformes	177.5	225.62	65.97	24.92	36.67	35.01	10.77	21.96	4.98
20189	Alosa_mediocris	Clupeidae	Clupeiformes	442	310.84	89.55	36.52	41.93	43.84	12.29	29.43	6.91
329948	Alosa_pseudoharengus	Clupeidae	Clupeiformes	188.2	218.43	72.52	25.42	36.48	28.78	6.12	22.23	4.88
93836	Alosa_pseudoharengus	Clupeidae	Clupeiformes	202	223.29	72.78	27.36	33.47	28.61	5.99	22.71	5.32
41977	Alosa_pseudoharengus	Clupeidae	Clupeiformes	237.8	260.93	82.39	28.54	40.99	36.77	8.82	26.83	5.6
Woods Hole V.N. Edwards	Alosa_sapidissima	Clupeidae	Clupeiformes	150.2	211.09	62.23	24.28	32.15	37.28	5.43	17.67	5.42
88404	Alosa_sapidissima	Clupeidae	Clupeiformes	135.6	215.9	62.93	24.25	30.72	32.07	5.57	19.79	5.63
17788	Alosa_sapidissima	Clupeidae	Clupeiformes	251.2	301.22	75.98	29.28	47.07	47.51	7.58	25.46	6.69
170026	Alphestes_afer	Serranidae	Perciformes	86.3	141.28	48.04	29.38	28.49	27.33	29.38	16.47	4.22
9821	Alphestes_afer	Serranidae	Perciformes	106.8	155.71	50.06	25.77	26.02	29.67	20.99	19.08	4.76
35057	Alphestes_afer	Serranidae	Perciformes	112.2	152.15	55.03	25	27.6	30.71	20.82	19.49	4.16
366792	Alphestes_multiguttatus	Serranidae	Perciformes	34.5	111.62	38.21	22.84	18.48	20.92	12.49	12.24	2.86
80276	Alphestes_multiguttatus	Serranidae	Perciformes	51.6	123.68	44.36	22.38	21.51	24.7	15.52	13.83	3.42
29519	Alphestes_multiguttatus	Serranidae	Perciformes	83.4	148.53	54.4	26.81	25.5	28.11	18.98	16.75	3.62
282339	Altrichthys_curatus	Pomacentridae	Perciformes	0.41	21.06	11.21	3.98	6.89	3.06	1.72	2.51	0.43
348456	Altrichthys_curatus	Pomacentridae	Perciformes	2.81	38.4	20.95	7.12	13.49	3.81	2.59	5.2	0.65
348456	Altrichthys_curatus	Pomacentridae	Perciformes	2.53	36.95	20.96	6.9	14.43	4.43	2.57	5.01	0.73
148340	Aluterus_heudelotii	Monacanthidae	Tetraodontiformes	81.1	156.96	81.08	18.33	78.09	10.43	8.29	16.62	6.21
316650	Aluterus_heudelotii	Monacanthidae	Tetraodontiformes	138.6	207.3	91.56	22.06	84.73	12.06	11.27	16.38	5.21
152043	Aluterus_heudelotii	Monacanthidae	Tetraodontiformes	225.5	229.5	100.87	26.3	91.28	11.7	12.42	21.74	6.34
397730	Aluterus_monoceros	Monacanthidae	Tetraodontiformes	70.5	160.97	62.9	18.1	63.5	7.5	7.1	14.7	5
397731	Aluterus_monoceros	Monacanthidae	Tetraodontiformes	79.5	172.8	68.4	18.8	66.9	8.1	7.5	14.4	6.1
405891	Aluterus_monoceros	Monacanthidae	Tetraodontiformes	165.7	229	87.8	24.4	84.7	7.9	9.45	17.9	7.3
125587	Aluterus_schoepfii	Monacanthidae	Tetraodontiformes	87.4	193	78.1	15.5	75.9	5.7	6.8	19.4	5.4
88636	Aluterus_schoepfii	Monacanthidae	Tetraodontiformes	108.9	187	84	17.8	81.5	6.2	9.1	17.6	5.1
45215	Aluterus_schoepfii	Monacanthidae	Tetraodontiformes	84.4	190	87.9	17.1	83.5	6	6.7	19.1	3.4
32041	Aluterus_scriptus	Monacanthidae	Tetraodontiformes	148.4	228.9	70.25	20.79	67.19	11.6	8.55	23.03	5.94
416202	Aluterus_scriptus	Monacanthidae	Tetraodontiformes	218.2	262.4	79.79	25.08	88.65	8.56	13.17	27.07	8.4
82569	Aluterus_scriptus	Monacanthidae	Tetraodontiformes	134.2	242.5	82.53	22.64	75.07	10.83	9.74	26.69	5.9
370482	Amanses_scopas	Monacanthidae	Tetraodontiformes	112.5	132.61	75.5	22.25	69.14	10.93	12.07	26.2	6.74
392430	Amanses_scopas	Monacanthidae	Tetraodontiformes	162.1	154.08	84.05	26.9	69.26	12.59	14.69	28	8.02
424195	Amanses_scopas	Monacanthidae	Tetraodontiformes	187.6	163.7	94.69	27.82	84.72	15.66	15.09	30.81	7.86
376782	Amaralia_hypsiura	Aspredinidae	Siluriformes	0.9	39.2	5.7	12.9	3.6	3.6	5.4	4.6	0.6
134771	Amatitlania_nigrofasciata	Cichlidae	Perciformes	16.47	72.4	35.8	15.7	23	7.5	6	11.5	2.1
114361	Amatitlania_nigrofasciata	Cichlidae	Perciformes	28.41	82.4	41.2	19.6	26.5	8.9	7.7	13.2	2
114361	Amatitlania_nigrofasciata	Cichlidae	Perciformes	30.85	85.3	42.6	19.4	27.5	9.3	8	13.3	2.3
316313	Ambassis_agassizii	Ambassidae	Perciformes	1.71	38.1	16	6.2	7.4	5.7	2.9	6	0.9
301274	Ambassis_agassizii	Ambassidae	Perciformes	3.06	45.4	18.5	7.5	10.9	7	3.6	7.7	1.2
196361	Ambassis_agassizii	Ambassidae	Perciformes	1.81	50.5	19.3	5.55	12.2	7.8	2.8	6.5	0.9
217170	Ambassis_agrammus	Ambassidae	Perciformes	2.91	42.3	19	7.7	10.7	7.7	3.75	6.8	0.8
173828	Ambassis_agrammus	Ambassidae	Perciformes	3.71	46.6	21.35	6.75	9.85	6.8	3.7	7.2	1
217164	Ambassis_agrammus	Ambassidae	Perciformes	3.61	47.3	22.35	8.1	11.25	7	3.75	7.5	1.3
180077	Ambassis_commersoni	Ambassidae	Perciformes	32.3	107.38	47.43	16.21	26.09	18.84	6.38	15.34	2.68
180077	Ambassis_commersoni	Ambassidae	Perciformes	37.9	109.84	50.37	18.21	28.81	22.38	8.52	15.66	2.32
180077	Ambassis_commersoni	Ambassidae	Perciformes	44.8	115.65	52.64	18.94	29.46	22.27	7.17	17.12	3.04
177166	Ambiserrula_jugosa	Platycephalidae	Scorpaeniformes	49.7	153	19.5	41.2	16.7	32.9	25.7	8.5	5.5
16919	Ambloplites_ariommus	Centrarchidae	Perciformes	64.2	117.13	51.27	22.63	28.55	22.64	17.71	16.12	3.32
237619	Ambloplites_ariommus	Centrarchidae	Perciformes	127.3	156.52	61.76	30.27	41.58	30.09	22.62	20.23	3.07
237620	Ambloplites_ariommus	Centrarchidae	Perciformes	252.5	177.14	85.06	38.69	50.22	32.73	29.06	25.01	5.08
200793	Ambloplites_rupestris	Centrarchidae	Perciformes	194.1	164.9	72.33	32.53	44.45	29.98	24.59	24.01	7.05
65148	Ambloplites_rupestris	Centrarchidae	Perciformes	274.1	196.31	77.88	39.48	48.05	30.59	27.28	28.52	8.59
262	Ambloplites_rupestris	Centrarchidae	Perciformes	347.6	204.57	90.5	43.17	58.03	28.75	27.78	28.69	8.15
109635	Amblyceps_mangois	Amblycipitidae	Siluriformes	1.36	48.72	7.14	8.69	4.08	5.4	7.01	5.39	1.12
109634	Amblyceps_mangois	Amblycipitidae	Siluriformes	1.73	51.71	7.27	9.27	4.36	6.79	8.08	5.12	0.63
109633	Amblyceps_mangois	Amblycipitidae	Siluriformes	1.07	44.5	8.06	7.8	3.18	3.95	5.05	5.1	1.2
341200	Amblychaeturichthys_hexanema	Gobiidae	Perciformes	2.9	63.8	12.5	10.6	8.1	8.5	6	4.2	0.7
326218	Amblychaeturichthys_hexanema	Gobiidae	Perciformes	11.64	93.5	18.2	17.2	12	11.5	12.1	5.8	1.3
44884	Amblychaeturichthys_hexanema	Gobiidae	Perciformes	21.63	122.2	20.9	18.5	17	15.6	10.4	9.7	2.1
59579	Amblychaeturichthys_sciistius	Gobiidae	Perciformes	2.63	59.5	10.2	9.05	8.5	7.55	6	5.5	2
117978	Amblychaeturichthys_sciistius	Gobiidae	Perciformes	2.24	54	10.9	8.7	8.5	8.5	6	4.6	1.1
71416	Amblychaeturichthys_sciistius	Gobiidae	Perciformes	4.39	69.9	12.8	10.3	10.4	8.9	7.1	5.9	1.6
71416	Amblychaeturichthys_sciistius	Gobiidae	Perciformes	4.79	70.8	14	11.8	10.3	9.1	6.5	5.8	2.1
141985	Amblycirrhitus_bimacula	Cirrhitidae	Perciformes	5.4	57.5	17.97	10.22	11.67	11.18	6.41	5.78	1.18
209562	Amblycirrhitus_bimacula	Cirrhitidae	Perciformes	5.6	57.89	18.16	11.1	11.41	10.7	6.95	6.26	1.43
296322	Amblycirrhitus_bimacula	Cirrhitidae	Perciformes	10.5	69.52	NA	12.63	14.74	10.71	6.86	7.84	1.25
305446	Amblycirrhitus_pinos	Cirrhitidae	Perciformes	6.4	56.31	22.28	11.62	12.88	7.86	4.45	7.75	1.15
323660	Amblycirrhitus_pinos	Cirrhitidae	Perciformes	6.7	59.14	23.48	10.86	13.68	7.9	5.26	7.57	1.2
267876	Amblycirrhitus_pinos	Cirrhitidae	Perciformes	27.6	92.15	36.28	18.77	20.3	12.38	9.48	11.62	2.24
289522	Amblydoras_affinis	Doradidae	Siluriformes	0.35	25.1	5.1	8.9	3.7	2.4	4.2	1.8	0.8
429185	Amblyeleotris_fasciata	Gobiidae	Perciformes	0.16	23	4.8	2.5	2.9	3.5	1.6	2.6	0.7
263591	Amblyeleotris_fasciata	Gobiidae	Perciformes	0.37	31.1	5.6	4.2	4.3	4.5	2.9	2.7	0.6
424958	Amblyeleotris_fasciata	Gobiidae	Perciformes	0.66	34.7	6.9	4.5	5.3	4.6	3.1	3.8	1.2
264405	Amblyeleotris_guttata	Gobiidae	Perciformes	4.65	67.5	12.2	9.5	9	9.4	5.7	7.5	2.2
363904	Amblyeleotris_guttata	Gobiidae	Perciformes	4.75	66.65	13.3	10.4	9.3	9.1	6.4	7.5	2.25
264415	Amblyeleotris_guttata	Gobiidae	Perciformes	6.45	75	14.2	13.7	12	9.1	8.9	7.6	1.7
365288	Amblyeleotris_gymnocephala	Gobiidae	Perciformes	1.9	59.85	9.98	7.68	7.47	7.02	4.55	5.37	0.99
365288	Amblyeleotris_gymnocephala	Gobiidae	Perciformes	3.8	76.66	12.4	12.36	9.06	8.53	7.53	6.68	1.1
218977	Amblyeleotris_periophthalma	Gobiidae	Perciformes	0.42	37.2	5.9	4.6	5.2	5.6	3	3.5	0.7
365526	Amblyeleotris_periophthalma	Gobiidae	Perciformes	0.63	40.1	6.7	4.4	5.9	5.5	3.3	3.6	0.7
347791	Amblyeleotris_periophthalma	Gobiidae	Perciformes	0.92	42.9	8.4	6.3	6.3	5.3	4.2	4.3	0.8
263361	Amblyeleotris_sungami	Gobiidae	Perciformes	0.8	51.98	6.85	7.75	6.5	6.32	4.28	5.26	0.59
263371	Amblyeleotris_sungami	Gobiidae	Perciformes	1.2	47.57	7.47	6.31	5.91	5.9	3.85	4.69	0.63
263352	Amblyeleotris_sungami	Gobiidae	Perciformes	3.4	64.96	11.12	9.72	8.58	7.71	4.78	6.48	1.17
264402	Amblyeleotris_wheeleri	Gobiidae	Perciformes	0.93	37.1	7.5	7.3	6.2	5.4	5	3.9	1
347419	Amblyeleotris_wheeleri	Gobiidae	Perciformes	1.48	44	8.3	7.7	7	6.6	5	4.4	1.2
264461	Amblyeleotris_wheeleri	Gobiidae	Perciformes	1.37	43.7	8.6	6.2	6.5	6.3	3.2	4.4	1.5
119688	Amblygaster_clupeoides	Clupeidae	Clupeiformes	35.6	138.6	31	16.4	19.7	12.8	3.1	10.5	4.2
338365	Amblygaster_clupeoides	Clupeidae	Clupeiformes	64.4	176.1	35.5	20	21.9	16	4	11.4	3.9
276376	Amblygaster_clupeoides	Clupeidae	Clupeiformes	64.6	154.4	37.2	22.2	22.7	15.1	4.2	11.4	4.4
424947	Amblyglyphidodon_aureus	Pomacentridae	Perciformes	26.5	75.8	47.2	15.4	28.2	7	6.8	13	2.2
365067	Amblyglyphidodon_aureus	Pomacentridae	Perciformes	58.2	92.8	59.5	20.7	32.4	7.3	5.7	15.2	3.2
95027	Amblyglyphidodon_aureus	Pomacentridae	Perciformes	53.85	98.5	62.1	18.3	32.1	9	8.7	16.6	3.4
95223	Amblyglyphidodon_curacao	Pomacentridae	Perciformes	16.93	72.35	40.97	12.27	22.65	6.52	4.94	10.92	1.59
95175	Amblyglyphidodon_curacao	Pomacentridae	Perciformes	21.34	76.88	43.52	13.21	22.64	5.89	2.91	11.7	2.23
215942	Amblyglyphidodon_curacao	Pomacentridae	Perciformes	30.7	80.06	46.98	15.82	27.62	8.31	6.49	13.36	2.84
210118	Amblyglyphidodon_leucogaster	Pomacentridae	Perciformes	26.46	74.3	46.6	14.7	35.7	6.5	6.2	12.1	2.5
364513	Amblyglyphidodon_leucogaster	Pomacentridae	Perciformes	22.06	77.8	47.4	13.9	26.1	6.2	5.5	11.9	2.5
358435	Amblyglyphidodon_leucogaster	Pomacentridae	Perciformes	51.6	96.9	56	20.6	33.1	7.9	8.3	14.9	3.7
211528	Amblygobius_albimaculatus	Gobiidae	Perciformes	5.2	64.9	17.6	11.4	10.7	7.3	5.5	8.9	1.1
211530	Amblygobius_albimaculatus	Gobiidae	Perciformes	9.2	77.9	20	13	13	8.2	6.5	11.2	1.6
211532	Amblygobius_albimaculatus	Gobiidae	Perciformes	9	76.3	21.5	13.2	11.5	9	6.5	10.6	1.7
378189	Amblygobius_nocturnus	Gobiidae	Perciformes	0.8	38	6.74	5.8	5.52	4.93	3.71	3.62	0.57
378154	Amblygobius_nocturnus	Gobiidae	Perciformes	0.7	36.66	6.99	5.23	4.9	4.7	2.92	3.45	0.49
379847	Amblygobius_nocturnus	Gobiidae	Perciformes	0.9	41.79	7.1	6.1	6.25	5.2	4.04	4.25	0.58
211209	Amblygobius_phalaena	Gobiidae	Perciformes	3.6	56.7	14.7	9.23	8.96	7.03	5.11	7.88	1.02
211206	Amblygobius_phalaena	Gobiidae	Perciformes	5.8	64.8	16.53	12.08	11.41	8.49	7.82	8.95	1.28
211239	Amblygobius_phalaena	Gobiidae	Perciformes	4.2	60.25	16.78	10.1	9.82	8.27	6.1	8.49	1.1
303446	Amblygobius_sphynx	Gobiidae	Perciformes	17.7	89.67	24.81	16.62	17.36	12.52	9.58	12.66	1.93
327871	Amblygobius_sphynx	Gobiidae	Perciformes	16.1	87.02	27.88	16.4	17.17	12.22	7.7	11.64	1.7
436147	Amblygobius_sphynx	Gobiidae	Perciformes	26.2	104.52	29.86	20.29	21.91	14.48	12.47	15.44	2.43
237003	Amblyopsis_rosae	Amblyopsidae	Percopsiformes	0.7	34.6	6	7.5	4.2	4.3	4.8	5.1	1.2
48867	Amblyopsis_spelaea	Amblyopsidae	Percopsiformes	3.6	57.88	9.56	12.88	8.36	15.22	8.83	6.22	2.21
57800	Amblyopsis_spelaea	Amblyopsidae	Percopsiformes	3.8	67.63	11.33	17.47	11.62	18.98	10.6	6.28	1.9
77946	Amblyopsis_spelaea	Amblyopsidae	Percopsiformes	8.9	76.77	13.06	16.55	10.61	17.23	12.44	9.02	3.06
171160	Amblypharyngodon_chulabhornae	Cyprinidae	Cypriniformes	0.4	29.1	8.1	4	4.4	2.5	1.1	3.2	0.5
270918	Amblypharyngodon_melettinus	Cyprinidae	Cypriniformes	5.1	66.4	18.8	9.5	9.5	5.9	2.5	7.7	1.3
270915	Amblypharyngodon_melettinus	Cyprinidae	Cypriniformes	6	69.6	19.2	9.6	10.2	6.4	2.4	8	1
270915	Amblypharyngodon_melettinus	Cyprinidae	Cypriniformes	8	74.7	20.3	10.3	10.3	5.3	2.3	8.6	1.4
165120	Amblypharyngodon_mola	Cyprinidae	Cypriniformes	0.55	31.15	8.26	4.45	4.7	3.16	1.42	3.16	0.6
246001	Ameiurus_brunneus	Ictaluridae	Siluriformes	176	206.58	34.5	59.12	31.56	37.82	51.36	21.41	3.11
40437	Ameiurus_brunneus	Ictaluridae	Siluriformes	115.92	195.68	34.52	50	25.1	29	41.1	20.6	3
40621	Ameiurus_brunneus	Ictaluridae	Siluriformes	255.2	247.95	35.6	60.5	30.1	41.6	60.5	24.9	6.2
423949	Ameiurus_catus	Ictaluridae	Siluriformes	124.4	174.56	46.11	41.59	21.32	25.72	32.88	16.74	3.1
47678	Ameiurus_catus	Ictaluridae	Siluriformes	179.5	204	49.9	48.58	24.57	32.99	38.05	20.09	3.54
143249	Ameiurus_catus	Ictaluridae	Siluriformes	277.9	222.05	57.18	57.59	31.76	41.27	50.51	22.19	4.2
74930	Ameiurus_melas	Ictaluridae	Siluriformes	96.68	172.53	34.4	41.45	23.21	31.48	32.59	21.56	7.22
246035	Ameiurus_melas	Ictaluridae	Siluriformes	109.43	177.23	41.19	43.52	23.32	31.86	38.33	19.74	7.81
401186	Ameiurus_melas	Ictaluridae	Siluriformes	152.8	170.42	58.13	47.14	26.46	31.98	41.93	19.89	6.68
82280	Ameiurus_natalis	Ictaluridae	Siluriformes	346.1	250.85	57.3	60.3	34.55	46.65	47.3	32.55	4.9
108948	Ameiurus_natalis	Ictaluridae	Siluriformes	361	250.78	60.85	64.7	34	51.95	54	30.2	4.5
77868	Ameiurus_natalis	Ictaluridae	Siluriformes	340	226.82	62.25	65.2	39.35	44.1	58.7	31.4	5.35
395678	Ameiurus_nebulosus	Ictaluridae	Siluriformes	265.3	221.5	58.51	54.87	29.45	33.21	46.71	23.86	4.66
246116	Ameiurus_nebulosus	Ictaluridae	Siluriformes	481.1	277.51	58.9	70.18	38.25	54.66	54.09	31.21	7.64
396317	Ameiurus_nebulosus	Ictaluridae	Siluriformes	423.5	274.5	67.5	73.47	40.33	47.17	59.71	29.3	4.7
197958	Ameiurus_platycephalus	Ictaluridae	Siluriformes	114.9	198	34.2	45	21	32.15	39.35	22.55	3.6
197959	Ameiurus_platycephalus	Ictaluridae	Siluriformes	174.6	217.58	39.3	53.9	24.9	38.85	48.3	23.1	4.1
197956	Ameiurus_platycephalus	Ictaluridae	Siluriformes	203.5	208.91	51.7	52	26.5	35.95	47.7	23.75	4.35
288553	Amissidens_hainesi	Ariidae	Siluriformes	31.7	128.59	28.17	27.76	14.39	15.35	17.44	9.66	2.48
129016	Ammocrypta_beanii	Percidae	Perciformes	0.4	36.3	4.6	4.4	3.2	3.1	2.7	2.4	0.9
129041	Ammocrypta_beanii	Percidae	Perciformes	0.6	45.4	5	4.7	4.3	3.1	2.7	2.7	1
403608	Ammocrypta_beanii	Percidae	Perciformes	0.7	44.5	5.4	5.1	3.9	3.1	2.4	2.6	1.1
210652_1	Ammocrypta_bifascia	Percidae	Perciformes	1.4	53.79	6.48	7.08	5.29	5.28	4.86	3.38	1.52
210652_2	Ammocrypta_bifascia	Percidae	Perciformes	1.4	51.47	6.51	7.25	5.2	4.68	4.44	3.15	1.8
43549	Ammocrypta_bifascia	Percidae	Perciformes	1.5	53.23	7.25	7.13	5.22	4.94	4.87	3.63	1.59
39943	Ammocrypta_clara	Percidae	Perciformes	0.3	37.4	4	3.3	3	2.1	2.6	2.4	0.6
39943	Ammocrypta_clara	Percidae	Perciformes	0.6	48	5.2	4.5	3.9	2.5	2.8	3	0.9
36337	Ammocrypta_clara	Percidae	Perciformes	0.6	42.3	6	3.8	4.1	3.3	2.7	2.8	0.7
242729	Ammocrypta_meridiana	Percidae	Perciformes	0.6	43.37	4.84	4.54	3.76	2.56	2.62	2.97	0.63
36102	Ammocrypta_pellucida	Percidae	Perciformes	0.6	47.4	4.39	5.42	4.25	3.54	3.05	3.03	1.13
73640	Ammocrypta_pellucida	Percidae	Perciformes	0.8	43.43	4.95	5.08	4.02	3.34	3.42	2.97	1.16
177292	Ammocrypta_pellucida	Percidae	Perciformes	0.6	44.13	5.3	5.64	3.58	3.22	2.98	2.68	1.14
36444	Ammocrypta_vivax	Percidae	Perciformes	0.4	40.3	4.7	4.2	3.7	2.3	2.1	2.8	0.9
173126	Ammocrypta_vivax	Percidae	Perciformes	1.2	53.3	6.3	5.6	4.8	2.9	3.2	3.3	1.2
172152	Ammocrypta_vivax	Percidae	Perciformes	1.4	53.8	7.1	6.5	3.8	3.5	3	3.8	1.3
303532	Ammodytes_americanus	Ammodytidae	Perciformes	3.27	119.64	7.79	7.36	5.88	9.2	3.08	2.24	0.62
325944	Ammodytes_americanus	Ammodytidae	Perciformes	3.98	111.95	9.26	6.69	5.6	8.86	2.97	2.64	0.69
87661	Ammodytes_americanus	Ammodytidae	Perciformes	4.57	108.45	9.3	7.56	5.65	8.7	2.86	2.83	0.71
328075	Ammodytes_personatus	Ammodytidae	Perciformes	1.8	83.2	6.8	5.4	5	8.1	2.8	2	1.2
328074	Ammodytes_personatus	Ammodytidae	Perciformes	2	89	7.2	5.6	4.7	7.9	2.6	2.4	1.2
53932	Ammodytes_personatus	Ammodytidae	Perciformes	2.6	85.9	8	5.8	4.8	8.1	2.3	2.45	1.1
119382	Ammodytes_tobianus	Ammodytidae	Perciformes	4.69	105.8	10.65	8.03	6.37	8.98	3.14	2.4	0.65
119383	Ammodytes_tobianus	Ammodytidae	Perciformes	4.12	96.98	11.05	7.48	5.92	8.88	3	2.09	0.59
103529	Ammodytes_tobianus	Ammodytidae	Perciformes	12.21	153.2	14.55	10.75	9.81	10.6	4.25	3.56	0.94
282708	Ammotretis_rostratus	Pleuronectidae	Pleuronectiformes	39.7	120.76	67.4	9.62	35.7	11.53	2.36	16.71	2.61
282708	Ammotretis_rostratus	Pleuronectidae	Pleuronectiformes	54.7	133.6	71.99	12.94	39.16	12.23	2.88	17.57	2.31
59905	Ammotretis_rostratus	Pleuronectidae	Pleuronectiformes	41	125.66	76.79	8.35	42.08	10.99	2.47	17.87	2.88
173672	Amniataba_caudavittata	Terapontidae	Perciformes	102.3	153.76	55.22	28.29	33.06	15.9	16.11	17.59	5.62
173676	Amniataba_caudavittata	Terapontidae	Perciformes	114.8	160.78	56.67	29.52	35	16.05	17.38	18.76	5.3
173680	Amniataba_caudavittata	Terapontidae	Perciformes	137.3	172.61	57.56	30.76	35.79	18.87	20.96	20.39	5.35
42024	Amniataba_percoides	Terapontidae	Perciformes	23.7	85.51	34.91	16.78	17.72	9.06	7.74	11.56	2.02
173666	Amniataba_percoides	Terapontidae	Perciformes	27.5	90.33	39.92	17.95	18.48	10	7.81	12.95	2.46
42023	Amniataba_percoides	Terapontidae	Perciformes	34.5	99.93	42.03	20.06	21.98	11.22	10.75	12.99	1.95
177076	Amphichaetodon_howensis	Chaetodontidae	Perciformes	134.1	151.52	85.32	23.93	34.07	16.17	11.13	19.47	4.92
221993	Amphichaetodon_melbae	Chaetodontidae	Perciformes	31.6	94.88	51.9	14.46	28.19	13.84	4.67	11.22	2.09
221993	Amphichaetodon_melbae	Chaetodontidae	Perciformes	32.3	95.33	52.46	14.65	28.19	13.93	4.51	11.45	2.24
221993	Amphichaetodon_melbae	Chaetodontidae	Perciformes	38.1	96.54	56.5	15.39	25.62	13.95	4.86	11.25	2.34
297149	Amphilius_atesuensis	Amphiliidae	Siluriformes	0.69	40.47	5.41	7.97	3.51	4.87	4.1	4.29	0.76
118809	Amphilius_atesuensis	Amphiliidae	Siluriformes	1.97	51.38	7.42	11.57	5.5	7.28	8.38	5.83	1.27
118809	Amphilius_atesuensis	Amphiliidae	Siluriformes	1.79	48.9	8.84	9.78	5.04	7.71	8.27	5.01	1.18
395062	Amphilius_platychir	Amphiliidae	Siluriformes	0.48	34.43	4.03	7.34	2.81	3.78	4.53	2.08	0.46
395062	Amphilius_platychir	Amphiliidae	Siluriformes	0.83	41.57	6.28	8.31	3.43	4.89	5.83	3.1	0.68
395062	Amphilius_platychir	Amphiliidae	Siluriformes	2.34	47.99	7.16	11.51	4.47	5.31	7.52	4.52	0.82
395061	Amphilius_rheophilus	Amphiliidae	Siluriformes	0.63	37.25	4.44	7.78	3.65	3.66	5.06	2.82	0.65
395061	Amphilius_rheophilus	Amphiliidae	Siluriformes	0.54	34.43	4.49	7.22	3.53	3.86	5.79	2.5	0.55
395061	Amphilius_rheophilus	Amphiliidae	Siluriformes	1.13	45.13	5.01	9.11	4.47	4.74	5.37	3.16	0.62
94159	Amphilophus_alfari	Cichlidae	Perciformes	53	117.8	47.47	23.77	35.17	18.65	12.85	15.81	5.6
92171	Amphilophus_alfari	Cichlidae	Perciformes	80.5	127.24	50.84	27.7	39.33	19.66	16.79	17.48	6.83
330718	Amphilophus_alfari	Cichlidae	Perciformes	156.7	172.16	72.19	32.6	56.5	25.55	20.04	24.9	6.78
293268	Amphilophus_calobrensis	Cichlidae	Perciformes	116	149.28	63.26	28.36	44.18	22.49	15.11	20.61	4.72
330488	Amphilophus_calobrensis	Cichlidae	Perciformes	113.9	158.35	66.28	29.11	44.93	23.41	14.57	21.93	3.47
330488	Amphilophus_calobrensis	Cichlidae	Perciformes	139.5	159.15	70.38	31.01	47.77	26.5	14.06	23.01	5.21
22150	Amphilophus_citrinellus	Cichlidae	Perciformes	218.3	175.85	79.93	37.12	51.26	25.88	19.01	24.07	6.91
22150	Amphilophus_citrinellus	Cichlidae	Perciformes	191.9	164.84	81.11	33.95	52.61	25.14	17.12	24.73	6.01
39916	Amphilophus_citrinellus	Cichlidae	Perciformes	198.2	167.75	83.24	34.08	57.13	21.67	15.96	25.76	4.67
211339	Amphilophus_diquis	Cichlidae	Perciformes	13.5	64.52	30.49	15.2	20.92	10.46	7.1	9.12	2.23
211623	Amphilophus_diquis	Cichlidae	Perciformes	13.4	73.7	31.29	14.86	21.63	11.42	6.38	9.88	2.28
211622	Amphilophus_diquis	Cichlidae	Perciformes	17.1	74.41	32.32	15.89	24.66	11.69	7.83	10.63	2.68
114244	Amphilophus_longimanus	Cichlidae	Perciformes	13.1	66.2	32.34	14.11	21.54	11	6.9	9.33	2.46
114417	Amphilophus_longimanus	Cichlidae	Perciformes	14.2	67.78	33.48	14.49	22.36	11.3	8.95	NA	2.79
163668	Amphilophus_longimanus	Cichlidae	Perciformes	41.4	99.07	51.07	19.69	31.64	14.37	9.72	15.68	4.1
330722	Amphilophus_lyonsi	Cichlidae	Perciformes	2.9	43.61	21.24	8.08	11.97	6.56	3.41	6.62	1.52
330725	Amphilophus_lyonsi	Cichlidae	Perciformes	5.6	50.89	25.89	9.35	13.83	7.97	5.82	7.69	1.34
330725	Amphilophus_lyonsi	Cichlidae	Perciformes	5.8	49.75	26.93	9.58	14.12	7.88	5.35	7.91	1.91
114459	Amphilophus_macracanthus	Cichlidae	Perciformes	72.55	129.6	55.1	22.5	38.8	19.3	15	18.3	3.2
114540	Amphilophus_macracanthus	Cichlidae	Perciformes	102.67	132.35	62.2	25.5	44.2	20	10.9	21.3	2.7
114518	Amphilophus_macracanthus	Cichlidae	Perciformes	157.6	157.21	72.1	29.1	52.1	19.9	15.6	25.6	3.1
114354	Amphilophus_robertsoni	Cichlidae	Perciformes	98.9	135.08	62.52	28.28	42.34	21.25	17.08	21.14	4.55
134794	Amphilophus_robertsoni	Cichlidae	Perciformes	96.3	138.76	64.99	27.01	44.4	24.11	20.61	22.44	3.27
114354	Amphilophus_robertsoni	Cichlidae	Perciformes	169.5	161.81	77.67	33.87	51.67	28.63	22.56	26.53	5.51
281375	Amphiprion_akallopisos	Pomacentridae	Perciformes	6.75	55.5	25.5	11.8	14.5	5.4	6.2	10	2.2
204267	Amphiprion_akallopisos	Pomacentridae	Perciformes	10.31	61.3	29	13.8	16.4	5.3	7	10.8	2.4
275420	Amphiprion_akallopisos	Pomacentridae	Perciformes	13.18	68.4	32.4	14.8	17.3	6.7	7.8	12	3
275425	Amphiprion_akindynos	Pomacentridae	Perciformes	11.47	61.49	32.75	13.45	21.73	6.6	6.99	9.66	1.68
204287	Amphiprion_akindynos	Pomacentridae	Perciformes	21.74	74.61	39.16	16.87	24.59	6.03	9.03	12.49	2.16
337926	Amphiprion_akindynos	Pomacentridae	Perciformes	57.69	103.18	55.2	23.64	38.02	9.8	12.42	16.65	3.32
204270	Amphiprion_allardi	Pomacentridae	Perciformes	10.7	58.6	32.13	12.13	23.01	6.97	5.3	9.31	2.12
275417	Amphiprion_allardi	Pomacentridae	Perciformes	18.5	73	39.4	14.7	23.4	7.7	7.8	11.5	2.7
153625	Amphiprion_allardi	Pomacentridae	Perciformes	56.9	95.38	56.58	21.3	33.3	10.87	9.3	16.78	3.95
275412	Amphiprion_bicinctus	Pomacentridae	Perciformes	12.91	62.56	31.36	14.98	21.73	7.59	6.24	9.75	2.07
275408	Amphiprion_bicinctus	Pomacentridae	Perciformes	17	67.82	37.57	15.18	25.56	7.98	6.17	10.34	1.92
161334	Amphiprion_bicinctus	Pomacentridae	Perciformes	37.45	91.57	47.18	20.19	28.71	10.25	9.43	15.21	2.93
229030	Amphiprion_chagosensis	Pomacentridae	Perciformes	6.51	51.52	26.65	11.16	16.25	6.45	5.69	7.97	1.56
204301	Amphiprion_chagosensis	Pomacentridae	Perciformes	17.16	67.74	39.01	15.39	23.07	7.9	5.87	12.17	2.05
204302	Amphiprion_chagosensis	Pomacentridae	Perciformes	18.73	69.47	39.55	14.56	22.29	7.61	7.95	12.83	2.04
61690	Amphiprion_chrysogaster	Pomacentridae	Perciformes	22.53	76.34	37.6	15.97	24.05	8.85	5.82	11.97	2.93
346027	Amphiprion_chrysogaster	Pomacentridae	Perciformes	31.31	85.37	43.04	19.2	27.7	8.93	8.65	13.65	2.49
389587	Amphiprion_chrysopterus	Pomacentridae	Perciformes	25.54	73	44.71	16.61	27.59	8.26	7.11	14.17	2.72
272992	Amphiprion_chrysopterus	Pomacentridae	Perciformes	52.85	93.37	54.33	21.69	31.06	10.93	11.89	16.5	4.22
392218	Amphiprion_chrysopterus	Pomacentridae	Perciformes	65.67	102.25	56.02	23.05	35.29	12.84	10.9	16.83	4.69
147138	Amphiprion_clarkii	Pomacentridae	Perciformes	15.51	70.42	37.41	13.48	22.11	6.42	7.86	11.04	1.88
215814	Amphiprion_clarkii	Pomacentridae	Perciformes	23.38	74.74	42.79	17.63	25.29	7.96	8.63	11.85	1.81
273975	Amphiprion_clarkii	Pomacentridae	Perciformes	31.07	89.36	45.7	18.93	30.14	8.88	11.17	13.7	1.98
204308	Amphiprion_frenatus	Pomacentridae	Perciformes	29.7	79.64	43.5	20.29	28.7	8.93	8.96	13.06	2.02
147144	Amphiprion_frenatus	Pomacentridae	Perciformes	52.2	97.02	55.37	21.82	31.56	11.31	10.33	16.52	2.69
147143	Amphiprion_frenatus	Pomacentridae	Perciformes	46.5	94.62	56.67	19.28	32.71	10.85	9.02	16.64	2.26
207358	Amphiprion_leucokranos	Pomacentridae	Perciformes	9.68	62.28	28.82	12.15	19.31	7.52	6.18	10.87	2.62
275457	Amphiprion_mccullochi	Pomacentridae	Perciformes	7.8	53.23	30.28	10.92	17.43	7.63	4.41	9.12	1.06
275457	Amphiprion_mccullochi	Pomacentridae	Perciformes	16.3	67.81	37.88	14.16	22.64	8.64	6.26	11.68	1.84
223693	Amphiprion_melanopus	Pomacentridae	Perciformes	19.24	70	37.86	15.31	23.17	8.05	8.36	11.66	1.95
309519	Amphiprion_melanopus	Pomacentridae	Perciformes	30.65	80.05	43.98	20.41	25.8	9.79	10.64	13.69	2.39
152777	Amphiprion_melanopus	Pomacentridae	Perciformes	39.85	87.41	47.59	20.42	26.67	9.11	11.83	14.92	2.68
275474	Amphiprion_nigripes	Pomacentridae	Perciformes	6.6	54.31	24.53	11.37	14.9	6.85	4.1	9.29	1.21
173647	Amphiprion_ocellaris	Pomacentridae	Perciformes	7.27	54.77	23.71	11.68	13.09	4.45	6.76	8.43	1.92
174171	Amphiprion_ocellaris	Pomacentridae	Perciformes	5.69	57.2	23.9	12.11	13.08	6.65	7.64	9.4	1.37
275454	Amphiprion_ocellaris	Pomacentridae	Perciformes	6.45	51.37	23.92	11.82	13.26	4.34	5.92	8.73	1.25
275455	Amphiprion_percula	Pomacentridae	Perciformes	3.82	44.78	19.52	9.57	12.28	5.47	5.12	7.73	2.08
275465	Amphiprion_percula	Pomacentridae	Perciformes	4.18	49.53	21.19	10	13.1	5.81	5.14	8.53	1.01
182268	Amphiprion_percula	Pomacentridae	Perciformes	4.36	46.68	22.18	10.66	13.51	6.25	4.52	8.7	1.36
334763	Amphiprion_perideraion	Pomacentridae	Perciformes	16.45	73.29	34.68	15.71	19.91	7.69	9.08	11.83	1.75
275481	Amphiprion_perideraion	Pomacentridae	Perciformes	17.54	75.41	35.11	15.54	19.74	7.46	9.32	11.86	1.93
384633	Amphiprion_perideraion	Pomacentridae	Perciformes	14.9	67.81	38	14.29	17	8	8.01	11.16	1.75
275479	Amphiprion_polymnus	Pomacentridae	Perciformes	11.48	66.99	29.24	13.88	19.69	7.11	7.5	10.29	1.5
147128	Amphiprion_polymnus	Pomacentridae	Perciformes	22.59	81.89	37.22	16.51	24.63	9.09	9.29	12.77	1.89
165534	Amphiprion_polymnus	Pomacentridae	Perciformes	30.9	86.3	40.27	19.59	25.05	9.71	12.13	14	2.73
160664	Amphiprion_sandaracinos	Pomacentridae	Perciformes	6.11	54.6	23.3	10.49	12.92	5	6.1	9.11	1.43
273986	Amphiprion_sandaracinos	Pomacentridae	Perciformes	7.12	59.2	25.79	11.5	16.15	5.52	6.94	10.09	1.43
147130	Amphiprion_sandaracinos	Pomacentridae	Perciformes	8.8	63.1	27.1	11.94	15.83	5.88	6.62	10.56	1.56
54725	Amphistichus_argenteus	Embiotocidae	Perciformes	166.7	187.3	87.71	31.44	42.32	21.24	19.11	24.61	5.43
54336	Amphistichus_argenteus	Embiotocidae	Perciformes	193.3	205.69	98.87	29.66	44.99	24.14	14.45	28.64	4.19
47060	Amphistichus_argenteus	Embiotocidae	Perciformes	237.4	198.11	111.46	30.62	51.27	20.96	15.89	31.16	5.35
6719	Amphistichus_rhodoterus	Embiotocidae	Perciformes	364.4	231.15	111.6	35	47.35	30.3	21.6	28.9	4.25
27156	Amphistichus_rhodoterus	Embiotocidae	Perciformes	427.7	244.83	115.2	38.15	56	33.5	21	33.6	7.9
6719	Amphistichus_rhodoterus	Embiotocidae	Perciformes	472.6	238.6	115.7	37.65	56.2	31.8	21.5	29.9	9.2
107950	Anabas_testudineus	Anabantidae	Perciformes	45.16	110.3	35.2	25.6	17.1	15.8	13.4	17.3	2.8
197590	Anabas_testudineus	Anabantidae	Perciformes	62.35	113.6	43.25	27.8	18.8	15	11.4	18.8	3
197590	Anabas_testudineus	Anabantidae	Perciformes	86.85	128.2	43.55	31.3	19.9	15.9	11.85	21.2	4.15
380262	Anableps_anableps	Anablepidae	Cyprinodontiformes	60.22	158.4	23.91	35.89	14.61	8.97	11.95	16.99	4.12
52579	Anableps_anableps	Anablepidae	Cyprinodontiformes	152.45	225.74	27.63	42.75	16.75	15.4	15.6	22.65	5.12
380262	Anableps_anableps	Anablepidae	Cyprinodontiformes	56.36	175.26	30.56	31.89	12.37	10.8	13.97	18.59	3.68
178963	Anablepsoides_hartii	Rivulidae	Cyprinodontiformes	0.76	34.55	6.17	6.22	3.69	2.87	3.29	4.16	0.65
88295	Anablepsoides_hartii	Rivulidae	Cyprinodontiformes	1.36	44.1	8.16	8.4	4.67	4.23	4.33	4.98	0.99
163217	Anablepsoides_hartii	Rivulidae	Cyprinodontiformes	4.31	62.78	12.21	NA	10.97	5.58	7.05	8.56	1.15
437704	Anacanthus_barbatus	Monacanthidae	Tetraodontiformes	13.1	191	22.7	7.1	15.1	3.3	2.6	10.7	2.7
263233	Anacanthus_barbatus	Monacanthidae	Tetraodontiformes	11.8	192	23.3	7.4	17.3	4.5	2.6	11.5	2.1
263232	Anacanthus_barbatus	Monacanthidae	Tetraodontiformes	13.2	207	28.3	7.9	21.1	3.9	2.5	11	2.4
306837	Anadoras_grypus	Doradidae	Siluriformes	16.8	85.7	20.45	31.85	11.6	13.1	17.05	8.4	1.7
124865	Anadoras_grypus	Doradidae	Siluriformes	28.9	99.6	24.75	37.7	10.05	14.25	19	10.25	1.9
284599	Anadoras_grypus	Doradidae	Siluriformes	33.5	111.1	25.5	37.35	12.4	18.7	24.4	11.9	2.85
273410	Anaecypris_hispanica	Cyprinidae	Cypriniformes	1.87	51.57	11.78	6.38	6.13	4.05	2.19	5.1	1.23
71657	Anampses_caeruleopunctatus	Labridae	Perciformes	130.3	169.83	63.77	25.83	42.06	10.88	11.14	24.72	5.36
354521	Anampses_caeruleopunctatus	Labridae	Perciformes	207.1	211.19	74.19	30.15	52.41	18.75	16.79	31.23	5.89
52428	Anampses_caeruleopunctatus	Labridae	Perciformes	273	207.32	80.89	35.1	55.68	19.23	16.65	32.44	6.3
152318	Anampses_geographicus	Labridae	Perciformes	111.3	173	57.34	25.15	40.2	16.26	14.13	23.84	5.64
153756	Anampses_geographicus	Labridae	Perciformes	146.4	184.55	66.63	28.5	46.39	16.32	16.36	28.38	7.03
262148	Anampses_geographicus	Labridae	Perciformes	320	225.78	80.96	41.91	60.03	18.31	21.57	31.67	8.64
334163	Anampses_neoguinaicus	Labridae	Perciformes	29.1	120.51	36	15.61	23.5	6.8	6.34	13.75	2.87
392461	Anampses_twistii	Labridae	Perciformes	36.6	111.79	34.52	15.79	21.93	7.07	6.65	14.78	3.28
389232	Anampses_twistii	Labridae	Perciformes	33.7	115.57	35.15	17.06	22.95	8.33	7.13	14.99	3.07
113273	Anampses_twistii	Labridae	Perciformes	60.3	142.86	35.81	16.36	29.25	9.58	6.46	17.62	4.01
323558	Anarchias_seychellensis	Muraenidae	Anguilliformes	3.12	175	8.1	4.1	4.4	11.3	2.4	1.7	0.5
338025	Anarchias_seychellensis	Muraenidae	Anguilliformes	4.33	195	9.3	5	5.5	10.4	2.55	1.8	0.5
334769	Anarchias_seychellensis	Muraenidae	Anguilliformes	6.03	228	10.2	5.5	5.6	9.7	3	2.2	1
163733	Anarhichas_lupus	Anarhichadidae	Perciformes	1070.1	518	100.4	67.16	74.31	58.52	53.21	21.87	5.88
163470	Anarhichas_lupus	Anarhichadidae	Perciformes	NA	574	108.51	64.16	86.17	63.06	57.72	22.33	6.24
23005	Anarhichas_lupus	Anarhichadidae	Perciformes	NA	630	119.59	66.55	87.25	73.84	59.25	24.97	6.54
29910_2	Anarhichas_orientalis	Anarhichadidae	Perciformes	905.9	482	98.2	54.5	68.37	76.21	49.79	18.23	4.55
29910_3	Anarhichas_orientalis	Anarhichadidae	Perciformes	NA	541	99.56	69.46	71.64	89.66	55.7	18.32	5
29910_1	Anarhichas_orientalis	Anarhichadidae	Perciformes	950.8	557	102.84	60.17	65.77	76.17	47.03	17.56	5.19
10451	Anarrhichthys_ocellatus	Anarhichadidae	Perciformes	NA	1172	106.34	58.76	72.43	67.49	54.35	12.42	4.44
27054	Anarrhichthys_ocellatus	Anarhichadidae	Perciformes	NA	1201	108.85	67.27	97.75	96.67	63.8	5.42	1.27
55638	Anarrhichthys_ocellatus	Anarhichadidae	Perciformes	NA	1511	138.31	86.32	105.41	103.98	76.34	6	2.28
119193	Anaspidoglanis_macrostomus	Claroteidae	Siluriformes	34.7	137.01	18.99	28.81	14.49	26.59	24.81	15.59	2.81
74890	Anchoa_cayorum	Engraulidae	Clupeiformes	2.1	64.2	11.9	5.2	9.1	10.9	1.7	5.9	0.8
37053	Anchoa_cayorum	Engraulidae	Clupeiformes	3.4	70.4	14.3	6	8.1	13.1	2.9	6.3	1
37105	Anchoa_cayorum	Engraulidae	Clupeiformes	3.9	72.4	15	6.3	8.3	14	2.7	6.7	0.8
21976	Anchoa_choerostoma	Engraulidae	Clupeiformes	0.64	44.77	7.06	3.82	5.83	9.68	0.95	2.8	0.33
169918	Anchoa_choerostoma	Engraulidae	Clupeiformes	1.02	48.11	7.88	4.02	6.53	10.37	2.24	3.42	0.63
164857	Anchoa_choerostoma	Engraulidae	Clupeiformes	1.8	54.36	11.02	5.6	7.74	12.14	2.23	4.62	0.68
127562	Anchoa_colonensis	Engraulidae	Clupeiformes	0.97	45.56	8.73	4.98	5.92	9.07	2.21	4.29	0.78
83803	Anchoa_colonensis	Engraulidae	Clupeiformes	1.31	48.66	10.53	5.12	6.02	9.54	2.85	4.83	0.95
127565	Anchoa_colonensis	Engraulidae	Clupeiformes	1.74	55.45	10.98	5.76	7.13	10.52	3.11	5.85	0.73
125579	Anchoa_compressa	Engraulidae	Clupeiformes	9.7	99	23.5	8.5	12.5	15.7	3.3	8.8	1.7
54751	Anchoa_compressa	Engraulidae	Clupeiformes	11.6	104.5	24.9	9.3	13.7	17.7	3.5	10.1	1.2
54755	Anchoa_compressa	Engraulidae	Clupeiformes	10.7	106.3	26.6	9	12.5	17.4	4.5	10.1	1.9
129675	Anchoa_cubana	Engraulidae	Clupeiformes	1.4	53.15	9.92	4.76	6.45	9.29	1.2	3.97	0.56
258042	Anchoa_cubana	Engraulidae	Clupeiformes	2.6	70.23	10.91	6.51	7.88	10.88	1.79	5.06	0.67
258247	Anchoa_cubana	Engraulidae	Clupeiformes	2.17	65.01	11.3	5.56	7.24	10.98	2.25	5.06	0.67
38011	Anchoa_delicatissima	Engraulidae	Clupeiformes	1.9	60.24	11.47	5.33	7.77	9.31	1.41	5.04	0.85
119312	Anchoa_delicatissima	Engraulidae	Clupeiformes	2.2	61.77	12.45	4.79	8.49	9.44	2.06	5.57	0.7
49568	Anchoa_delicatissima	Engraulidae	Clupeiformes	2.8	66.29	12.93	5.76	8.12	10.28	1.63	5.49	0.73
131193	Anchoa_filifera	Engraulidae	Clupeiformes	1.5	54.7	9.9	4.9	7	11.7	2.1	4.6	0.7
127612	Anchoa_filifera	Engraulidae	Clupeiformes	2	60.4	11.4	6	7.7	12.1	2.1	4.5	0.7
186381	Anchoa_filifera	Engraulidae	Clupeiformes	2.1	60.9	12.5	5.7	7.6	12.2	2.9	5.4	0.8
ACC261501	Anchoa_hepsetus	Engraulidae	Clupeiformes	12.7	104.29	22.45	11.4	13.79	19.14	5.55	10.09	1.94
129639	Anchoa_hepsetus	Engraulidae	Clupeiformes	13.8	108.11	22.73	12.79	13.08	19.3	7.57	9.58	1.8
51857	Anchoa_hepsetus	Engraulidae	Clupeiformes	11.4	101.19	22.92	10.7	12.3	19	4.5	10.17	1.9
130209	Anchoa_lamprotaenia	Engraulidae	Clupeiformes	1.67	56.42	9.84	5.65	7.89	11.72	3.22	5.43	1.08
257769	Anchoa_lamprotaenia	Engraulidae	Clupeiformes	2.93	61.84	13.26	6.5	8.35	12.17	3.59	5.84	0.9
127575	Anchoa_lamprotaenia	Engraulidae	Clupeiformes	2.4	58.68	13.81	6.86	8.01	12.17	4.17	5.96	0.92
129695	Anchoa_lyolepis	Engraulidae	Clupeiformes	1.36	57.01	8.99	5.36	6.17	10.86	3.95	4.23	0.88
129674	Anchoa_lyolepis	Engraulidae	Clupeiformes	1.23	50.46	9.66	4.88	6.11	10.13	3.16	3.73	0.84
129695	Anchoa_lyolepis	Engraulidae	Clupeiformes	1.65	57.15	9.77	5.62	6.7	10.24	2.9	4.92	1.25
90253	Anchoa_mitchilli	Engraulidae	Clupeiformes	3.34	71.95	14.46	6.88	8.77	10.23	3.59	6.2	1.5
14087	Anchoa_mitchilli	Engraulidae	Clupeiformes	4.64	72.87	15.93	7.24	8.67	11.54	4.78	7.25	2.42
CATNO1034	Anchoa_mitchilli	Engraulidae	Clupeiformes	3.7	73.47	16.41	7.32	9.99	14.3	4.18	6.92	0.95
167104	Anchoa_mundeoloides	Engraulidae	Clupeiformes	11.3	101.89	25.57	9.38	11.86	17.18	4.86	9.14	1.36
167104	Anchoa_mundeoloides	Engraulidae	Clupeiformes	13.7	105.27	25.71	9.96	12.55	17.51	4.98	9.62	1.91
167104	Anchoa_mundeoloides	Engraulidae	Clupeiformes	17.9	115.76	29.55	11.24	13.03	19.85	6.03	9.84	1.82
127822	Anchoa_nasus	Engraulidae	Clupeiformes	1.8	55.4	10.5	5.2	6.9	10.3	1.8	5.2	0.9
119002	Anchoa_nasus	Engraulidae	Clupeiformes	12	99.5	26.4	8.1	12.7	21.3	3.5	9.4	2.1
Program Sepbop; Vessel Anton Bruun; Acc. 289275	Anchoa_nasus	Engraulidae	Clupeiformes	19	118.3	28.1	12	13.4	24.3	5.6	10.2	1.7
272581	Anchoa_panamensis	Engraulidae	Clupeiformes	6.9	91.9	23.3	7.8	10.9	16.1	3	9.1	1.8
321790	Anchoa_panamensis	Engraulidae	Clupeiformes	11.5	112.2	26.6	8.8	13	17.3	3.8	10.9	1.6
321789	Anchoa_panamensis	Engraulidae	Clupeiformes	11.2	109.5	27	8.6	11.7	16.9	3.5	11.1	2.1
432433	Anchoa_parva	Engraulidae	Clupeiformes	0.53	40.19	6.8	3.86	5.26	7.22	3.35	3.48	0.67
127631	Anchoa_parva	Engraulidae	Clupeiformes	0.45	37.57	8.15	3.44	5.25	6.97	1.5	3.68	0.8
127675	Anchoa_parva	Engraulidae	Clupeiformes	2.4	57.91	13.5	6.43	9.05	9.92	4.27	6.46	1.16
303289	Anchoa_walkeri	Engraulidae	Clupeiformes	5.4	88.1	20.2	7.2	10.9	15.6	3.1	8.3	1.4
3030277	Anchoa_walkeri	Engraulidae	Clupeiformes	5.5	88.1	20.7	7.8	10.1	15.6	2.9	7.5	1.5
258238	Anchoa_walkeri	Engraulidae	Clupeiformes	7.1	89.4	22.5	8.1	10.4	15.9	2.9	8.5	1.5
303229	Anchovia_macrolepidota	Engraulidae	Clupeiformes	31.5	130.17	46.22	13.59	18.55	29.32	4.2	13.82	2.2
65460	Anchovia_macrolepidota	Engraulidae	Clupeiformes	42.1	135.13	46.65	15.06	19.45	29.23	6.86	16.17	2.87
88696	Anchovia_macrolepidota	Engraulidae	Clupeiformes	50.9	142.06	54.32	15.33	22.01	31.29	5.55	17.92	2.95
227268	Anchovia_surinamensis	Engraulidae	Clupeiformes	2.6	62.3	16.1	6.3	8	13	2.7	6	1.3
227267	Anchovia_surinamensis	Engraulidae	Clupeiformes	9.6	97.3	25.5	9.3	11.6	18.9	2.9	9.9	1.4
342171	Anchoviella_alleni	Engraulidae	Clupeiformes	2.37	69.06	10.93	5.56	6.52	9.27	1.33	4.76	0.82
342171	Anchoviella_alleni	Engraulidae	Clupeiformes	3.6	73.07	12.67	6.92	7.92	9.25	1.69	5.82	0.96
87333	Anchoviella_balboae	Engraulidae	Clupeiformes	0.48	36.6	7.51	3.51	5.14	5.08	1.88	3.19	0.75
87333	Anchoviella_balboae	Engraulidae	Clupeiformes	0.55	36.16	8.72	3.29	5.02	5.17	1.81	3.46	0.63
227070	Anchoviella_brevirostris	Engraulidae	Clupeiformes	2.7	66.9	12	6.2	8	9.6	1.6	5.2	1
227049	Anchoviella_brevirostris	Engraulidae	Clupeiformes	3.8	70.3	13.6	7.1	9.1	10.4	2	6	1.1
227043	Anchoviella_brevirostris	Engraulidae	Clupeiformes	3.7	73.7	14.6	6.7	9.1	10.9	2	6.2	0.7
280382	Anchoviella_carrikeri	Engraulidae	Clupeiformes	1.9	57.87	9.58	5.33	7.24	8.98	2.18	4.31	0.63
258485	Anchoviella_guianensis	Engraulidae	Clupeiformes	1.64	57.3	10.3	5.22	6.42	7.81	2.8	4.58	0.94
ACC272618	Anchoviella_guianensis	Engraulidae	Clupeiformes	5.29	83.14	13.7	8.1	8.74	13.59	5.33	6.31	1.22
91389	Anchoviella_guianensis	Engraulidae	Clupeiformes	7.4	83.33	17.65	9.18	10.71	15.75	5.01	9.08	1.31
227282	Anchoviella_lepidentostole	Engraulidae	Clupeiformes	3.2	68.1	12.9	7.1	9.5	11.3	2.2	5.7	1.1
227066	Anchoviella_lepidentostole	Engraulidae	Clupeiformes	3.9	77.6	15	7.5	10.8	13.1	2.4	6.4	1.1
227052	Anchoviella_lepidentostole	Engraulidae	Clupeiformes	7.8	87.2	19	9.1	11.1	14.1	2.4	7.4	1.5
249825	Ancistrus_cirrhosus	Loricariidae	Siluriformes	14.2	78.45	14.3	28.95	11.9	8.3	12.4	7.05	2.55
197107	Ancistrus_cirrhosus	Loricariidae	Siluriformes	19.3	90.8	15.3	30.3	14.25	7.8	15.5	9.8	2.9
163169	Ancistrus_cirrhosus	Loricariidae	Siluriformes	23.8	90.4	16.7	31.7	14.25	8.35	14.3	11.1	2.95
41523	Ancistrus_dolichopterus	Loricariidae	Siluriformes	18.18	84.3	16.5	30.4	13.2	9.2	17.89	9.22	2.71
52592	Ancistrus_dolichopterus	Loricariidae	Siluriformes	19.29	91.6	18.7	33	15.9	9.9	18.7	9.8	3.2
52592	Ancistrus_dolichopterus	Loricariidae	Siluriformes	31.14	106.1	19.5	35.9	17.7	10.5	19.6	11.5	3.1
307765	Ancistrus_pirareta	Loricariidae	Siluriformes	5.16	62.87	9.79	18.87	8.48	5.63	9.31	5.45	2.13
307765	Ancistrus_pirareta	Loricariidae	Siluriformes	12.7	82.07	12.03	26.32	11.49	6.68	13.4	7.35	3.24
331162	Ancistrus_ranunculus	Loricariidae	Siluriformes	1.25	36.57	5.48	14.23	4.95	3.46	6.49	3.26	0.94
331162	Ancistrus_ranunculus	Loricariidae	Siluriformes	20.03	88.39	14.81	41.04	14.23	10.62	18.06	8.71	2.37
78942	Andinoacara_coeruleopunctatus	Cichlidae	Perciformes	61.23	109.68	47.66	24.8	34.48	17.95	10.4	17.7	3.35
120731	Andinoacara_coeruleopunctatus	Cichlidae	Perciformes	56.68	122.33	50.64	24.24	34.24	21.46	10.95	16.64	3.26
120333	Andinoacara_coeruleopunctatus	Cichlidae	Perciformes	347.9	194.63	106.02	43.49	76.55	33.4	20.95	31.38	5.95
329622	Andinoacara_latifrons	Cichlidae	Perciformes	17.96	68.6	29.8	17.4	21.6	8.2	9.6	10.6	1.45
175315	Andinoacara_latifrons	Cichlidae	Perciformes	28.31	78.4	37.3	20.3	25.2	11.9	7.6	14.4	1.35
329465	Andinoacara_latifrons	Cichlidae	Perciformes	36.08	90.3	40.8	20.7	32.3	15.3	9.4	14.9	1.6
121657	Andinoacara_pulcher	Cichlidae	Perciformes	41.9	88.93	43.48	22.84	30.65	15.34	10.98	14.61	3.37
121642	Andinoacara_pulcher	Cichlidae	Perciformes	52.69	97.35	49.86	25.57	31.16	17.1	12.26	17.99	2.83
121642	Andinoacara_pulcher	Cichlidae	Perciformes	58.04	97.17	52.08	25.24	32.36	18.4	11.18	18.31	2.8
83636	Andinoacara_rivulatus	Cichlidae	Perciformes	43.31	93.7	45.2	20.9	34.1	11.1	10.6	15.5	2.9
77598	Andinoacara_rivulatus	Cichlidae	Perciformes	58.66	113.6	48.9	23.6	36.8	15.2	14.9	18.2	4.8
53513	Andinoacara_rivulatus	Cichlidae	Perciformes	66.34	107.2	51.2	26.3	38.4	18.6	13.8	18.4	4.2
332434	Anduzedoras_oxyrhynchus	Doradidae	Siluriformes	25.48	118.1	25	22.2	19.7	12.4	12.6	5.2	1.5
332433	Anduzedoras_oxyrhynchus	Doradidae	Siluriformes	33.69	134.5	29.2	25.4	22.7	12.8	13.9	5.3	1.6
167051	Anguilla_anguilla	Anguillidae	Anguilliformes	64.9	306.2	22.5	16	8.76	12.42	9.75	5.57	1.63
311971	Anguilla_anguilla	Anguillidae	Anguilliformes	146.7	459.4	29.16	21.98	14.47	19.18	15.18	7.27	1.88
124414	Anguilla_anguilla	Anguillidae	Anguilliformes	246.7	533.1	37.05	24.49	15.26	20.6	13.05	6.05	1.58
344901	Anguilla_australis_australis	Anguillidae	Anguilliformes	14.27	202.31	12.4	12.2	7.4	10.4	8.2	2.4	1.2
344901	Anguilla_australis_australis	Anguillidae	Anguilliformes	56.93	348	19.2	18.2	9.6	15.2	12.2	2.5	1.2
344901	Anguilla_australis_australis	Anguillidae	Anguilliformes	61.26	375	19.4	19.7	12.1	16	14.4	2	1.1
376440	Anguilla_bengalensis_bengalensis	Anguillidae	Anguilliformes	300.4	654	34.8	35.5	15	36.7	29.2	3.9	1.2
149735	Anguilla_bicolor_bicolor	Anguillidae	Anguilliformes	38.59	340	16.29	18.47	8.72	19.86	14.27	3.13	0.83
135210	Anguilla_bicolor_bicolor	Anguillidae	Anguilliformes	55.47	335	18.93	16.29	8.94	17.84	11.27	2.78	0.89
372553	Anguilla_bicolor_bicolor	Anguillidae	Anguilliformes	230.4	471	30.55	27.87	16.75	32.69	23.1	4.31	1.61
309358	Anguilla_celebesensis	Anguillidae	Anguilliformes	2.3	131	6.6	5.1	3.4	6	3.4	1.6	1
318417	Anguilla_celebesensis	Anguillidae	Anguilliformes	19.8	262	11.8	13.7	7.3	14.1	10.4	3.2	1.1
385461	Anguilla_celebesensis	Anguillidae	Anguilliformes	22.8	242	14.2	12.1	5.8	11.3	8.3	2.4	1.2
399151	Anguilla_dieffenbachii	Anguillidae	Anguilliformes	20.98	223	14.37	12.03	8.27	9.22	8.45	3.33	0.93
16724	Anguilla_dieffenbachii	Anguillidae	Anguilliformes	1072.1	681	66.76	53.44	29.41	43.75	30.01	10.39	2.68
130658	Anguilla_interioris	Anguillidae	Anguilliformes	107.08	490	23.7	22.4	12.7	34.7	18.2	2.2	1.2
88360	Anguilla_japonica	Anguillidae	Anguilliformes	151.1	456	29.04	28.04	13.21	25.28	16.61	5.01	0.97
75956	Anguilla_japonica	Anguillidae	Anguilliformes	195.1	551	30.85	27.84	12.13	25.97	17.33	4.66	1.31
371932	Anguilla_japonica	Anguillidae	Anguilliformes	245.6	560	32.44	24.28	15.54	24.84	19.16	4.33	1.56
348147	Anguilla_marmorata	Anguillidae	Anguilliformes	221.2	492	29.41	28.14	14.76	28.58	19.53	7.02	2.85
135331	Anguilla_marmorata	Anguillidae	Anguilliformes	223	498	29.86	29.53	14.84	27.91	18.46	6.41	1.94
115971	Anguilla_marmorata	Anguillidae	Anguilliformes	353.8	618	39.92	33.53	20.98	37.58	26.51	7.88	2.64
52511	Anguilla_megastoma	Anguillidae	Anguilliformes	50.9	338	18.6	16.3	9.1	17.9	12.3	4.5	1.9
349366	Anguilla_megastoma	Anguillidae	Anguilliformes	120.5	521	23.3	24	10.7	25.2	19.2	5.8	1.6
349365	Anguilla_megastoma	Anguillidae	Anguilliformes	569.4	750	42.3	48.7	19.4	43.5	36.5	7.8	2.5
65731	Anguilla_obscura	Anguillidae	Anguilliformes	178.3	450	27.2	23.9	15.9	25.9	23.9	4.5	1.6
259990	Anguilla_obscura	Anguillidae	Anguilliformes	216	488	33.8	27	16.5	28.3	21.4	5.5	1.9
259990	Anguilla_obscura	Anguillidae	Anguilliformes	230	505	34.7	30.2	18.1	29.5	23.2	4.5	1.5
401310	Anguilla_reinhardtii	Anguillidae	Anguilliformes	21.67	241	14.5	12.8	9.1	16.8	11.2	2.1	0.9
311978	Anguilla_reinhardtii	Anguillidae	Anguilliformes	41.2	273.07	17.5	19	11	18.8	14.2	2.3	1.1
47844	Anguilla_reinhardtii	Anguillidae	Anguilliformes	212.7	479	34.4	29.4	16.3	33.9	19.9	2.7	1.2
89796	Anguilla_rostrata	Anguillidae	Anguilliformes	258.8	514	39.15	32.09	18.91	31.22	22.01	4.12	1.07
342593	Anguilla_rostrata	Anguillidae	Anguilliformes	392.8	534	45.41	34.25	18.13	30.06	19.95	3.86	1.3
24937	Anguilla_rostrata	Anguillidae	Anguilliformes	583.8	728	47.82	36.75	20.3	32.04	22.24	3.56	1.43
207556	Anisarchus_medius	Stichaeidae	Perciformes	2.2	85.53	8.71	6.58	7.52	6.16	3.77	3.06	0.56
322104	Anisotremus_caesius	Haemulidae	Perciformes	150.3	156.94	70.82	31.5	39.45	14.81	14.77	17.6	4.74
50415	Anisotremus_caesius	Haemulidae	Perciformes	137.9	159.28	73.4	29.39	41.49	17.22	15.53	18.42	4.41
80505	Anisotremus_caesius	Haemulidae	Perciformes	235	171.85	83.75	34.88	48.07	21.46	17.59	20.46	5.78
395026	Anisotremus_davidsonii	Haemulidae	Perciformes	245.3	197.29	75.15	43.71	50.41	18.06	16.52	20.21	5.18
395022	Anisotremus_davidsonii	Haemulidae	Perciformes	257.3	190.87	80.45	42.44	46.47	20.81	18.66	18.73	5.09
26828	Anisotremus_davidsonii	Haemulidae	Perciformes	364.6	227.31	96.99	40.48	53.6	18.72	16.49	23.74	5.33
361979	Anisotremus_interruptus	Haemulidae	Perciformes	266.2	205.5	88.32	36.38	56.3	21.44	20.04	23.92	6.03
80529	Anisotremus_interruptus	Haemulidae	Perciformes	285	194.37	89.53	40.28	52.61	21.25	18.28	23.67	5.47
395033	Anisotremus_interruptus	Haemulidae	Perciformes	411	220.52	102.28	42.56	59.53	21.72	18.69	27.72	6.23
81084	Anisotremus_moricandi	Haemulidae	Perciformes	50.4	105.08	47.85	21.94	27.35	13.08	9.98	13.7	4.18
81804	Anisotremus_moricandi	Haemulidae	Perciformes	53.4	107.38	49.84	23.49	29.59	12.71	8.96	14.08	3.49
43345	Anisotremus_moricandi	Haemulidae	Perciformes	102.7	138.19	63.55	26.43	37.59	13.54	12.3	18.28	4.3
77720	Anisotremus_scapularis	Haemulidae	Perciformes	175.1	173.73	80.65	32.02	47.72	19.25	22.26	19.96	5.77
127983	Anisotremus_scapularis	Haemulidae	Perciformes	225.5	196.82	87.92	36.27	50.48	20.26	24.68	22.96	7.03
127994	Anisotremus_scapularis	Haemulidae	Perciformes	360.7	204.51	98.67	46.01	62.64	23.28	24.22	25.8	9.66
413777	Anisotremus_surinamensis	Haemulidae	Perciformes	146.7	156.45	72.52	32.27	46.57	19.37	19.38	20.18	4.48
123121	Anisotremus_surinamensis	Haemulidae	Perciformes	561.6	233.53	101.92	57.74	64.99	28.59	31.86	27.82	5.64
405760	Anisotremus_surinamensis	Haemulidae	Perciformes	434.9	231.61	106.98	46.5	68.48	29.43	30.72	28.1	5.28
28266	Anisotremus_taeniatus	Haemulidae	Perciformes	144.1	166.28	78.6	27.78	48.66	15.67	15.3	19.13	4.74
395075	Anisotremus_taeniatus	Haemulidae	Perciformes	182.1	165.44	80.75	33.55	52.34	16.06	13.84	19.59	4.54
395074	Anisotremus_taeniatus	Haemulidae	Perciformes	199.7	177.82	82.02	33.19	50.8	16.86	17.69	20.43	5.11
404443	Anisotremus_virginicus	Haemulidae	Perciformes	248.4	177.49	92.81	40.68	59.26	20.87	23.58	20.25	6.4
395076	Anisotremus_virginicus	Haemulidae	Perciformes	319.7	205.31	98.61	39.53	68.8	24.33	26.9	23.26	7.09
395077	Anisotremus_virginicus	Haemulidae	Perciformes	325.9	209.24	101.23	38.23	64.06	22.12	28.88	21.44	6.48
207332	Anodontostoma_chacunda	Clupeidae	Clupeiformes	35.8	108.48	52.13	16.35	20.02	9.99	2.78	15.19	2.55
72515	Anodontostoma_chacunda	Clupeidae	Clupeiformes	51.5	121.1	54.48	18.44	19.84	8.54	4.33	15.06	3.6
616679	Anodontostoma_chacunda	Clupeidae	Clupeiformes	56.8	124.15	55.44	19.39	22.12	9.46	4.22	15.78	3.28
268563	Anodus_orinocensis	Hemiodontidae	Characiformes	128.5	188.63	50.33	28.96	28.3	30.47	11.79	15.73	5.49
310746	Anodus_orinocensis	Hemiodontidae	Characiformes	175.5	226.51	52.6	34.3	31.57	33.86	8.73	18.43	5.66
310746	Anodus_orinocensis	Hemiodontidae	Characiformes	208.5	239.63	54.2	36.82	32.63	32.6	9.47	18.67	6.21
70971	Anoplarchus_insignis	Stichaeidae	Perciformes	1.3	71.7	7	4.8	5.2	3.5	2.6	3.7	0.7
70971	Anoplarchus_insignis	Stichaeidae	Perciformes	1.3	71.8	7.5	5.1	4.8	3.5	2.6	2.9	0.6
74394	Anoplarchus_insignis	Stichaeidae	Perciformes	2.5	92	8.8	5.8	6.2	4.3	4	3.8	1
167167	Anoplarchus_purpurescens	Stichaeidae	Perciformes	2	69.33	8.77	5.3	4.86	5.41	4.35	2.91	0.48
120444_1	Anoplarchus_purpurescens	Stichaeidae	Perciformes	4.1	89.46	10.98	6.67	6.69	7.19	5.88	3.27	0.82
120444_2	Anoplarchus_purpurescens	Stichaeidae	Perciformes	5	87.83	11.88	8.31	7.71	7.18	7.36	3.88	0.92
177071	Anoplocapros_inermis	Aracanidae	Tetraodontiformes	356.1	210.3	92.68	57.18	67.07	10.59	15.81	15.67	10.02
177071	Anoplocapros_inermis	Aracanidae	Tetraodontiformes	340.7	204.2	98.91	52.71	69.66	9.31	15.68	17.93	9.91
190322	Anoplogaster_cornuta	Anoplogastridae	Beryciformes	19.5	82.22	42.6	13.41	40.205	28.23	6.95	6.94	3.28
240777	Anoplogaster_cornuta	Anoplogastridae	Beryciformes	53.3	107.79	57.02	26.1	49.43	35.11	9.4	10.86	4.23
38201	Anoplogaster_cornuta	Anoplogastridae	Beryciformes	82	129.07	61.06	26.4	51.87	40.14	13.75	12.22	3.77
116238_1	Anoplopoma_fimbria	Anoplopomatidae	Scorpaeniformes	385.4	338	57.97	50.86	54.34	39.19	33.59	15.72	6.61
116238_1	Anoplopoma_fimbria	Anoplopomatidae	Scorpaeniformes	421.7	337	67.03	45.66	46.66	38.28	30.17	17.32	8.18
310152	Anostomus_anostomus	Anostomidae	Characiformes	3.4	63.9	14.1	6.9	6.7	2.9	2.5	4.8	1.3
176275	Anostomus_anostomus	Anostomidae	Characiformes	6.5	80.1	16.7	8.8	8.5	2.8	2.5	7.6	1.1
131351	Anostomus_anostomus	Anostomidae	Characiformes	9.2	81.8	18.6	11.2	8.7	2.9	2.8	8.5	1.2
211260	Anostomus_ternetzi	Anostomidae	Characiformes	3.19	63.31	13.16	7.03	6.77	3.02	1.69	6.51	1.09
66094	Anostomus_ternetzi	Anostomidae	Characiformes	3.9	70.05	13.44	7.17	6.73	3.23	1.65	6.68	0.96
169876	Anostomus_ternetzi	Anostomidae	Characiformes	7.2	84.82	16.35	8.72	8.5	4.15	2.89	8.02	0.87
221035	Anotopterus_pharao	Anotopteridae	Aulopiformes	4.6	235.51	6.13	5.24	10.5	44.75	3.11	2.8	1.83
206848	Anotopterus_pharao	Anotopteridae	Aulopiformes	5	235.67	8.01	4.77	9.44	40.53	2.58	3.06	1.91
436499	Anotopterus_pharao	Anotopteridae	Aulopiformes	10.5	250.49	12.84	7.12	16.63	51.38	2.95	3.71	2.78
167308	Antennarius_commerson	Antennariidae	Lophiiformes	262.9	143.89	83.86	51.27	65.96	27.23	31.17	20.39	6.67
81061	Antennarius_commerson	Antennariidae	Lophiiformes	551.6	197.6	111.73	58.72	89.13	38.91	37.22	28.89	8.29
436404	Antennarius_commerson	Antennariidae	Lophiiformes	645.2	193.56	118.78	68.11	94.74	55.28	42.61	24.99	7.07
56314	Antennarius_hispidus	Antennariidae	Lophiiformes	63.1	80.35	44.35	28.84	40.06	25.29	20.6	11.49	4.7
201569	Antennarius_hispidus	Antennariidae	Lophiiformes	65.1	85.82	50.88	36.98	34.42	26.16	23.23	12.02	4.83
132254	Antennarius_hispidus	Antennariidae	Lophiiformes	213	115.43	77.18	56.84	59.87	37.78	32.01	16.49	5.05
232160	Antennarius_indicus	Antennariidae	Lophiiformes	50.3	76.85	46.91	27.49	36.28	25.02	14.71	12.91	3.13
232158	Antennarius_indicus	Antennariidae	Lophiiformes	46.3	74.35	57.62	29.25	42.62	26.64	18.12	10.5	3.17
164357	Antennarius_multiocellatus	Antennariidae	Lophiiformes	64.2	86.34	45.99	30.63	39.72	27.25	18.73	13.37	4.42
195980	Antennarius_multiocellatus	Antennariidae	Lophiiformes	69.5	80.36	52.85	35.63	43.05	25.08	18.83	12.36	3.76
317455	Antennarius_multiocellatus	Antennariidae	Lophiiformes	145.9	102.84	68.04	49.42	50.03	22.75	27.71	17.13	5.39
75839	Antennarius_pictus	Antennariidae	Lophiiformes	72.8	92.49	41.93	26.29	35.5	20.79	17.04	11.17	3.67
63626	Antennarius_pictus	Antennariidae	Lophiiformes	113.1	104.67	48.86	35.91	43.66	24	24.57	14.39	5.81
92277	Antennarius_pictus	Antennariidae	Lophiiformes	108.7	95.18	58.48	38.07	49.4	19.41	23.37	14.11	7.81
159143	Antennarius_striatus	Antennariidae	Lophiiformes	25.4	61.27	21.74	23.33	18.26	12.99	14.11	6.51	2.55
73115	Antennarius_striatus	Antennariidae	Lophiiformes	31.8	70.31	25.1	23.64	21.72	12.02	12.81	6.18	2.16
178256	Antennarius_striatus	Antennariidae	Lophiiformes	73	83.44	32.5	33.89	28.29	17.73	20.11	8.48	2.91
266695	Antennatus_nummifer	Antennariidae	Lophiiformes	16.4	60.31	37.15	20.92	32.38	14.44	16.31	9.86	3.12
195979	Antennatus_nummifer	Antennariidae	Lophiiformes	23.1	70.36	40.87	20.21	31.74	17.59	14.4	8.21	3.11
164206	Antennatus_tuberosus	Antennariidae	Lophiiformes	9.3	40.25	25.62	16.06	18.8	13.31	10.88	5.93	2.03
65732	Antennatus_tuberosus	Antennariidae	Lophiiformes	12.5	46.97	31.24	19.45	21.5	15.3	12.59	6.31	2.01
326403	Anthias_anthias	Serranidae	Perciformes	49.5	121.67	44.64	20.63	32.52	21.46	15.96	15.67	2.43
273634_2	Anthias_anthias	Serranidae	Perciformes	54.2	124.11	45.79	20.41	28.57	21.05	11.39	17.1	2.97
273634_1	Anthias_anthias	Serranidae	Perciformes	88.2	146.55	60.48	26.64	38.92	25.93	12.19	20.94	3.32
378507	Antigonia_capros	Caproidae	Perciformes	95	115.76	106.27	21.02	67.01	10.54	6.69	16	4.28
158636	Antigonia_capros	Caproidae	Perciformes	136.8	129.66	125.33	23.14	76.65	11.56	7.71	17.2	3.55
429631	Antigonia_capros	Caproidae	Perciformes	127.8	138.44	138.12	34.02	82.38	22.54	18.45	27.52	3.83
429656	Antigonia_combatia	Caproidae	Perciformes	103.7	114.22	118.78	22.55	77.47	11.49	6.73	17.08	3.47
429655	Antigonia_combatia	Caproidae	Perciformes	155.7	130.81	136.97	23.73	80.64	17.57	6.62	17.99	4.01
377984	Antigonia_combatia	Caproidae	Perciformes	73	113.36	NA	22.16	57.11	11.26	6.57	12.16	2.93
305919	Antigonia_rubescens	Caproidae	Perciformes	34.3	92.06	72.99	17.05	40.71	10.85	9.09	11.24	2.35
305913	Antigonia_rubescens	Caproidae	Perciformes	48.8	102.53	73.11	19.16	46.63	10.38	11.07	13.42	2.69
182286	Antigonia_rubescens	Caproidae	Perciformes	61.7	107.05	94.86	20.07	52.99	10.78	13.88	14.22	3.56
87577	Antimora_microlepis	Moridae	Gadiformes	84.17	238	40.18	34.48	26.6	31.83	30.34	6.46	2.3
39217	Antimora_microlepis	Moridae	Gadiformes	88.9	245	43.38	33.58	31.6	27.9	26.81	7.26	2.16
160608	Antimora_microlepis	Moridae	Gadiformes	154.6	285	49.52	38.06	25.57	38.64	23	NA	NA
33446	Antimora_rostrata	Moridae	Gadiformes	113.4	263.85	39.66	36.73	26.4	36.256	22.34	7.47	1.63
38142	Antimora_rostrata	Moridae	Gadiformes	109.6	246.64	45.46	36.66	28.03	33.86	26.15	6.82	1.88
38163	Antimora_rostrata	Moridae	Gadiformes	111.5	258.93	47.07	37.14	33.1	37	31.29	7.14	1.42
169330	Anyperodon_leucogrammicus	Serranidae	Perciformes	34.9	134.3	40.3	15	24.9	30.3	11.4	13.9	3.3
169331	Anyperodon_leucogrammicus	Serranidae	Perciformes	52.3	146.4	42.3	16.9	26.2	34.1	11.8	14.1	3.1
141941	Anyperodon_leucogrammicus	Serranidae	Perciformes	57.7	149.7	46	18.5	25.8	35.1	9.3	15.9	3.6
232232	Apareiodon_affinis	Parodontidae	Characiformes	5.8	67.77	16.13	11.02	8.19	4.47	2.3	7.63	1.57
313193	Apareiodon_affinis	Parodontidae	Characiformes	7.1	77.94	17.25	11.54	8.62	6.24	1.66	8.03	1.67
176007	Apareiodon_affinis	Parodontidae	Characiformes	11.4	87.89	21.16	12.25	8.93	6.77	2.13	9.74	2.14
348441	Apareiodon_ibitiensis	Parodontidae	Characiformes	1.32	46.06	9.28	5.68	5.51	3.12	1.76	4.41	0.72
313195	Apareiodon_ibitiensis	Parodontidae	Characiformes	10	81.77	16.95	12.65	9.42	2.62	2.12	8.17	1.53
313195	Apareiodon_ibitiensis	Parodontidae	Characiformes	9.76	85.91	17.16	12.57	8.98	4.09	2.27	7.32	1.6
320207	Apareiodon_piracicabae	Parodontidae	Characiformes	1	41	8.3	4.9	5.1	3.7	1.4	3.8	0.6
320207	Apareiodon_piracicabae	Parodontidae	Characiformes	1	40.7	9.1	5	4.6	2.7	1.3	4	0.6
320205	Apareiodon_piracicabae	Parodontidae	Characiformes	1	41.4	9.2	5.3	4.9	3	1.4	3.9	0.7
91164	Apeltes_quadracus	Gasterosteidae	Gasterosteiformes	0.6	37.81	7.56	4.74	4.78	2.45	2.85	1.13	0.72
242655	Apeltes_quadracus	Gasterosteidae	Gasterosteiformes	0.7	37.71	8.35	4.5	4.94	2.55	3.2	1.32	0.49
242689	Apeltes_quadracus	Gasterosteidae	Gasterosteiformes	1.2	42.8	10.3	6.1	5.56	3.3	3.51	1.56	0.77
143610	Aphanius_anatoliae	Cyprinodontidae	Cyprinodontiformes	1.04	31.27	10.48	6.1	5.89	3.12	2.85	5.51	1
143610	Aphanius_anatoliae	Cyprinodontidae	Cyprinodontiformes	1.53	36.95	11.96	7.54	6.95	3.44	2.99	6.11	1.03
143610	Aphanius_anatoliae	Cyprinodontidae	Cyprinodontiformes	1.63	36.17	12.14	7.34	6.82	3.69	3.16	6.16	1.07
143617	Aphanius_asquamatus	Cyprinodontidae	Cyprinodontiformes	0.3	29.51	5.66	3.87	3.4	2.3	1.78	2.42	0.46
143617	Aphanius_asquamatus	Cyprinodontidae	Cyprinodontiformes	0.39	28.53	5.86	4.2	4.43	2.59	1.83	2.62	0.7
143617	Aphanius_asquamatus	Cyprinodontidae	Cyprinodontiformes	0.31	27.72	5.98	4.22	3.87	2.3	2.09	3.3	0.39
143618	Aphanius_chantrei	Cyprinodontidae	Cyprinodontiformes	0.76	27.02	9.82	5.99	5.04	2.7	1.84	5.5	0.87
143618	Aphanius_chantrei	Cyprinodontidae	Cyprinodontiformes	1.33	34.29	11.61	7.65	6.26	2.84	1.95	5.86	0.74
143618	Aphanius_chantrei	Cyprinodontidae	Cyprinodontiformes	1.73	34.89	11.77	8.38	6.77	3.41	2.48	6.29	1.06
113384	Aphanius_dispar_dispar	Cyprinodontidae	Cyprinodontiformes	3.09	44.76	13.68	11.1	7.66	2.8	2.76	6.91	1.53
147950	Aphanius_dispar_dispar	Cyprinodontidae	Cyprinodontiformes	3.95	50.12	15.27	10.23	7.93	3.69	3.06	8.55	1.54
147834	Aphanius_dispar_dispar	Cyprinodontidae	Cyprinodontiformes	5.7	59.43	16.63	11.15	9.09	3.75	3.92	10.54	1.71
171029	Aphanius_fasciatus	Cyprinodontidae	Cyprinodontiformes	2.26	43.84	10.86	8.82	7.56	4	2.89	6.72	0.88
171029	Aphanius_fasciatus	Cyprinodontidae	Cyprinodontiformes	3.36	48.37	15.14	9.82	8.49	4.39	2.69	8.91	1.18
10226	Aphanius_iberus	Cyprinodontidae	Cyprinodontiformes	0.43	24.85	7.17	4.22	3.69	2.09	1.73	4.03	0.41
10226	Aphanius_iberus	Cyprinodontidae	Cyprinodontiformes	0.84	31.08	9.89	5.59	5.21	2.72	2.06	5.19	0.44
143613	Aphanius_mento	Cyprinodontidae	Cyprinodontiformes	1.5	34.96	7.72	7.18	7.56	3.52	4.01	6.35	0.93
143613	Aphanius_mento	Cyprinodontidae	Cyprinodontiformes	1.22	34.04	11.03	6.74	6.76	3.89	3.2	6.12	0.66
143613	Aphanius_mento	Cyprinodontidae	Cyprinodontiformes	1.53	34.66	11.6	8.21	6.74	3.92	3.64	6.48	1.16
94517	Aphanopus_carbo	Trichiuridae	Perciformes	137.8	573.5	36.7	25.9	35.8	70.4	20.7	2	0.6
378479	Aphanopus_intermedius	Trichiuridae	Perciformes	13.13	385	14.67	9.53	12.69	33.16	3.31	0.89	0.52
378479	Aphanopus_intermedius	Trichiuridae	Perciformes	28.23	470	20.05	19.76	16.67	40.49	4.45	1.13	0.75
336604	Aphanotorulus_ammophilus	Loricariidae	Siluriformes	4.16	61.07	8.31	17.41	8.64	2.53	5	4.76	3.06
336604	Aphanotorulus_ammophilus	Loricariidae	Siluriformes	4.55	61.66	8.94	18.82	7.78	2.29	4.05	5.1	2.16
301646	Aphanotorulus_unicolor	Loricariidae	Siluriformes	29.4	113.6	18.85	31.1	16.4	4.35	9.41	10.4	4.31
336600	Aphanotorulus_unicolor	Loricariidae	Siluriformes	26.6	109.51	18.95	29.31	14.7	4.39	6.75	9.35	4.39
324257	Aphanotorulus_unicolor	Loricariidae	Siluriformes	56.4	137.01	25.55	36.3	19.39	5.61	10.11	11.71	4.55
431634	Aphareus_furca	Lutjanidae	Perciformes	248.8	234.64	67.88	38.38	50.92	47.78	26.34	17.24	11.6
429932	Aphareus_furca	Lutjanidae	Perciformes	293	245.56	73.29	37.74	50.15	48.04	27.67	21.68	11.12
424147	Aphareus_furca	Lutjanidae	Perciformes	323.9	236.95	77.67	37.74	48.7	49.17	24.36	22.91	11.48
265060	Aphia_minuta	Gobiidae	Perciformes	0.2	29.79	4.2	3.4	3.78	4.18	1.95	2.06	0.32
298148	Aphia_minuta	Gobiidae	Perciformes	0.3	34.08	5.09	3.77	4.41	5.1	2.63	2.61	0.48
298148	Aphia_minuta	Gobiidae	Perciformes	0.3	31.57	5.4	3.43	4.22	4.52	2.55	2.74	0.46
34401	Aphredoderus_sayanus	Aphredoderidae	Percopsiformes	4.98	59	17.9	11.4	10.8	8.8	8.4	7.2	0.9
72438	Aphredoderus_sayanus	Aphredoderidae	Percopsiformes	7.58	65.7	22.4	12.3	11.5	9.8	9.5	9	1
68294	Aphredoderus_sayanus	Aphredoderidae	Percopsiformes	10	71.8	26.2	13.9	14.3	11	10.8	10.4	1.3
232288	Aphyocharax_anisitsi	Characidae	Characiformes	0.31	25.5	6.3	3.5	4.1	2.7	1.3	2.4	0.7
232289	Aphyocharax_anisitsi	Characidae	Characiformes	0.28	27.2	7	3.7	4.4	2.6	1.5	2.6	0.8
285639	Aphyocharax_anisitsi	Characidae	Characiformes	0.4	26.2	7.7	3.6	4.8	2.5	1.6	2.9	0.8
112457	Aphyocypris_chinensis	Cyprinidae	Cypriniformes	0.7	35.92	7.58	4.79	5.49	3.91	2.01	2.84	0.3
112457	Aphyocypris_chinensis	Cyprinidae	Cypriniformes	1.04	38.02	9.56	5.38	5.45	4.83	2.41	4.1	0.39
112457	Aphyocypris_chinensis	Cyprinidae	Cypriniformes	1.1	38.21	9.56	5.22	5.51	5.07	2.12	4.16	0.43
102220	Aphyosemion_ahli	Nothobranchiidae	Cyprinodontiformes	0.23	23.23	4.57	4.11	2.66	2.29	2.05	3.05	0.72
102220	Aphyosemion_ahli	Nothobranchiidae	Cyprinodontiformes	0.33	25.85	5.06	4.81	2.97	2.23	2.31	3.13	0.71
102220	Aphyosemion_ahli	Nothobranchiidae	Cyprinodontiformes	0.41	26.88	5.9	4.96	3.02	2.76	1.93	3.45	0.89
303401	Aphyosemion_bivittatum	Nothobranchiidae	Cyprinodontiformes	0.44	27.15	5.81	4.88	3.49	3.04	1.97	3.23	0.67
303599	Aphyosemion_bivittatum	Nothobranchiidae	Cyprinodontiformes	0.47	30.96	6.28	5.74	4.26	3.21	2.15	3.87	0.58
303365	Aphyosemion_bivittatum	Nothobranchiidae	Cyprinodontiformes	0.52	28.43	6.9	5.82	3.94	3.14	2.08	3.69	0.54
119136	Aphyosemion_cameronense	Nothobranchiidae	Cyprinodontiformes	0.57	33.48	6.04	5.26	3.95	3.65	2.3	3.5	0.81
86642	Aphyosemion_cameronense	Nothobranchiidae	Cyprinodontiformes	0.69	36.65	6.73	5.97	4.38	3.77	3.03	4.21	0.76
94172	Aphyosemion_cameronense	Nothobranchiidae	Cyprinodontiformes	1.3	39.11	7.44	7.4	4.83	4.27	2.53	4.82	0.82
94251	Aphyosemion_elegans	Nothobranchiidae	Cyprinodontiformes	0.16	20.84	3.7	3.83	2.46	2.15	1.85	2.6	0.55
94251	Aphyosemion_elegans	Nothobranchiidae	Cyprinodontiformes	0.28	25.59	3.82	4.34	2.62	1.85	2.31	2.93	0.58
94251	Aphyosemion_elegans	Nothobranchiidae	Cyprinodontiformes	0.36	29.4	5.36	4.94	3.52	2.67	2.54	3.33	0.61
94133	Aphyosemion_loennbergii	Nothobranchiidae	Cyprinodontiformes	0.25	22.97	4.31	4.48	2.72	2.23	1.92	3.1	0.56
94133	Aphyosemion_loennbergii	Nothobranchiidae	Cyprinodontiformes	0.29	23.11	4.92	4.46	3.09	2.58	1.97	3.37	0.44
94133	Aphyosemion_loennbergii	Nothobranchiidae	Cyprinodontiformes	0.33	24.73	5.84	4.55	3.42	2.54	1.59	3.65	0.5
177753	Apistogramma_agassizii	Cichlidae	Perciformes	1.62	37.4	11.8	5.9	8.6	5.1	4.4	5.2	0.8
177753	Apistogramma_agassizii	Cichlidae	Perciformes	1.57	37.4	12	7	8.2	5.5	4.2	5	0.8
149952	Apistogramma_agassizii	Cichlidae	Perciformes	2.23	43.5	14	7	9.1	5.8	3.4	5.6	0.9
190295	Apistogramma_bitaeniata	Cichlidae	Perciformes	0.57	26.23	7.98	4.83	6.1	3.32	2.76	4.08	0.58
190295	Apistogramma_bitaeniata	Cichlidae	Perciformes	0.64	27.84	8.24	5.22	6.46	3.27	2.98	4.36	0.89
190295	Apistogramma_bitaeniata	Cichlidae	Perciformes	1.26	35.63	10.85	6.63	7.6	5.34	5.19	5.3	0.71
329627	Apistogramma_caetei	Cichlidae	Perciformes	0.2	18	6.42	3.75	4.48	2.94	2.1	2.89	0.77
194191	Apistogramma_hoignei	Cichlidae	Perciformes	1.3	32.64	13.14	6.42	9.3	4.58	3.52	5.75	0.77
194191	Apistogramma_hoignei	Cichlidae	Perciformes	2.1	40.15	14.94	7.06	9.47	4.37	4.68	6.31	0.92
194157	Apistogramma_hoignei	Cichlidae	Perciformes	4	45.62	19.32	9.25	11.72	6.23	5.77	7.25	0.98
305160	Apistogramma_regani	Cichlidae	Perciformes	0.5	24.01	8.33	4.92	5.43	3.57	3.34	3.32	0.63
305196	Apistogramma_regani	Cichlidae	Perciformes	0.4	23.8	8.85	4.56	4.92	3.59	2.11	3.51	0.73
305135	Apistogramma_regani	Cichlidae	Perciformes	0.7	26.57	9.98	5.64	6.57	4.51	3.56	4.4	0.99
329823	Apistoloricaria_ommation	Loricariidae	Siluriformes	13.63	139.9	12.4	23.8	8	7.8	16	2.6	2.9
329824	Apistoloricaria_ommation	Loricariidae	Siluriformes	15.14	143	13.3	26.4	8.3	8.3	17.4	2.5	3.3
437712	Apistus_carinatus	Apistidae	Scorpaeniformes	18.3	90.19	22.98	15.89	18.11	16.5	8.24	8.73	1.5
71276	Apistus_carinatus	Apistidae	Scorpaeniformes	20.5	89.71	26.68	17.32	18.73	15.85	11.56	8.37	1.79
71019	Apistus_carinatus	Apistidae	Scorpaeniformes	21.9	92.62	27.03	16.92	19.01	17.29	10.58	9.16	1.75
246178	Aplocheilus_lineatus	Aplocheilidae	Cyprinodontiformes	0.7	35	7	6.1	4.46	4.15	2.92	4.24	0.7
175282	Aplocheilus_lineatus	Aplocheilidae	Cyprinodontiformes	1.6	44.19	8.93	8.24	6.1	5.36	4.73	5.63	1.48
165041	Aplocheilus_lineatus	Aplocheilidae	Cyprinodontiformes	1.46	43.55	10.26	8	5.02	5.84	3.74	5.86	1.08
340420	Aplocheilus_panchax	Aplocheilidae	Cyprinodontiformes	0.63	32.02	7.37	5.9	3.82	3.38	1.89	4.14	0.79
390221	Aplocheilus_panchax	Aplocheilidae	Cyprinodontiformes	0.94	36.74	8.61	6.73	4.99	3.42	2.02	5.01	0.81
109792	Aplocheilus_panchax	Aplocheilidae	Cyprinodontiformes	1.04	39.99	8.83	6.73	4.21	3.98	1.54	5.1	0.88
227306	Aplodactylus_arctidens	Aplodactylidae	Perciformes	165.3	188.91	56.79	33.91	34.02	10.58	18.23	24.17	4.69
227304	Aplodactylus_arctidens	Aplodactylidae	Perciformes	473.3	255.36	85.07	48.53	40.86	17.61	25.61	35.46	7.69
227300	Aplodactylus_lophodon	Aplodactylidae	Perciformes	13.1	82.9	23.53	15.37	13.81	5.67	8.17	9.92	1.7
227302	Aplodactylus_lophodon	Aplodactylidae	Perciformes	48.5	130.48	40.91	19.01	19.59	7.78	9.84	16.68	2.66
128066	Aplodactylus_punctatus	Aplodactylidae	Perciformes	186.7	197.1	63.55	33.69	35.92	11.19	13.72	23.34	9.44
77612	Aplodactylus_punctatus	Aplodactylidae	Perciformes	278.8	199.25	64.52	36.12	41.54	11.47	19.61	25.47	9.74
83333	Aplodactylus_punctatus	Aplodactylidae	Perciformes	323.6	231.84	70.64	36.3	45.84	13.85	17.62	30.1	10.85
230967	Aplodinotus_grunniens	Sciaenidae	Perciformes	257.1	226.11	80.08	38.18	42.1	25.76	27.44	22.1	4.54
52964	Aplodinotus_grunniens	Sciaenidae	Perciformes	299.6	253.38	83.39	38.05	48.59	27.8	25.34	25.72	5.07
231397	Aplodinotus_grunniens	Sciaenidae	Perciformes	314.6	231.15	85.68	40.98	44.08	23.36	23.18	24.11	4.71
36965	Apodichthys_flavidus	Pholidae	Perciformes	13.1	181.72	18.82	8.17	9.78	6.52	3.45	5.53	0.84
27193	Apodichthys_flavidus	Pholidae	Perciformes	34.9	216.57	26.09	12.45	13.41	9.91	5.71	5.72	0.97
27022	Apodichthys_flavidus	Pholidae	Perciformes	35	204.91	27.44	13.17	12.96	9.61	7.6	5.93	1.22
347415	Apogon_aurolineatus	Apogonidae	Perciformes	0.62	26.9	9.8	5.3	6.2	6.2	2.8	3.8	0.4
360593	Apogon_aurolineatus	Apogonidae	Perciformes	0.96	32.3	11.4	6.2	7.2	7.3	3.4	4.4	0.5
179245	Apogon_aurolineatus	Apogonidae	Perciformes	1.25	36.2	12.5	6.3	7.8	8.4	3.7	5.2	0.7
183444	Apogon_binotatus	Apogonidae	Perciformes	6.34	62.1	19.8	11.3	12.8	13.7	6.9	7.6	1
81714	Apogon_binotatus	Apogonidae	Perciformes	8.88	71.8	23.6	12.1	15.4	17.6	7.1	9.1	1.2
37529	Apogon_binotatus	Apogonidae	Perciformes	11.78	75	25.5	14.2	15.8	16.8	9.3	10.5	1.3
212954	Apogon_campbelli	Apogonidae	Perciformes	0.56	27.8	9	5.8	6.8	6.3	3.4	3.3	0.6
212954	Apogon_campbelli	Apogonidae	Perciformes	0.71	29.1	10.8	5.7	5.8	5.3	4	3.6	0.8
212954	Apogon_campbelli	Apogonidae	Perciformes	0.87	31	11.7	6.7	7.1	6.4	4.8	4.1	0.6
381837	Apogon_caudicinctus	Apogonidae	Perciformes	1.57	40.02	13.92	9.41	7.99	9.81	4.06	5.41	NA
358148	Apogon_caudicinctus	Apogonidae	Perciformes	1.96	43.79	15.54	8.32	8.79	9.84	5.6	5.58	1.34
356591	Apogon_caudicinctus	Apogonidae	Perciformes	2.27	47.29	16.35	9.35	9.75	10.6	5.15	5.98	1.28
212919	Apogon_coccineus	Apogonidae	Perciformes	1.2	35.38	12.09	7.8	7.97	8.45	4.63	4.06	1.11
212981	Apogon_coccineus	Apogonidae	Perciformes	2	41.67	14.68	9.84	9.94	9.5	5.9	4.46	1.02
212981	Apogon_coccineus	Apogonidae	Perciformes	2	41.64	16.25	7.94	10.53	9.67	5.84	5.58	1.03
382039	Apogon_doryssa	Apogonidae	Perciformes	0.91	31.4	11.9	7.2	6.5	6.7	4.4	3.2	0.3
382049	Apogon_doryssa	Apogonidae	Perciformes	0.97	35	12.1	6.9	6.9	7.3	4.4	3.3	0.4
408774	Apogon_doryssa	Apogonidae	Perciformes	1.85	42.7	15.6	8.7	8.9	9	5	4.7	0.5
321647	Apogon_dovii	Apogonidae	Perciformes	4.2	53.2	18.4	10.3	10.9	11.5	5.4	8.4	1.7
366886	Apogon_dovii	Apogonidae	Perciformes	8.9	65.7	24.3	13	15.3	13.1	7.6	11.3	1.4
366810	Apogon_dovii	Apogonidae	Perciformes	7.7	63.5	24.4	12.5	14.9	13.8	6.4	10.6	1.5
238988	Apogon_erythrinus	Apogonidae	Perciformes	1.22	35.31	13.2	8	7.41	7.8	5.42	4.53	0.91
238988	Apogon_erythrinus	Apogonidae	Perciformes	1.32	34.12	14.27	8.56	8.22	8.64	4.46	4.66	0.85
260932	Apogon_erythrinus	Apogonidae	Perciformes	1.47	38.8	15.25	10.09	9.25	9.07	5.55	5.01	1.16
213430	Apogon_guadalupensis	Apogonidae	Perciformes	6.02	61.2	21.6	12.2	13.2	13.8	7.1	9.1	0.9
213432	Apogon_guadalupensis	Apogonidae	Perciformes	8.63	71.2	25.7	14.4	15.9	16	7.9	9.6	1.2
213432	Apogon_guadalupensis	Apogonidae	Perciformes	11.01	72.3	26.2	14.7	16.8	16.2	8.3	10	1.2
124481	Apogon_imberbis	Apogonidae	Perciformes	5.87	61.56	22.48	11.07	14.27	15.04	5.12	7.93	2.24
193824	Apogon_imberbis	Apogonidae	Perciformes	9.8	71.74	25.64	13.41	15.32	16.05	6.67	7.1	2.55
171026	Apogon_imberbis	Apogonidae	Perciformes	10.53	72.18	28.06	14.8	16.63	16.95	6.31	10.44	1.71
298402	Apogon_indicus	Apogonidae	Perciformes	1.28	33.3	12.8	7.8	8.2	6.1	4.5	4.1	0.3
287065	Apogon_indicus	Apogonidae	Perciformes	1.19	34.3	13	8	8.5	7.4	4.7	4.6	0.3
341748	Apogon_indicus	Apogonidae	Perciformes	2.02	39.9	14.9	9.4	9.8	7.8	5.3	4.8	0.4
386958	Apogon_lachneri	Apogonidae	Perciformes	1	33.81	10.71	6.38	8.93	8.23	4.81	4.13	0.83
358963	Apogon_lachneri	Apogonidae	Perciformes	1	35.55	12.23	6.25	8.48	8.19	3.85	4.56	0.79
438686	Apogon_lachneri	Apogonidae	Perciformes	2	42.5	14.37	7.49	10.18	10.5	4.44	5.49	1.12
319266	Apogon_maculatus	Apogonidae	Perciformes	7.77	63.3	23.2	13	14.1	14.5	7.2	8.6	1.3
319263	Apogon_maculatus	Apogonidae	Perciformes	8.96	64.9	24.6	15.3	16	15.5	8.4	8.9	1.3
401957	Apogon_maculatus	Apogonidae	Perciformes	16.95	83.6	30.1	16.1	16.8	19	9.5	11.8	1.7
77555	Apogon_pacificus	Apogonidae	Perciformes	4.8	56.38	18.81	10.6	14.55	13.27	5.08	8.27	1.11
321658	Apogon_pacificus	Apogonidae	Perciformes	4.7	54.77	19.21	9.26	12.85	12.18	4.74	8.41	1.09
213472	Apogon_pacificus	Apogonidae	Perciformes	8	67.73	23.01	13.13	15.64	15.97	5.21	9.28	1.49
416152	Apogon_phenax	Apogonidae	Perciformes	1.1	37.36	11.34	6.92	8.78	9.06	4.5	4.46	1.07
365176	Apogon_phenax	Apogonidae	Perciformes	2	42.66	14.04	8.41	10.55	11.13	4.45	5.7	1.09
414211	Apogon_phenax	Apogonidae	Perciformes	2.3	44.59	14.89	8.13	10.27	10.52	5.48	5.53	1.74
388421	Apogon_pillionatus	Apogonidae	Perciformes	1.4	36.14	12.4	6.69	8.91	9.08	4.39	5.1	1.2
438652	Apogon_pillionatus	Apogonidae	Perciformes	2.5	43.29	13.59	8.69	10.71	10.13	6.09	5.93	0.82
318833	Apogon_planifrons	Apogonidae	Perciformes	0.4	27.08	8.15	4.86	6.59	5.7	3.66	2.97	0.68
178718	Apogon_planifrons	Apogonidae	Perciformes	2.5	50.36	14.22	11.05	13.03	12.25	8.72	6.23	1.23
337734	Apogon_planifrons	Apogonidae	Perciformes	9.9	75.08	24.32	12.86	16.41	19.21	7.13	9.38	1.71
131579	Apogon_pseudomaculatus	Apogonidae	Perciformes	3.7	49.82	17.19	9.46	12.51	13.09	5.34	7.88	1.5
185950	Apogon_pseudomaculatus	Apogonidae	Perciformes	8.7	63.53	22.37	13.83	15.09	15.15	8.51	9.8	1.85
426713	Apogon_pseudomaculatus	Apogonidae	Perciformes	9	66.87	24.05	18.88	18.81	16.15	12.95	10.95	1.44
401907	Apogon_robinsi	Apogonidae	Perciformes	5.5	59.5	19.6	10.1	12.3	13.8	5.2	7.5	2
21234	Apogon_robinsi	Apogonidae	Perciformes	22.1	91.5	29.1	16.6	17.9	21.5	7.5	11.4	2.5
212470	Apogon_semiornatus	Apogonidae	Perciformes	0.86	31.8	11.2	7.5	6.4	7.5	4.3	4.2	0.4
261730	Apogon_semiornatus	Apogonidae	Perciformes	1.81	38.8	13.6	9.6	8.3	8.8	5.1	4.4	0.4
261732	Apogon_semiornatus	Apogonidae	Perciformes	2.63	40.3	15.2	11.6	9	9.7	6.8	5.2	0.6
319271	Apogon_townsendi	Apogonidae	Perciformes	0.9	33.4	11.3	5.8	7.7	8.3	3.5	4.4	0.9
339370	Apogon_townsendi	Apogonidae	Perciformes	1.3	37.5	13.4	6.9	8.5	9.3	4.7	5.1	0.7
337733	Apogon_townsendi	Apogonidae	Perciformes	2.5	45.9	16.1	8.3	10.1	9.5	4.9	6.4	1.2
276704	Apogonichthyoides_nigripinnis	Apogonidae	Perciformes	12.12	64.1	30.52	13.9	18.47	15.73	9.29	10.82	2.45
276708	Apogonichthyoides_nigripinnis	Apogonidae	Perciformes	16.67	74.35	33.08	16.77	23.15	20.31	9.66	11.57	2.31
338762	Apogonichthyoides_nigripinnis	Apogonidae	Perciformes	29.73	82.38	43.64	21.74	25.95	19.88	15.24	16.57	2.75
339042	Apogonichthyoides_taeniatus	Apogonidae	Perciformes	26.2	81.46	37.56	17.6	24.33	18.43	10.83	15.87	2.47
399739	Apogonichthyoides_taeniatus	Apogonidae	Perciformes	25.9	86.73	37.99	18.56	23.8	18.64	11.07	16.38	2.31
5766	Apogonichthyoides_taeniatus	Apogonidae	Perciformes	35.3	98.19	42.13	19.31	26.03	20.18	12.6	15.64	3.34
169763	Apolemichthys_trimaculatus	Pomacanthidae	Perciformes	216.1	151.49	74.26	31.26	52.61	9.57	14.09	19.42	6.19
384498	Apolemichthys_trimaculatus	Pomacanthidae	Perciformes	140.3	132.27	74.5	30.26	48.1	9.79	9.97	17.6	5.94
408809	Apolemichthys_trimaculatus	Pomacanthidae	Perciformes	218.4	146.58	83.65	36.09	58.51	11.94	10.8	19.6	6.52
345073	Apolemichthys_xanthurus	Pomacanthidae	Perciformes	19.7	73.24	47.74	14.35	32.34	8.95	8.42	9.53	2.71
345055	Apolemichthys_xanthurus	Pomacanthidae	Perciformes	53.8	102.5	64.18	19.46	42.22	11.8	10.09	13.79	3.4
345090	Apolemichthys_xanthurus	Pomacanthidae	Perciformes	62.6	106.2	66.54	23.3	42.3	10.86	12.63	14.66	4.65
309111	Apomatoceros_alleni	Trichomycteridae	Siluriformes	0.25	46.13	3.75	4.43	2.4	2.08	3.59	2.37	0.58
361802	Aporops_bilinearis	Serranidae	Perciformes	9.5	71.17	21.25	15.25	10.95	15.35	9.66	8.02	1.77
430829	Aporops_bilinearis	Serranidae	Perciformes	10.8	71.45	22.19	14.17	12.06	13.62	9.74	8.28	1.8
361803	Aporops_bilinearis	Serranidae	Perciformes	11.4	72.71	23.31	15.86	11.2	15.13	8.75	8.77	2.1
151548	Aprion_virescens	Lutjanidae	Perciformes	320.6	247.27	59.39	40.25	43.83	40.26	16.05	24.83	9.2
216424	Aprion_virescens	Lutjanidae	Perciformes	269.1	236.15	59.4	35.67	43.14	38.31	15.06	22.03	9.51
52741	Aprion_virescens	Lutjanidae	Perciformes	383.5	265.62	65.85	45.48	49.27	43.6	18.19	25.57	10.19
154115	Aprion_virescens	Lutjanidae	Perciformes	717	360	85.6	50.8	63.8	57.2	30.5	26.9	8.4
154116	Aprion_virescens	Lutjanidae	Perciformes	1856	493	123	64.6	86.8	75.6	39.3	36.1	12.5
306319	Aprion_virescens	Lutjanidae	Perciformes	7750	662	172.64	114.48	134.6	98.01	73.53	49.13	27.22
82616	Apsilus_dentatus	Lutjanidae	Perciformes	4344	545	223.2	102.97	155.76	78.47	58.23	61.76	25.34
410715	Apsilus_fuscus	Lutjanidae	Perciformes	317.4	230.73	73.32	35.86	44.42	33.07	12.78	27	6.69
410714	Apsilus_fuscus	Lutjanidae	Perciformes	433	255.33	74.28	45.7	47.12	32.82	11.86	27.34	8.83
265097	Apsilus_fuscus	Lutjanidae	Perciformes	499.8	263.57	81.7	45.28	51.94	34.1	13.97	30.39	7.85
437504	Apterichtus_klazingai	Ophichthidae	Anguilliformes	11.29	386	7.48	6.39	3.75	9.31	4.22	1.4	1.4
437504	Apterichtus_klazingai	Ophichthidae	Anguilliformes	11.77	444	7.83	6.16	3.63	11.29	4.73	1.16	1.16
437504	Apterichtus_klazingai	Ophichthidae	Anguilliformes	13.98	455	8.31	7.85	4.47	12.34	5.57	1.46	1.46
330513	Apteronotus_albifrons	Apteronotidae	Gymnotiformes	27.1	218.66	32.96	15.51	19.69	20.51	9.44	4.49	1.15
260252	Apteronotus_albifrons	Apteronotidae	Gymnotiformes	31.3	201.8	34.95	15.38	16.75	17.42	8.29	5.18	1.18
305504	Apteronotus_albifrons	Apteronotidae	Gymnotiformes	84.9	263.75	47.97	21.65	24.54	24.56	13.97	4.94	1.41
103542	Aptocyclus_ventricosus	Cyclopteridae	Scorpaeniformes	248.1	145.5	55.1	62.2	35	31.2	46.8	15.5	12.6
130750	Aptocyclus_ventricosus	Cyclopteridae	Scorpaeniformes	478.6	197	65.4	82.7	50.1	36.6	52.8	21.1	7.4
UNCAT	Aptocyclus_ventricosus	Cyclopteridae	Scorpaeniformes	515.4	202.3	73.5	68.5	45.6	38.3	48.4	20.2	7
395149	Aracana_ornata	Aracanidae	Tetraodontiformes	26.37	56.6	46.75	33.35	39.8	5.7	7.2	9.2	3
177004	Aracana_ornata	Aracanidae	Tetraodontiformes	55.98	82.5	55	28.2	46.1	7.5	9.8	13.4	4
177004	Aracana_ornata	Aracanidae	Tetraodontiformes	93.3	92.1	65.8	33.5	52.8	8.2	9.8	14.6	6.2
280424	Arapaima_gigas	Arapaimidae	Osteoglossiformes	614.2	378.6	66.77	52.22	31.33	44.8	34.96	22.36	4.89
132588	Arapaima_gigas	Arapaimidae	Osteoglossiformes	920.9	449.3	92.98	51.3	33.63	50.3	39.74	26.54	5.08
22142	Archocentrus_centrarchus	Cichlidae	Perciformes	37.46	93.4	52.1	17.5	26.5	11.7	9.9	14.2	2
44181	Archocentrus_centrarchus	Cichlidae	Perciformes	46.19	93.5	54.2	19.8	28.5	14.5	6.4	15.3	1.9
22142	Archocentrus_centrarchus	Cichlidae	Perciformes	93.58	121.02	65.2	25.6	37.7	17.5	9.7	19.2	1.9
24137	Archoplites_interruptus	Centrarchidae	Perciformes	160.6	164.37	73.06	27.13	39.37	35.36	11.15	23.98	6.41
15444	Archoplites_interruptus	Centrarchidae	Perciformes	270.6	225.43	82.9	37.27	47.92	45.96	18.79	29.87	7.76
106570	Archoplites_interruptus	Centrarchidae	Perciformes	459.9	253.76	101.83	40.16	58.32	53.78	20.54	34.56	8.14
21281	Archosargus_probatocephalus	Sparidae	Perciformes	93.3	140	64.8	23.5	42.9	19.3	16.5	16.8	7.3
420958	Archosargus_probatocephalus	Sparidae	Perciformes	88.9	130	65.7	24	37.5	15.5	14.6	15.7	5.2
154805	Archosargus_probatocephalus	Sparidae	Perciformes	111.4	149	76	24.9	44.5	18.5	16	17.4	3.8
149645	Arctoscopus_japonicus	Trichodontidae	Perciformes	29.1	133	32.7	17.8	19.8	17.5	7.8	8.1	3
71016	Arctoscopus_japonicus	Trichodontidae	Perciformes	46	158	38.3	20.5	21.5	20.4	10.2	9.8	2.7
404951	Arctoscopus_japonicus	Trichodontidae	Perciformes	38.3	181	39.4	20.4	23.8	21.3	8.7	8.7	3
148634	Arenigobius_bifrenatus	Gobiidae	Perciformes	5.78	75.33	13.21	12.06	10.89	8.74	7.47	7.13	2.02
402056	Arenigobius_bifrenatus	Gobiidae	Perciformes	8.18	80.84	15.68	14.89	13.16	9.72	10.5	8.36	2.16
402022	Arenigobius_bifrenatus	Gobiidae	Perciformes	10.57	91.8	16.37	15.91	14.2	11.87	10.65	9.88	2.43
329859	Argentina_silus	Argentinidae	Osmeriformes	47.9	200.6	25.48	20.62	20.73	38.49	17.9	10.51	4.49
329884	Argentina_silus	Argentinidae	Osmeriformes	119.9	234.2	36	28.55	29.43	49.39	24.83	13.93	4.54
329897	Argentina_silus	Argentinidae	Osmeriformes	125.3	252.4	36.26	28.99	27.79	55.22	22.52	14.41	5.99
158842	Argentina_striata	Argentinidae	Osmeriformes	24.81	140.75	19.8	19.45	20.36	10.18	10.22	9.03	4.09
187835	Argentina_striata	Argentinidae	Osmeriformes	28.84	156	20.95	19.27	18.79	10.3	8.47	9.51	3.12
158082	Argentina_striata	Argentinidae	Osmeriformes	26.78	147	21.22	16.38	15.04	10.67	7.92	8.94	3.96
300051	Argyropelecus_aculeatus	Sternoptychidae	Stomiiformes	5.84	58.21	43.86	13.08	29.62	16.41	9.97	7.07	1.48
248053	Argyropelecus_aculeatus	Sternoptychidae	Stomiiformes	8.96	60.51	45.48	13.9	33.56	19.07	13.4	7.64	2
247645	Argyropelecus_aculeatus	Sternoptychidae	Stomiiformes	13.18	71.88	55.53	21.69	44.08	21.96	18.02	7.89	1.92
192819	Argyropelecus_affinis	Sternoptychidae	Stomiiformes	3.6	53.8	25.4	7.9	18.3	12.5	4.2	5.1	1.5
327786	Argyropelecus_affinis	Sternoptychidae	Stomiiformes	5.7	63.9	34.3	9.5	23.5	15.1	7	5.7	1.5
287381	Argyropelecus_affinis	Sternoptychidae	Stomiiformes	13	76.3	40.2	13.4	31.1	18.9	9.2	8.1	1.4
378002	Argyropelecus_gigas	Sternoptychidae	Stomiiformes	8.08	73.85	27.9	10.06	22.95	16.11	5.47	6.43	1.51
UNCAT	Argyropelecus_gigas	Sternoptychidae	Stomiiformes	15.52	89.41	28.93	13.74	27.67	21.49	10.45	8.45	2.09
409265	Argyropelecus_gigas	Sternoptychidae	Stomiiformes	12.03	78.17	31.78	12.27	28.36	19.59	7.72	5.64	1.87
219978	Argyropelecus_hemigymnus	Sternoptychidae	Stomiiformes	0.47	29.45	11.34	3.09	9.09	6.03	1.95	2.2	1.03
16332	Argyropelecus_hemigymnus	Sternoptychidae	Stomiiformes	1.06	32.94	12.47	5.27	11.9	9.25	4.8	2.82	1.02
16332	Argyropelecus_hemigymnus	Sternoptychidae	Stomiiformes	1.14	35.01	12.81	5.68	12.7	10.27	4.76	2.82	1.05
196706	Argyropelecus_lychnus	Sternoptychidae	Stomiiformes	1.07	37.3	21.3	4.8	15.1	10	3.4	4.3	1.1
UNCAT	Argyropelecus_lychnus	Sternoptychidae	Stomiiformes	1.61	40.1	24	5.1	17.9	9.9	3.8	5	1
UNCAT	Argyropelecus_lychnus	Sternoptychidae	Stomiiformes	1.63	50.1	24.9	4.8	17.9	9.9	3.9	4.3	0.8
177887	Argyropelecus_olfersii	Sternoptychidae	Stomiiformes	1.14	29.49	22.05	4.73	15.37	10.92	4.73	3.36	1.02
405047	Argyropelecus_olfersii	Sternoptychidae	Stomiiformes	1.1	38.61	24.42	5.39	17.56	13.61	4.27	4.34	0.99
405048	Argyropelecus_olfersii	Sternoptychidae	Stomiiformes	1.62	41.61	28.21	5.72	19.5	12.9	3.73	4.76	0.97
298026	Argyropelecus_sladeni	Sternoptychidae	Stomiiformes	8	70.1	42.2	9.9	26.4	17.9	5.8	6.8	1.6
76618	Argyrops_bleekeri	Sparidae	Perciformes	185.9	157.6	93.38	26.95	59.37	20.1	15.61	20.69	7.12
388072	Argyrops_spinifer	Sparidae	Perciformes	109.8	136.98	62.99	28.59	42.87	19.1	18.66	16.19	4.46
388069	Argyrops_spinifer	Sparidae	Perciformes	90.1	120.77	71.74	22.06	46.11	17.14	16.83	16.98	4.64
52163	Argyrops_spinifer	Sparidae	Perciformes	196.6	171.07	83.01	27.95	62.23	24.14	20.67	20.74	6.07
325759	Argyrozona_argyrozona	Sparidae	Perciformes	288.4	233	71	35.7	52.2	35.9	19.1	24.3	7.1
325794	Argyrozona_argyrozona	Sparidae	Perciformes	268	232	75.9	35	53.3	37.1	27.2	24.6	7.4
6750	Argyrozona_argyrozona	Sparidae	Perciformes	292.4	220	81.9	37	52.5	37.9	23.5	23.5	7.5
304897	Ariomma_bondi	Ariommatidae	Perciformes	12.1	97.6	24	13.4	17	11.7	4.6	3.7	1
388247	Ariomma_bondi	Ariommatidae	Perciformes	27.81	127.2	30.1	18.2	22	15.4	6.9	4.8	1.4
388254	Ariomma_bondi	Ariommatidae	Perciformes	42.49	135.8	34.2	19.7	23.4	14.3	7	5.3	2
408889	Ariomma_indicum	Ariommatidae	Perciformes	43.5	116.63	43.15	18.86	31.12	13.01	8.07	7.13	4.98
443387	Ariomma_indicum	Ariommatidae	Perciformes	44.1	118.51	48.7	18.01	31.02	12.7	7.09	6.91	3.67
305914	Ariomma_indicum	Ariommatidae	Perciformes	76.3	150	55.01	23.45	41.57	17.56	8.03	8.87	4.49
405119	Ariomma_melanum	Ariommatidae	Perciformes	19.98	114.47	28.14	15.72	19.79	14.61	6.8	5.6	2.29
405118	Ariomma_melanum	Ariommatidae	Perciformes	25.32	123.28	29.52	16.47	21.52	13.88	7.74	5.63	2.78
378467	Ariomma_melanum	Ariommatidae	Perciformes	46.79	141.28	37.42	20.42	25.21	19.04	9.53	6.12	3.56
114302	Ariopsis_assimilis	Ariidae	Siluriformes	192.3	231.52	46.22	52.96	22.91	32.45	38.24	16.29	3.23
134340	Ariopsis_assimilis	Ariidae	Siluriformes	221.8	232.52	52.37	53.54	25.02	33.59	39.99	16.28	3.39
134341	Ariopsis_assimilis	Ariidae	Siluriformes	226.3	274.73	53.82	58.65	23.64	33.61	42.38	18.39	4.62
19494	Ariopsis_felis	Ariidae	Siluriformes	195.8	269.16	37.97	55.16	23.39	36.49	44.07	14.05	3.39
57207	Ariopsis_felis	Ariidae	Siluriformes	268.9	270.33	47.56	54.34	29.51	38.12	41.97	18.11	4.28
38727	Ariopsis_felis	Ariidae	Siluriformes	304.7	247.76	61.32	49.25	28.46	31.92	36.91	19.05	4.88
286391	Ariopsis_guatemalensis	Ariidae	Siluriformes	72.6	196	28.34	45.29	19.11	27.1	31.31	16.37	3.13
28289	Ariopsis_guatemalensis	Ariidae	Siluriformes	129.2	231.78	33.91	47.12	25.42	30.62	36.81	16.63	4.16
29647	Ariopsis_guatemalensis	Ariidae	Siluriformes	252.5	270.85	44.57	58.4	25.37	35.5	45.53	21.49	4.53
79382	Ariopsis_seemanni	Ariidae	Siluriformes	152.5	233.47	55.56	53.3	26.59	30.48	36.48	18.34	4.25
128441	Ariopsis_seemanni	Ariidae	Siluriformes	395.3	281.76	58.51	61.13	29.58	36.16	44.43	21.37	5.06
79379	Ariopsis_seemanni	Ariidae	Siluriformes	326.8	240.05	68.27	53.37	26.8	30.36	36.39	18.61	4.6
398749	Ariosoma_anago	Congridae	Anguilliformes	78.2	405	24.6	19.5	18.2	29.1	9.7	3.5	2.6
41095	Ariosoma_balearicum	Congridae	Anguilliformes	15.86	272	13.1	11	11.2	15.3	5.9	2	0.9
388280	Ariosoma_balearicum	Congridae	Anguilliformes	22.14	238	14.5	11.1	10.7	14.7	7.1	2.1	1.5
174924	Ariosoma_balearicum	Congridae	Anguilliformes	30.58	261	18	12.8	12.4	18.1	7.3	2.1	1.5
437332	Ariosoma_major	Congridae	Anguilliformes	32	304.8	15.57	13.54	13.02	19.65	9.48	2.11	1.17
437332	Ariosoma_major	Congridae	Anguilliformes	45.9	342.5	16.74	15.55	14.68	18.89	11.93	2.15	1.48
398442	Ariosoma_major	Congridae	Anguilliformes	115.2	490.8	24.32	22.93	20.36	28.58	12.54	3.87	1.6
71875	Ariosoma_meeki	Congridae	Anguilliformes	152.9	440	31.79	27	21.48	28.05	17.07	4.38	1.55
49980	Ariosoma_meeki	Congridae	Anguilliformes	149.6	428	34.72	28.56	19.43	26.45	15.7	3.3	1.1
177772	Ariosoma_meeki	Congridae	Anguilliformes	194.6	480	35.18	28.69	20.49	26.08	17.95	3.28	1.42
259610	Ariosoma_scheelei	Congridae	Anguilliformes	4.2	164	7.8	6.8	6.5	10.6	4.5	1.8	1
343397	Ariosoma_scheelei	Congridae	Anguilliformes	8.3	196	10.4	8.4	8.5	12	4.3	2.1	1
435185	Ariosoma_scheelei	Congridae	Anguilliformes	13.8	227	12.9	9.4	8.6	12.3	5.2	1.8	1.1
329636	Aristochromis_christyi	Cichlidae	Perciformes	127.4	189.51	59.54	23.26	46.02	35.11	12.07	20.64	5.87
329636	Aristochromis_christyi	Cichlidae	Perciformes	138.3	195.13	61.05	26.05	49.99	34.47	12.09	19.99	6.42
362817	Aristostomias_polydactylus	Stomiidae	Stomiiformes	31.8	153	40.3	14.8	27.2	45.3	6.3	4.5	1.5
233029	Aristostomias_polydactylus	Stomiidae	Stomiiformes	76.4	195	51.8	16.4	29	55.3	6.5	4.8	1.6
233030	Aristostomias_polydactylus	Stomiidae	Stomiiformes	92.1	203	54	18	31.6	56.9	5	5.9	2
296655	Aristostomias_scintillans	Stomiidae	Stomiiformes	19.37	134.6	22.76	13.82	18.77	33.38	9.49	3.81	1.76
383257	Aristostomias_scintillans	Stomiidae	Stomiiformes	38.2	167.52	31.69	14.58	25.65	38.89	11.13	4.63	1.61
383257	Aristostomias_scintillans	Stomiidae	Stomiiformes	52.63	153.26	35.04	20.67	23.51	44.44	12.23	5.01	1.64
436550	Aristostomias_tittmanni	Stomiidae	Stomiiformes	13.4	116	21	9.8	15.3	25.2	4	3.4	1.1
436550	Aristostomias_tittmanni	Stomiidae	Stomiiformes	27.5	157	31.4	12.6	22.4	35.6	4.3	3.5	1.4
233053	Aristostomias_tittmanni	Stomiidae	Stomiiformes	63.7	214	42.2	17.5	28.3	42.5	7	4.3	1.7
44794	Arius_arius	Ariidae	Siluriformes	16.1	117.6	16.4	25.5	11.4	15.1	16.6	6.2	1.6
297279	Arius_arius	Ariidae	Siluriformes	168.1	204.86	48.4	39.7	24.5	19.4	21.2	15.5	4.3
138384	Arius_dispar	Ariidae	Siluriformes	35.9	134.6	25.1	27.4	16.8	14.5	18.4	8.5	2.4
138381	Arius_dispar	Ariidae	Siluriformes	61.6	153.1	27.7	30.3	15.4	16.8	20.5	10.5	2.5
408798	Arius_dispar	Ariidae	Siluriformes	122.7	212.4	39.2	38.5	19.1	20.1	23.7	14	3.6
44769	Arius_gagora	Ariidae	Siluriformes	14.2	112.1	18.1	25.7	11.6	12.4	14	6.8	1.5
297126	Arius_gagora	Ariidae	Siluriformes	32.2	123.5	23.9	23.8	14.1	14.7	17.6	9.2	3.2
297126	Arius_gagora	Ariidae	Siluriformes	214.5	241.99	48.1	46.3	34.2	35.9	29.1	17.2	4.1
356853	Arius_maculatus	Ariidae	Siluriformes	70.1	159.7	31.8	32.8	18.1	20	22.8	11.2	3.7
331793	Arius_maculatus	Ariidae	Siluriformes	102.4	172.44	43.2	37.1	19.5	20.1	24.3	12.5	4.2
103186	Arius_maculatus	Ariidae	Siluriformes	187.7	211.03	52.9	44.9	24.6	23.8	29.3	17.9	5.6
149730	Arius_subrostratus	Ariidae	Siluriformes	47.9	152.7	32	30.1	25.5	16.6	18.9	10.7	2.7
138386	Arius_venosus	Ariidae	Siluriformes	60.6	148.45	35.53	30.3	21.92	24.49	22.38	12.34	2.32
103180	Arius_venosus	Ariidae	Siluriformes	105.6	174.62	42.81	38.4	20.55	22.44	27.92	14.87	3.14
160566	Arius_venosus	Ariidae	Siluriformes	153.8	213.94	48.36	47.11	23.52	35.07	35.68	17.12	4.1
357931	Arnoglossus_imperialis	Bothidae	Pleuronectiformes	27.6	150.52	58.1	17.14	27.25	20.11	6.07	13.57	1.95
357932	Arnoglossus_imperialis	Bothidae	Pleuronectiformes	27.7	146.06	59.5	8.43	24.85	18.7	1.85	12.98	1.83
357932	Arnoglossus_imperialis	Bothidae	Pleuronectiformes	31	146.31	60.31	8.85	27.21	16.78	1.54	13.45	1.79
282273	Arnoglossus_laterna	Bothidae	Pleuronectiformes	5.32	78.25	31.1	11.7	14.5	12.25	7.65	10.9	1.8
282273	Arnoglossus_laterna	Bothidae	Pleuronectiformes	4.66	75.15	31.9	11	14.9	11.1	6.6	10.9	1.1
282271	Arnoglossus_laterna	Bothidae	Pleuronectiformes	12.5	101.4	32.2	6.6	22.65	12.7	NA	8.1	1.4
282277	Arnoglossus_thori	Bothidae	Pleuronectiformes	3.7	64.16	26.77	5.06	14.65	8.81	1.55	7.09	0.93
282276	Arnoglossus_thori	Bothidae	Pleuronectiformes	3.1	64.64	27.97	4.62	15.53	8.49	1.06	7.53	0.84
282275	Arnoglossus_thori	Bothidae	Pleuronectiformes	4.66	72.68	31.35	5.13	14.46	9.92	1.5	8.09	1.22
367305	Arnoldichthys_spilopterus	Alestidae	Characiformes	9.3	70.9	20.3	11.4	11.7	7.8	4.1	7.9	2.8
367305	Arnoldichthys_spilopterus	Alestidae	Characiformes	9	68.2	20.7	11.6	12.1	7.1	4.2	8	2.1
365945	Arnoldichthys_spilopterus	Alestidae	Characiformes	9.1	68.1	22.9	11.4	10.8	8.1	4	6.8	2.4
52656	Arothron_hispidus	Tetraodontidae	Tetraodontiformes	159.1	154.06	37.16	48.49	39.8	14.86	18.45	16.5	5.88
52651	Arothron_hispidus	Tetraodontidae	Tetraodontiformes	142.3	141.6	37.76	49.31	37.19	11.26	14.16	16.69	5.14
52657	Arothron_hispidus	Tetraodontidae	Tetraodontiformes	169.8	142.41	38.86	49.68	43.18	14.49	18.08	17.34	6.34
406547	Arothron_immaculatus	Tetraodontidae	Tetraodontiformes	94.4	122.2	31.1	36.8	27	15.4	19.2	17.9	5.3
51985	Arothron_immaculatus	Tetraodontidae	Tetraodontiformes	79.8	122.7	36.1	37	28.1	16.5	17.3	17.8	4.8
268391	Arothron_immaculatus	Tetraodontidae	Tetraodontiformes	145.6	138	45.8	44.2	34.5	17.8	21.5	21.1	5.8
392909	Arothron_manilensis	Tetraodontidae	Tetraodontiformes	47.3	101.4	26	34.7	24.2	8.2	11.8	14.3	6.6
124014	Arothron_manilensis	Tetraodontidae	Tetraodontiformes	53.9	108.3	34.3	32.8	27	8.3	11.45	16	5
173985	Arothron_manilensis	Tetraodontidae	Tetraodontiformes	113.3	130.8	39.95	40.45	34.4	11.1	12.9	18.8	6.3
195620	Arothron_mappa	Tetraodontidae	Tetraodontiformes	591.2	234.5	87.2	66.62	58.4	20.25	26.63	27.56	8.08
195618	Arothron_mappa	Tetraodontidae	Tetraodontiformes	271.1	207.3	90.91	57.14	59.44	15.12	20.2	25.98	6.82
273889	Arothron_nigropunctatus	Tetraodontidae	Tetraodontiformes	169.5	152	43.9	45	35.9	17	18.3	19.2	5.8
168516	Arothron_nigropunctatus	Tetraodontidae	Tetraodontiformes	140.2	143	44	41.9	33.8	15.1	15	19.2	5.3
126327	Arothron_nigropunctatus	Tetraodontidae	Tetraodontiformes	363.5	180	48.6	49.3	38.1	23	25.8	22.4	6.5
392913	Arothron_stellatus	Tetraodontidae	Tetraodontiformes	213.8	143.45	55.74	58.09	55.26	14.87	19.68	19.14	6.77
147927	Arothron_stellatus	Tetraodontidae	Tetraodontiformes	415.4	195.1	73.66	66.47	57.82	21.4	31.46	25	7.23
147928	Arothron_stellatus	Tetraodontidae	Tetraodontiformes	453.7	212.4	74.67	60.38	63.49	21.19	30.27	23.43	8.54
294996	Arrhamphus_sclerolepis_sclerolepis	Hemiramphidae	Beloniformes	10.69	107.76	16.53	10.43	9.74	17.96	5.15	6.42	1.75
173776	Arrhamphus_sclerolepis_sclerolepis	Hemiramphidae	Beloniformes	18.05	126.32	17.25	12.25	11.99	17.67	6.54	7.68	2.5
265981	Arrhamphus_sclerolepis_sclerolepis	Hemiramphidae	Beloniformes	43.33	166.89	28.53	18.14	15.77	23.12	8.69	10.83	3.15
177008	Arripis_georgianus	Arripidae	Perciformes	115.86	177.11	50.1	29	27.8	24.1	12.2	14.7	3
82892	Arripis_trutta	Arripidae	Perciformes	175	219.85	64.38	32.36	32.42	34.05	19.92	18.24	6.51
199448	Arripis_trutta	Arripidae	Perciformes	333.6	263	71.98	40.69	36.86	40.71	18.51	21.63	10.06
177065	Arripis_trutta	Arripidae	Perciformes	416.8	283	78.34	46.05	39.97	42.69	23.72	21.69	11.12
214685	Artedidraco_lonnbergi	Artedidraconidae	Perciformes	2.3	55.66	12.75	11.41	8.44	6.97	5.63	4.56	1.33
301742	Artedidraco_mirus	Artedidraconidae	Perciformes	11.1	79.28	17.79	20.45	12.26	12.84	9.49	6.43	1.27
301734	Artedidraco_mirus	Artedidraconidae	Perciformes	12.9	85.24	18.5	23.39	14.26	14.07	13.54	7.09	1.44
301736	Artedidraco_mirus	Artedidraconidae	Perciformes	14.1	88.33	19.03	21.99	14.44	13.97	14.07	7.24	1.77
348713	Artedidraco_shackletoni	Artedidraconidae	Perciformes	17.3	101.4	16.17	18.17	11.87	16.61	12.18	5.43	1.34
368480	Artedidraco_shackletoni	Artedidraconidae	Perciformes	26.2	114.9	22.74	22.35	16.42	18.1	13.06	6	2.34
107173	Artedidraco_skottsbergi	Artedidraconidae	Perciformes	12.7	85.8	18.2	17.2	14.2	11	12	7.2	2
307845	Artedidraco_skottsbergi	Artedidraconidae	Perciformes	9.7	82.8	19.5	17.5	12	9.5	12.2	7.8	2
368482	Artedidraco_skottsbergi	Artedidraconidae	Perciformes	17.5	88.6	20.2	20.7	12.2	11.4	12.2	7.9	2
148786	Artediellus_fuscimentus	Cottidae	Scorpaeniformes	4.5	57.88	11.12	16.47	9.28	10.99	13.24	3.9	3.72
102115	Artedius_corallinus	Cottidae	Scorpaeniformes	1.5	41.25	7.73	10.64	5.29	8.45	9.05	3.09	2.49
82176	Artedius_fenestralis	Cottidae	Scorpaeniformes	15.3	86.04	18.92	25.46	13.52	9.82	17.49	5.51	2.17
82176	Artedius_fenestralis	Cottidae	Scorpaeniformes	19.6	87.3	25.31	28.5	13.79	11.44	17.52	6.17	2.62
82176	Artedius_fenestralis	Cottidae	Scorpaeniformes	31.3	101.89	26.83	30.74	17.32	14.69	21.46	7.34	3.22
148941_2	Artedius_lateralis	Cottidae	Scorpaeniformes	9.4	73.54	16.69	20.87	10.54	17.3	19.57	5.57	3.54
103545	Artedius_lateralis	Cottidae	Scorpaeniformes	11	81.5	18.04	21.64	12.08	17.67	21.53	5.68	3.65
148941_1	Artedius_lateralis	Cottidae	Scorpaeniformes	22.2	93.69	23.18	28.53	13.76	20.35	25.28	7.1	3.87
167172_3	Artedius_notospilotus	Cottidae	Scorpaeniformes	8.1	68.98	17.46	17.81	10.37	11.78	13.37	5.2	1.41
167172_2	Artedius_notospilotus	Cottidae	Scorpaeniformes	8	71.6	18.24	21.05	10.22	11.79	14.48	7.79	1.51
167172_1	Artedius_notospilotus	Cottidae	Scorpaeniformes	10.3	79.2	20.71	25.25	13.47	12.2	16.91	6.01	1.8
167583	Aruma_histrio	Gobiidae	Perciformes	0.9	45.15	5.9	7.68	4.52	5.13	4.74	4.12	0.89
181331	Aruma_histrio	Gobiidae	Perciformes	1	42.8	6.5	9.27	5.12	5.98	4.78	4.68	0.97
322575	Aruma_histrio	Gobiidae	Perciformes	1.1	47.2	7.6	7.4	4.78	6.8	4.67	4.52	0.85
286826	Aseraggodes_kobensis	Soleidae	Pleuronectiformes	5	66.47	28.58	4.49	15.13	6.67	1.66	9.25	0.78
71464	Aseraggodes_kobensis	Soleidae	Pleuronectiformes	9.1	82.58	36.49	5.83	16.91	5.84	1.61	9.84	0.97
77191	Aseraggodes_kobensis	Soleidae	Pleuronectiformes	13.9	88.98	38.17	7.71	18.79	7.22	1.79	11.59	1.02
71393	Aspasma_minima	Gobiesocidae	Gobiesociformes	0.1	23.64	3.03	4.53	2.25	2.19	2.26	1.5	0.26
71393	Aspasma_minima	Gobiesocidae	Gobiesociformes	0.2	24.21	3.54	4.41	2.29	2.56	2.03	1.39	0.47
74679	Aspasma_minima	Gobiesocidae	Gobiesociformes	0.3	26.59	3.76	5.39	2.84	2.47	2.44	1.74	0.62
359596	Aspidophoroides_monopterygius	Agonidae	Scorpaeniformes	3.2	118.6	7.8	12.1	6.5	4.5	4.8	1.9	1.4
150074	Aspidophoroides_monopterygius	Agonidae	Scorpaeniformes	3.7	137.8	8	12.4	6.4	5.1	4.5	2	1.6
165423	Aspidophoroides_monopterygius	Agonidae	Scorpaeniformes	4.9	149.3	9.4	14.7	7.4	4.1	4.5	2.3	1.5
41496	Aspistor_luniscutis	Ariidae	Siluriformes	141.2	214.5	41.6	46.5	22.9	24.5	29.6	14.9	4
397865	Aspistor_quadriscutis	Ariidae	Siluriformes	323.4	268.3	46.8	62.02	22.93	34.45	42.76	20.37	5.78
213652	Aspistor_quadriscutis	Ariidae	Siluriformes	239.9	257.14	53.73	57.61	24.01	31.24	37.8	18.03	4.56
397864	Aspistor_quadriscutis	Ariidae	Siluriformes	468.5	298.56	63.98	70.42	32.81	37.84	49.26	23.05	6.76
376502	Aspredo_aspredo	Aspredinidae	Siluriformes	166.9	207.65	13.11	34.4	6.22	13.62	21.33	1.86	0.82
376499	Aspredo_aspredo	Aspredinidae	Siluriformes	19	212.61	14.62	35.32	5.7	13.13	18.84	2.14	0.62
376505	Aspredo_aspredo	Aspredinidae	Siluriformes	37.8	266.58	19.16	44.49	6.17	14.93	23.71	2.91	0.92
343686	Assessor_macneilli	Plesiopidae	Perciformes	1.16	38.27	11.98	5.47	7.48	6.93	3.16	6.52	0.74
269466	Assessor_macneilli	Plesiopidae	Perciformes	1.35	39.08	14.28	6.51	7.41	5.7	3.15	6.87	1.01
285012	Assessor_macneilli	Plesiopidae	Perciformes	1.72	44.64	15.27	6.22	8.47	5.97	3.4	6.96	0.82
86653	Astatotilapia_burtoni	Cichlidae	Perciformes	7.68	72.2	28.7	12.5	18.3	10.2	7.8	9.2	1.4
261921	Astatotilapia_calliptera	Cichlidae	Perciformes	5.7	57.3	21.05	9.51	13.68	8.07	6	7.62	2.35
261922	Astatotilapia_calliptera	Cichlidae	Perciformes	9.1	68.58	24.43	12.01	16.28	9.42	6.93	8.69	1.9
330613	Astatotilapia_calliptera	Cichlidae	Perciformes	14.4	77.02	28.91	14.1	19.82	12.73	7.76	10.12	2.65
339456	Asterropteryx_ensifera	Gobiidae	Perciformes	0.25	20.3	6.3	4.1	3.6	2.3	2.3	3.1	1
365287	Asterropteryx_ensifera	Gobiidae	Perciformes	0.57	25.3	8.4	5.65	4.8	3.3	2.7	3.65	0.9
379866	Asterropteryx_ensifera	Gobiidae	Perciformes	0.57	26.8	8.5	5.9	5.2	3.2	2.8	3.3	0.8
441795	Asterropteryx_semipunctata	Gobiidae	Perciformes	0.8	30.8	9.88	5.7	5.8	3.9	3.2	4	1
267403	Asterropteryx_semipunctata	Gobiidae	Perciformes	1.16	37.2	10.9	8	7.2	4.3	4.1	4.6	1
257071	Asterropteryx_semipunctata	Gobiidae	Perciformes	1.93	39	13.8	7.1	8.5	4.9	3.8	5.3	1.1
155516	Astrapogon_alutus	Apogonidae	Perciformes	2.48	45.7	15.4	8.8	10.9	11	5.2	5.3	0.6
192315	Astrapogon_alutus	Apogonidae	Perciformes	3.24	49.2	16.7	8.4	11.4	10.8	5.2	6.9	0.7
184255	Astrapogon_alutus	Apogonidae	Perciformes	4.32	50.4	18.6	10.1	12.7	11.6	5.8	7.3	0.7
339373	Astrapogon_puncticulatus	Apogonidae	Perciformes	1.64	36.8	13.1	6.8	8.5	9	5.7	5.2	0.9
206226	Astrapogon_puncticulatus	Apogonidae	Perciformes	1.78	40.1	14	6.7	8.8	11.3	3.5	5.9	0.9
414727	Astrapogon_puncticulatus	Apogonidae	Perciformes	1.94	37.7	14.2	7.2	9.5	9.9	4.4	5.8	0.9
360569	Astrapogon_stellatus	Apogonidae	Perciformes	2.6	42.05	16.42	7.95	11.77	11.08	5.19	6.53	0.97
62796	Astrapogon_stellatus	Apogonidae	Perciformes	2	47.48	17.25	9.89	11.72	13.15	8	6.67	1.21
184234	Astrapogon_stellatus	Apogonidae	Perciformes	3.6	45.88	18.62	8.91	12.96	13.08	7.3	7.06	0.98
436537	Astronesthes_gemmifer	Stomiidae	Stomiiformes	17.88	151.5	21.1	11.2	17.8	25	10	8.2	2
214400	Astronesthes_gemmifer	Stomiidae	Stomiiformes	6.72	107	NA	7.5	13.4	20.8	5.5	5.3	1.8
234182	Astronesthes_macropogon	Stomiidae	Stomiiformes	4.9	78.2	14.2	7.3	10.1	15	5.3	4.9	1.4
359061	Astronesthes_macropogon	Stomiidae	Stomiiformes	6.1	93.5	16.1	7.8	12.5	19.1	4.7	5.9	1.6
359062	Astronesthes_macropogon	Stomiidae	Stomiiformes	7.7	103.2	17.7	9	12.8	18.8	7.7	6.3	2.2
199499	Astronesthes_similus	Stomiidae	Stomiiformes	12.12	115	18.4	10.6	15	22.4	9.3	6	1.9
257567	Astronesthes_similus	Stomiidae	Stomiiformes	10.15	111.8	18.8	10.4	15.9	21.5	7.2	5.1	1.7
257474	Astronesthes_similus	Stomiidae	Stomiiformes	16.67	134.9	19.3	11.7	18.1	25.6	9.3	7	1.6
86778	Astronotus_crassipinnis	Cichlidae	Perciformes	123.6	148.27	64.2	34.4	40.8	23.5	20.5	24.2	3.6
181984	Astronotus_ocellatus	Cichlidae	Perciformes	269.2	159.25	93.2	40.7	62	27	23.2	29.1	5.1
260162	Astronotus_ocellatus	Cichlidae	Perciformes	402.7	203.08	104.3	46.5	63.2	35.5	22.1	34.1	6.9
257523	Astronotus_ocellatus	Cichlidae	Perciformes	480.9	NA	104.3	45.9	53	38.4	22.4	35.6	9.1
374870	Astroscopus_y_graecum	Uranoscopidae	Perciformes	278.1	203	52.8	66.5	44.7	34.6	43	20.5	6.1
374751	Astroscopus_y_graecum	Uranoscopidae	Perciformes	376.1	219	56.3	71.2	49.8	37.2	45.8	22	6.6
388248	Astroscopus_y_graecum	Uranoscopidae	Perciformes	336.5	209	59.2	67.9	50.1	43.9	43.4	21.7	5.6
352128	Astyanacinus_moorii	Characidae	Characiformes	13.7	82	30.4	11.7	16.4	9.9	5.7	9.6	1.8
352128	Astyanacinus_moorii	Characidae	Characiformes	12.5	77.6	31.8	11.7	16.6	10.4	5.2	8.5	1.5
326831	Astyanacinus_moorii	Characidae	Characiformes	15.3	89.8	32.8	11.8	17.3	10.9	4.7	10.3	1.3
94129	Astyanax_aeneus	Characidae	Characiformes	15.8	90.3	30.7	13.2	16.8	7.8	7.3	10.9	3.6
44186	Astyanax_aeneus	Characidae	Characiformes	9.4	75.6	31.2	8.6	13.9	7.3	4.3	8.5	3.3
19904	Astyanax_aeneus	Characidae	Characiformes	23.3	101.8	45.3	13	19.2	9.6	5	11.6	4
225623	Astyanax_bimaculatus	Characidae	Characiformes	11.9	72.34	33.37	10.57	15.14	7.96	5.49	8.05	1.85
285624	Astyanax_bimaculatus	Characidae	Characiformes	15.6	78.25	37.13	12.04	17.82	7.53	4.63	9.51	1.62
287008	Astyanax_bimaculatus	Characidae	Characiformes	19.2	85.82	37.63	13.21	18.5	11.58	6.77	9.52	2.04
364302	Astyanax_cremnobates	Characidae	Characiformes	4.1	55.16	16.5	8.46	11.3	7.62	5.54	6.35	1.74
364302	Astyanax_cremnobates	Characidae	Characiformes	4	55.62	16.83	8.23	11.26	7.84	5.57	4.77	1.69
364302	Astyanax_cremnobates	Characidae	Characiformes	4.8	56.99	17.88	9.25	11.73	7.05	6.39	6.56	1.77
87207	Astyanax_fasciatus	Characidae	Characiformes	10.6	74.42	29.03	12.4	13.74	7.03	5.4	8.18	1.27
134424	Astyanax_fasciatus	Characidae	Characiformes	27	96.63	35.65	16.76	15.11	8.55	6.19	11.1	1.8
134410	Astyanax_fasciatus	Characidae	Characiformes	29	107.53	38.36	17.91	19.47	11.7	7.1	11.68	3
310204	Astyanax_jordani	Characidae	Characiformes	1.25	46.5	13.9	6.7	9	5.1	3.6	3.8	1.8
117491	Astyanax_jordani	Characidae	Characiformes	1.69	46.6	15.6	6.9	8.9	5.4	3.3	4.3	0.9
310186	Astyanax_jordani	Characidae	Characiformes	2.22	49.9	16.2	7.4	9.9	5.8	3.5	5	1.4
55735	Astyanax_mexicanus	Characidae	Characiformes	2.85	55.02	19.57	8.02	9.77	6.69	2.88	6.74	1.14
91784	Astyanax_mexicanus	Characidae	Characiformes	5.6	67.76	23.02	9.24	11.49	7.33	3.1	8.44	1.57
4461	Astyanax_mexicanus	Characidae	Characiformes	9.1	80.44	28.94	10.16	13.13	7.98	3.26	9.3	1.41
44192	Astyanax_nicaraguensis	Characidae	Characiformes	2.02	54.37	21.04	7.24	11.18	6.29	3.86	5.82	1.84
45381	Astyanax_nicaraguensis	Characidae	Characiformes	9.6	76.74	29.26	10.15	15.91	9.51	5.89	8.1	2.16
45381	Astyanax_nicaraguensis	Characidae	Characiformes	12.6	84.61	32.4	10.67	16.22	9.03	5.75	9.67	2.05
78592	Astyanax_orthodus	Characidae	Characiformes	1.15	45.46	15.04	5.31	7.56	4.36	2.23	4.55	1.02
310278	Astyanax_orthodus	Characidae	Characiformes	7.2	65.56	28.06	10.14	12.76	8.61	3.43	8.18	1.34
310278	Astyanax_orthodus	Characidae	Characiformes	13	78.19	34.18	12.67	13.6	10.56	3.93	8.77	1.49
313190	Astyanax_scabripinnis	Characidae	Characiformes	4.8	58.8	19.4	8.5	12	6.1	3.6	6.4	2.3
313190	Astyanax_scabripinnis	Characidae	Characiformes	6.8	66.6	22.2	10.1	12.3	7.2	4.8	8.7	2.7
229945	Astyanax_scabripinnis	Characidae	Characiformes	14.5	90.9	30.2	11.7	17.4	10.4	5.9	9.8	3
55770	Ataeniobius_toweri	Goodeidae	Cyprinodontiformes	1.7	44.38	12.73	7.01	5.91	3.66	2.17	5.97	0.64
55770	Ataeniobius_toweri	Goodeidae	Cyprinodontiformes	2.53	50.04	13.86	8	6.42	3.68	2.42	6.83	0.68
437780	Ateleopus_japonicus	Ateleopodidae	Ateleopodiformes	78.8	435	44.52	35.41	38.86	25.99	10.1	3.8	0.93
122455	Ateleopus_japonicus	Ateleopodidae	Ateleopodiformes	105.5	474	50.54	40.56	35.24	29.11	6.15	3.55	1.24
70714	Ateleopus_japonicus	Ateleopodidae	Ateleopodiformes	177.6	610	50.63	44.45	48.64	35.22	15.81	8.2	1.16
268499	Atheresthes_stomias	Pleuronectidae	Pleuronectiformes	510.6	337.3	125.2	30.8	48.5	60.3	10.3	31.4	6.5
210480	Atherinomorus_endrachtensis	Atherinidae	Atheriniformes	10.29	78.2	17.5	14.1	13.8	10.6	6.1	6.2	2.3
136779	Atherinomorus_endrachtensis	Atherinidae	Atheriniformes	13.59	92.8	17.8	15.8	14.7	12.1	6.6	6.8	2.2
196863	Atherinomorus_endrachtensis	Atherinidae	Atheriniformes	20.6	95.9	NA	16.9	NA	11.8	7	8.1	3
166977	Atherinomorus_lacunosus	Atherinidae	Atheriniformes	11.04	86.44	18.9	13.55	13.25	12.65	5.11	6.78	2.08
166977	Atherinomorus_lacunosus	Atherinidae	Atheriniformes	20.8	111.02	22.63	16.27	16.16	14.78	6.45	7.97	2.38
338054	Atherinomorus_lacunosus	Atherinidae	Atheriniformes	18.68	104.05	22.7	17.02	16.96	14.71	6.25	7.73	2.19
386627	Atherinomorus_stipes	Atherinidae	Atheriniformes	1.64	46.92	9.76	7.98	8.02	6.31	2.87	3.65	0.94
129616	Atherinomorus_stipes	Atherinidae	Atheriniformes	3.39	59.43	11.69	9.69	9.02	6.4	3.16	4.62	1.28
38458	Atherinomorus_stipes	Atherinidae	Atheriniformes	5.48	67.21	13.76	11.33	10.98	8.03	5.52	4.64	1.6
48821	Atherinomorus_vaigiensis	Atherinidae	Atheriniformes	11.22	93	18.4	12.2	13	9.7	4.5	7	1.5
59904	Atherinomorus_vaigiensis	Atherinidae	Atheriniformes	14.48	99.9	19.6	13.5	13.3	11.2	4.5	7.4	2.3
132610	Atherinomorus_vaigiensis	Atherinidae	Atheriniformes	16.1	99.4	21.5	14	15.5	12.3	7.7	8	2.4
24884	Atherinops_affinis	Atherinopsidae	Atheriniformes	34.72	145.68	32.31	15.71	14.78	9.99	4.2	10.7	2.26
24868	Atherinops_affinis	Atherinopsidae	Atheriniformes	42.74	157.23	35.83	16.5	14.68	9.8	4.08	11.97	2.68
77969	Atherinops_affinis	Atherinopsidae	Atheriniformes	55.37	176.4	38.4	19.84	15.63	11.2	3.01	12.32	3.24
401311	Atherinosoma_microstoma	Atherinidae	Atheriniformes	4	74.98	12.65	9.14	7.65	5.92	3.9	4.72	1.1
401311	Atherinosoma_microstoma	Atherinidae	Atheriniformes	4.36	74.49	14.13	9.57	8.48	7.47	3.79	4.96	1.14
401311	Atherinosoma_microstoma	Atherinidae	Atheriniformes	6.13	80.22	16.89	10.39	8.8	7.48	3.51	5.19	1.05
411727	Atherion_elymus	Atherinidae	Atheriniformes	0.41	33.14	4.95	4.38	4.32	2.04	1.48	2.43	0.61
352621	Atherion_elymus	Atherinidae	Atheriniformes	0.42	32.72	5.34	4.3	3.88	3.45	1.34	2.29	0.85
411727	Atherion_elymus	Atherinidae	Atheriniformes	0.4	32.24	5.73	4.64	4.33	2.26	1.09	2.22	0.56
101298	Atlantirivulus_santensis	Rivulidae	Cyprinodontiformes	0.68	35.22	6.48	6.39	3.91	2.89	2.73	4.25	0.73
325076	Atractoscion_aequidens	Sciaenidae	Perciformes	218.7	254.01	60.19	32.61	31.95	46.32	19.03	21.34	5.08
324672	Atrobucca_nibe	Sciaenidae	Perciformes	142.1	213.92	53.25	31.73	38.11	36.44	21.05	14.79	4.87
324672	Atrobucca_nibe	Sciaenidae	Perciformes	211.9	248.01	64.8	34.33	44.18	39.92	23.95	18.75	5.37
84372	Atypichthys_latus	Kyphosidae	Perciformes	297.6	195.85	98.08	37.04	44.78	20.45	20.42	22.73	5.71
82989	Atypichthys_strigatus	Kyphosidae	Perciformes	23.2	90.34	41.66	14.41	21.04	10.71	7.14	10.91	3.37
132261	Atypichthys_strigatus	Kyphosidae	Perciformes	24.6	96.52	43.64	15.51	25.88	5.66	5.98	10.87	1.91
176987	Atypichthys_strigatus	Kyphosidae	Perciformes	118.4	163.55	69.67	26.06	38.65	16.72	13.44	20.64	4.03
83458	Auchenionchus_microcirrhis	Labrisomidae	Perciformes	155.8	199.93	48.3	33.28	34.59	38.28	21.45	17.38	4.07
83456	Auchenionchus_microcirrhis	Labrisomidae	Perciformes	244.4	228.64	55.38	43.26	42.23	41.33	28.43	18.87	5.11
128216	Auchenionchus_microcirrhis	Labrisomidae	Perciformes	222.5	233.23	55.57	56.66	43.24	43.87	41.07	19.72	3.96
402546	Auchenipterus_demerarae	Auchenipteridae	Siluriformes	1.8	60.28	9.4	9.3	8.11	7.55	5.72	4.48	1.54
402929	Auchenipterus_demerarae	Auchenipteridae	Siluriformes	2.6	62.52	10.4	9.4	8.04	10.15	4.98	5.4	1.79
402926	Auchenipterus_demerarae	Auchenipteridae	Siluriformes	19.4	124.44	25.74	18.68	12.81	15.38	9.93	10.52	4.29
3061	Auchenipterus_nigripinnis	Auchenipteridae	Siluriformes	26.1	123.01	26.67	22.63	11.2	12.54	11.78	11.84	2.84
3061	Auchenipterus_nigripinnis	Auchenipteridae	Siluriformes	39.4	144.66	30.63	25.41	12.89	15.49	12	13.86	3.67
52608	Auchenipterus_nigripinnis	Auchenipteridae	Siluriformes	81.8	186.09	40.2	33.69	15.88	16.89	17.28	15.38	3.42
371289	Auchenipterus_osteomystax	Auchenipteridae	Siluriformes	53.34	166.75	36.84	21.02	15.53	14.53	12.29	15.48	4.85
339357	Auchenipterus_osteomystax	Auchenipteridae	Siluriformes	84.98	176.06	43.82	27	16.41	18.96	15.3	18.6	5.37
371292	Auchenipterus_osteomystax	Auchenipteridae	Siluriformes	72.51	175.4	44.82	23.4	17.02	16.6	14.27	16.9	5.76
224905	Auchenoglanis_biscutatus	Claroteidae	Siluriformes	64.36	140.3	36.3	35	23.3	18.9	17.4	17	3.6
52128	Auchenoglanis_biscutatus	Claroteidae	Siluriformes	148.1	200.1	43	46.1	30.1	21	22.3	23.9	3.7
86638	Auchenoglanis_biscutatus	Claroteidae	Siluriformes	308.7	220.96	62.2	62.1	40.8	26.4	34.4	32.8	4.7
229655	Auchenoglanis_occidentalis	Claroteidae	Siluriformes	102	172.92	36.35	39.55	26.89	19.31	20.35	19.98	6.81
317457	Auchenoglanis_occidentalis	Claroteidae	Siluriformes	78.4	155.75	38.1	38.49	28	18.1	20.25	19.6	5.01
176317	Auchenoglanis_occidentalis	Claroteidae	Siluriformes	161.8	190.1	43	44.45	31.05	22	25.1	23.1	7.21
45264_1	Aulichthys_japonicus	Aulorhynchidae	Gasterosteiformes	0.9	87.66	2.9	2.35	1.9	16.67	0.94	1.24	0.33
45264_2	Aulichthys_japonicus	Aulorhynchidae	Gasterosteiformes	0.9	87.89	3.11	2.48	2.06	15.82	0.98	1.46	0.24
292105	Aulopus_filamentosus	Aulopidae	Aulopiformes	55.5	170	25.5	26	21.2	27.4	10.1	10.1	4.1
405134	Aulopus_filamentosus	Aulopidae	Aulopiformes	53.6	173	25.9	24.4	20.2	27.3	10.2	10.5	4
301018	Aulopus_filamentosus	Aulopidae	Aulopiformes	53.9	161	26.4	25.5	19.2	27.8	8.5	9.3	4.5
51476	Aulopyge_huegelii	Cyprinidae	Cypriniformes	12.5	101.3	21.5	11.9	12.4	7.7	2.2	8.3	1.3
167915	Aulorhynchus_flavidus	Aulorhynchidae	Gasterosteiformes	0.8	88.9	4.7	4.4	4.8	4.3	1.7	0.7	0.7
103553	Aulorhynchus_flavidus	Aulorhynchidae	Gasterosteiformes	1.5	110.9	6.1	5.9	5	6.3	2.5	1	1.1
21585	Aulorhynchus_flavidus	Aulorhynchidae	Gasterosteiformes	1.8	106.5	6.7	6.1	4.5	5.7	1.9	1.1	1.2
425220	Aulostomus_chinensis	Aulostomidae	Syngnathiformes	20	250	18.49	12.52	13.91	18.28	2.42	5.5	2.45
224689	Aulostomus_chinensis	Aulostomidae	Syngnathiformes	37.4	290	19.05	14.93	18.33	24.32	4.11	6.43	3.63
425225	Aulostomus_chinensis	Aulostomidae	Syngnathiformes	35	270	19.83	16.21	15.24	21.09	4.87	5.88	3.37
358598	Aulostomus_maculatus	Aulostomidae	Syngnathiformes	7.8	188.08	10.9	7.8	10.3	11.8	1.6	3.2	0.9
386216	Aulostomus_maculatus	Aulostomidae	Syngnathiformes	18.36	230.95	15.3	11.7	14.1	15.5	2.4	5	1.1
425246	Aulostomus_maculatus	Aulostomidae	Syngnathiformes	122.4	417.5	34.2	23.1	27.5	36.6	5.8	9.4	2.4
267887	Aulostomus_strigosus	Aulostomidae	Syngnathiformes	56.9	372	24	14.5	20.5	26.2	5	7.4	2
52272	Aurigequula_fasciata	Leiognathidae	Perciformes	46.6	115.85	58.13	17.8	33.77	14.66	5.66	7.62	2.47
126243	Aurigequula_fasciata	Leiognathidae	Perciformes	79.8	141.59	72.15	21.62	40.13	20.01	7.27	9.27	2.88
acc 199539	Aurigequula_fasciata	Leiognathidae	Perciformes	81.5	145.54	76.08	20.67	44.09	20.07	6.9	9.78	2.86
103365	Auriglobus_modestus	Tetraodontidae	Tetraodontiformes	29.7	84.7	33.7	18.7	23.75	6.4	10.1	12.8	4.5
103365	Auriglobus_modestus	Tetraodontidae	Tetraodontiformes	48.1	99.7	39.95	23.9	28.35	8.6	13.9	15.55	5.15
318220	Australoheros_facetus	Cichlidae	Perciformes	26.11	74.5	38.9	17.5	24.2	11.4	6.5	12.9	1.7
318220	Australoheros_facetus	Cichlidae	Perciformes	33.08	77.7	40.4	19.8	24.8	12.3	7.4	14.2	2.1
86068	Australoheros_facetus	Cichlidae	Perciformes	37.73	89.5	41.5	20.3	26.6	13.3	9	14.7	2.1
92191	Austrofundulus_transilis	Rivulidae	Cyprinodontiformes	1.38	38.2	12.45	8.3	7	4.01	5.01	6.44	1.55
201644	Austrolabrus_maculatus	Labridae	Perciformes	32.4	114.28	38.09	16.31	21.31	11.59	7.99	17.64	1.83
371541	Austrolycus_depressiceps	Zoarcidae	Perciformes	32.5	232	15	20.5	11.7	15.3	15.1	2.6	1
371541	Austrolycus_depressiceps	Zoarcidae	Perciformes	33.6	207	18.8	20.5	12.8	16.3	15	2.8	0.8
371541	Austrolycus_depressiceps	Zoarcidae	Perciformes	283.8	399	49.3	48.6	27	36.6	36.7	3.5	1.1
218596	Austrolycus_laticinctus	Zoarcidae	Perciformes	8.9	144.14	11.87	13.38	8.01	12.82	11.9	1.61	0.4
23347	Auxis_rochei_rochei	Scombridae	Perciformes	568	322	80.2	53.4	39.45	36.71	16.07	6.48	9.49
325217	Auxis_rochei_rochei	Scombridae	Perciformes	NA	346	NA	NA	40.9	35.7	20.4	5.4	6.9
325217	Auxis_rochei_rochei	Scombridae	Perciformes	NA	351	NA	NA	41.8	35.5	17.2	5.9	7.4
325217	Auxis_rochei_rochei	Scombridae	Perciformes	NA	384	NA	NA	43.9	39.2	22.1	6.3	7.6
325216	Auxis_thazard_thazard	Scombridae	Perciformes	NA	384	NA	NA	51.9	42.3	22.4	7.4	10.3
325216	Auxis_thazard_thazard	Scombridae	Perciformes	NA	432	NA	NA	52.7	46.8	24.6	8.2	10.9
325216	Auxis_thazard_thazard	Scombridae	Perciformes	NA	440	NA	NA	55.8	49.7	27.1	8.4	11.1
325216	Auxis_thazard_thazard	Scombridae	Perciformes	NA	445	NA	NA	60.5	46.4	22.8	8.5	11.5
438295	Avocettina_infans	Nemichthyidae	Anguilliformes	10.9	588	12.4	5.8	5.3	36	2.5	1	0.3
269604	Avocettina_infans	Nemichthyidae	Anguilliformes	14.2	536	15.5	6.3	5.2	34.3	3.4	2.9	0.8
219559	Avocettina_infans	Nemichthyidae	Anguilliformes	17	650	16.4	6.7	6.4	48	3.6	1.7	0.6
194113	Awaous_banana	Gobiidae	Perciformes	14.65	96.65	17.05	20.4	15.07	14.82	14.84	8.66	2.33
134681	Awaous_banana	Gobiidae	Perciformes	56.41	152.82	25.74	33.35	23.57	19.71	21.72	14.87	5.81
101473	Awaous_banana	Gobiidae	Perciformes	95.6	177.06	31.7	35.5	27	22.7	22.8	18.6	6.5
126506	Awaous_guamensis	Gobiidae	Perciformes	10.98	85.6	15.3	15.1	11.6	11.6	10.1	9.8	3.7
279832	Awaous_guamensis	Gobiidae	Perciformes	10.81	81.7	16.7	17.8	12.7	12.5	15.9	9.8	3.7
126505	Awaous_guamensis	Gobiidae	Perciformes	17.05	92.75	19.47	20.61	15.12	14.7	16.8	9.57	0.57
99834	Awaous_melanocephalus	Gobiidae	Perciformes	4.3	60.09	15.43	12.53	8.94	7.53	6.78	6.75	1.31
262651	Awaous_melanocephalus	Gobiidae	Perciformes	7.9	72.5	15.77	16.7	12	10.08	10.28	7.75	1.4
314217	Awaous_melanocephalus	Gobiidae	Perciformes	39.8	125.35	21.45	26.6	20.06	18.06	17.59	14.81	2.63
126264	Awaous_ocellaris	Gobiidae	Perciformes	14.4	93.8	20.3	18	13.1	9.5	7.8	9.9	2.1
293253	Awaous_ocellaris	Gobiidae	Perciformes	14.8	93.6	20.6	17.3	16	11.6	8.4	10.1	1.7
52381	Awaous_ocellaris	Gobiidae	Perciformes	40.4	126.5	27.7	25.7	20.8	16.8	13.5	15.2	3
388221	Ayarnangra_estuarius	Erethistidae	Siluriformes	0.6	38.6	6.4	7.7	3.4	3	3.5	1.9	0.1
388221	Ayarnangra_estuarius	Erethistidae	Siluriformes	0.59	38.3	6.5	7.7	3.6	2.5	2.9	1.9	0.1
388221	Ayarnangra_estuarius	Erethistidae	Siluriformes	0.61	39.6	6.9	8.1	4.1	3	3.5	2.2	0.3
378881	Badis_corycaeus	Badidae	Perciformes	0.69	27.6	9.8	4.5	4.55	2.2	1.9	4.15	0.3
378881	Badis_corycaeus	Badidae	Perciformes	0.79	29.7	10.7	4.25	5.2	3.3	2	4.85	0.4
378878	Badis_corycaeus	Badidae	Perciformes	0.92	32.1	11.3	5.1	5.4	4	2.2	5.2	0.4
343545	Badis_kyar	Badidae	Perciformes	0.28	19.44	5.57	3.33	4.22	2.39	1.54	2.75	0.38
343545	Badis_kyar	Badidae	Perciformes	0.34	25.24	6.67	4.35	4.37	2.32	1.39	3.21	0.7
343545	Badis_kyar	Badidae	Perciformes	1.14	38.01	10.25	5.53	5.88	4.46	3.11	6.2	1.06
378874	Badis_ruber	Badidae	Perciformes	0.91	33.3	11.25	4.3	4.8	3.75	2.3	4.75	0.4
376436	Badis_ruber	Badidae	Perciformes	1.4	34.8	12.1	5.7	6.7	4.8	3	5.35	0.75
360979	Badis_ruber	Badidae	Perciformes	1.5	37.6	12.1	5.8	6.1	4	2.4	5.8	0.7
171303	Badis_siamensis	Badidae	Perciformes	0.48	29.65	7.99	4.06	5.44	3.64	2.55	3.73	0.49
165076	Badis_siamensis	Badidae	Perciformes	0.41	25.85	9.84	3.97	5.39	2.92	2.06	4.04	0.47
171303	Badis_siamensis	Badidae	Perciformes	1.35	36.89	12.78	5.95	7.66	4.14	3.32	5.86	0.73
103215	Bagarius_bagarius	Sisoridae	Siluriformes	57.99	183.65	26.9	43.7	20.2	28.5	31.9	6.3	2.1
103216	Bagarius_bagarius	Sisoridae	Siluriformes	88.62	198.2	31.6	47.3	23	30.9	36.4	7.4	2.8
304880	Bagarius_bagarius	Sisoridae	Siluriformes	237.6	260.5	51.3	65.6	35.5	45.4	59.4	12.2	3.6
288670	Bagarius_suchus	Sisoridae	Siluriformes	20.6	141.19	15.2	32.25	10.75	21.35	22.2	4.45	1.8
348830	Bagarius_suchus	Sisoridae	Siluriformes	29.6	153.42	21.75	34.85	14.1	24	27.3	4.9	2.1
316691	Bagarius_yarrelli	Sisoridae	Siluriformes	200.4	262.39	44.64	66.76	39.53	41.81	55.75	12.53	5.22
316691	Bagarius_yarrelli	Sisoridae	Siluriformes	252.8	273.09	48.9	69.45	35.37	48.42	56.47	12.49	6.68
103217	Bagarius_yarrelli	Sisoridae	Siluriformes	520.1	343	60.07	84.25	45.49	56.77	77.3	16.61	13.74
286520	Bagre_bagre	Ariidae	Siluriformes	124.1	212.57	39.6	40.2	19.2	25.4	28.8	17.7	5.6
236083	Bagre_bagre	Ariidae	Siluriformes	104.3	192.86	43.2	37.1	20	20.3	28.3	16.1	4.6
206595	Bagre_bagre	Ariidae	Siluriformes	275	269.58	50.5	48.2	25.9	27.9	32.3	22.4	6.9
845539	Bagre_marinus	Ariidae	Siluriformes	348.9	266.93	60.59	59.22	29.96	40.7	49.24	18.64	4.85
79369	Bagre_marinus	Ariidae	Siluriformes	379.1	253.11	64.06	53.74	31.12	41.6	43.23	20.05	5.38
134349	Bagre_marinus	Ariidae	Siluriformes	420.3	269.21	65.11	60.83	27.53	43.01	49.42	21.8	5.43
29310	Bagre_panamensis	Ariidae	Siluriformes	132.3	211.59	46.4	46	28.6	26.7	34.6	14.9	5.4
310046	Bagre_panamensis	Ariidae	Siluriformes	194.9	221.75	46.8	47.9	34.4	39.3	36	18.3	3.7
322439	Bagre_panamensis	Ariidae	Siluriformes	318.1	250.91	60.2	49.9	38.3	31.2	34.6	20.1	5.4
310034	Bagre_pinnimaculatus	Ariidae	Siluriformes	100.6	197.95	36.12	39.68	21.59	27.33	29.09	13.88	3.85
50437	Bagre_pinnimaculatus	Ariidae	Siluriformes	237.1	257.58	48.11	48.65	25.11	34.38	34.18	20.66	5.09
221116	Bagre_pinnimaculatus	Ariidae	Siluriformes	225.3	253.23	50.83	50.98	22.23	35.88	33.85	18.24	4.89
230275	Bagrichthys_macropterus	Bagridae	Siluriformes	12.1	106.5	23.2	18.3	11.3	7.4	9.2	10.51	1.89
230275	Bagrichthys_macropterus	Bagridae	Siluriformes	10.6	99.3	24.15	16.05	19.32	5.65	6.35	NA	2.05
230275	Bagrichthys_macropterus	Bagridae	Siluriformes	16.8	112.58	26.23	18.2	12.33	7.9	9.1	10.4	2.3
230133	Bagrus_bajad	Bagridae	Siluriformes	36.16	152.05	27.35	26.7	13.6	27	21	9.4	2.6
230139	Bagrus_bajad	Bagridae	Siluriformes	39.56	147.44	28.6	27.3	11.9	25.7	22.3	10.1	3
230120	Bagrus_bajad	Bagridae	Siluriformes	55.2	170.17	34.25	29.3	15.4	29.9	25.05	11.05	2.85
61284	Bagrus_docmak	Bagridae	Siluriformes	121.4	205.09	41.21	39.17	31.28	35.75	36.83	18.84	3.03
52166	Bagrus_docmak	Bagridae	Siluriformes	223	230.17	48.62	47.78	22.19	36.6	41.93	23.46	4.38
339710	Bagrus_docmak	Bagridae	Siluriformes	219.9	234	50.91	48.27	24.08	36.85	43.21	22.13	4.66
80703	Bairdiella_armata	Sciaenidae	Perciformes	106.8	160.35	49.77	27.72	26.17	21.59	10.94	17.87	4.52
114508	Bairdiella_armata	Sciaenidae	Perciformes	102.6	163.1	49.98	25.75	23.93	23.07	12.8	19.41	4
80786	Bairdiella_armata	Sciaenidae	Perciformes	234.9	223.85	72.22	37.61	38.98	31.32	18.92	26.47	5.15
53482	Bairdiella_chrysoura	Sciaenidae	Perciformes	121.6	174.19	58.72	33.05	29.7	26.23	20.06	16.27	4.41
80704	Bairdiella_chrysoura	Sciaenidae	Perciformes	157.9	186.36	62.65	35.48	34.87	26.62	22.59	17.1	5.98
80705	Bairdiella_chrysoura	Sciaenidae	Perciformes	430.3	250.07	95.52	53.34	50.41	37.76	28.36	26.22	7.47
32090	Bairdiella_ronchus	Sciaenidae	Perciformes	126.5	185.86	54.33	26.63	31.54	26.99	13.17	18.84	4.07
62275	Bairdiella_ronchus	Sciaenidae	Perciformes	246.3	222.23	69.4	34.14	37.06	28.43	23	23.37	5.87
133714	Bairdiella_ronchus	Sciaenidae	Perciformes	241.8	214.41	71.85	36.87	39.12	29.35	22.44	24.42	7.71
343804	Bajacalifornia_burragei	Alepocephalidae	Osmeriformes	4.7	82.91	15	10.84	12.59	15.29	0.79	6.68	1.31
412485	Bajacalifornia_burragei	Alepocephalidae	Osmeriformes	26.8	159.5	26.17	17.1	24.32	26.8	1.75	12.47	2.75
422437	Bajacalifornia_burragei	Alepocephalidae	Osmeriformes	27	167.66	27.27	17.48	26.13	25.48	NA	12.93	3.3
191522	Balantiocheilos_melanopterus	Cyprinidae	Cypriniformes	1.6	46.8	11.3	6.9	6.9	3.5	2.1	5	0.9
191522	Balantiocheilos_melanopterus	Cyprinidae	Cypriniformes	1.7	48.2	11.8	7.4	6.6	3.5	2.1	5.3	0.9
230156	Balantiocheilos_melanopterus	Cyprinidae	Cypriniformes	12.8	86.2	25.7	13	12.2	7.2	3.9	9.7	1.9
37992	Baldwinella_vivanus	Serranidae	Perciformes	10.5	80.5	25	10.6	15.7	12	5.4	9.8	2.7
158259	Baldwinella_vivanus	Serranidae	Perciformes	17.6	99.1	29.4	13.7	19.3	15	8.5	11.5	2.3
134182	Baldwinella_vivanus	Serranidae	Perciformes	32	108.4	37.4	15.9	23	17.7	7.3	14.3	4
168949	Balistapus_undulatus	Balistidae	Tetraodontiformes	152.2	162.47	77.8	28.7	63.9	10.8	12.6	18.75	6.8
115069	Balistapus_undulatus	Balistidae	Tetraodontiformes	196.5	164.41	83.2	33.9	66.4	12.2	14.9	20.2	6
84238	Balistapus_undulatus	Balistidae	Tetraodontiformes	232.4	183.37	90.2	32.8	72.7	14.1	16.7	22.5	7.7
397371	Balistes_capriscus	Balistidae	Tetraodontiformes	246.5	203.4	94.14	34.07	81.52	8.71	15.72	15.39	5.52
152068	Balistes_capriscus	Balistidae	Tetraodontiformes	217.4	192.5	98.75	31.76	82.79	12.72	15.58	16.37	6.89
316649	Balistes_capriscus	Balistidae	Tetraodontiformes	263.4	201.6	100.36	32.69	90.81	13.91	17.49	17.19	6.86
397351	Balistes_polylepis	Balistidae	Tetraodontiformes	178.3	165	87.8	32.8	75.8	14.5	17.1	14.6	6.6
397352	Balistes_polylepis	Balistidae	Tetraodontiformes	154.6	170	91.7	28.2	76.3	12	14	13.1	6.1
397353	Balistes_polylepis	Balistidae	Tetraodontiformes	289.4	195	107.1	34.1	90.2	19.2	19	15.3	6.4
197497	Balistes_punctatus	Balistidae	Tetraodontiformes	292.8	201.09	93.19	36.7	79.02	21.89	14.92	15.41	5.48
193915	Balistes_punctatus	Balistidae	Tetraodontiformes	238.8	187.48	95.19	31.61	75.2	10.03	15.03	14.6	4.75
197498	Balistes_punctatus	Balistidae	Tetraodontiformes	298	195.2	96.69	37.07	79.94	13.44	17.4	15.47	5.15
29863	Balistes_vetula	Balistidae	Tetraodontiformes	112.6	136.91	77.1	24.81	69.06	7.21	10.85	12.25	3.47
408603	Balistes_vetula	Balistidae	Tetraodontiformes	151.9	153.99	82.57	26.57	72.8	12.03	13.08	14.08	4.03
404437	Balistes_vetula	Balistidae	Tetraodontiformes	226.2	179.04	99.72	33.1	86.12	12.98	13.44	16.2	4.48
380159	Balistoides_conspicillum	Balistidae	Tetraodontiformes	177.9	150.93	85.21	36.87	67.75	12.23	18.36	11.88	7.48
71079	Balistoides_conspicillum	Balistidae	Tetraodontiformes	279.1	188.7	91.64	37.18	77.65	13.75	17.33	14.42	5.46
65761	Balistoides_conspicillum	Balistidae	Tetraodontiformes	366.2	216.1	102.45	42.26	86.32	16.54	22.48	15.86	8.21
406961	Balistoides_viridescens	Balistidae	Tetraodontiformes	141	143	77.3	29.2	66.1	17.6	15.7	13.5	5.9
406962	Balistoides_viridescens	Balistidae	Tetraodontiformes	220.8	169	90	34	77.9	22.4	23.7	15.7	8
403379	Balistoides_viridescens	Balistidae	Tetraodontiformes	314.2	178	96.8	41.3	76.9	20.2	26.9	17.2	8.6
57483	Banjos_banjos	Banjosidae	Perciformes	39.3	95.27	51.33	17.96	31.74	14.6	11	11.05	3.01
443639	Barbatula_toni	Nemacheilidae	Cypriniformes	9	93.6	14	12.72	8.32	8.35	6.06	7.41	1.18
443631	Barbatula_toni	Nemacheilidae	Cypriniformes	8.13	93.47	14.23	12.78	8.4	5.18	5.2	6.54	1.19
443639	Barbatula_toni	Nemacheilidae	Cypriniformes	16.3	110.79	17	16.11	10	6.08	5.64	8.22	1.46
230157	Barbichthys_laevis	Cyprinidae	Cypriniformes	27.9	111.2	30.9	15.8	18.2	7.6	7.9	12.8	2.6
393977	Barbichthys_laevis	Cyprinidae	Cypriniformes	57.4	136.4	38.2	23.3	21.4	10.3	9.5	14.6	3.9
103288	Barbichthys_laevis	Cyprinidae	Cypriniformes	95.7	159.37	47.4	25.2	25	12.6	12.7	17.7	4.1
404960	Barbonymus_altus	Cyprinidae	Cypriniformes	171	173.19	95.8	31.35	34.25	18.6	15.2	27.8	5.8
400044	Barbonymus_gonionotus	Cyprinidae	Cypriniformes	4.1	57.06	20.22	9.57	9.35	5.41	3.33	8.07	0.93
393990	Barbonymus_gonionotus	Cyprinidae	Cypriniformes	136.6	169.85	72.08	27.36	24.08	12.59	6.16	23.55	4.3
215469	Barbourisia_rufa	Barbourisiidae	Cetomimiformes	357.2	285	71.51	58.2	45.28	78.75	27.24	20.38	12.35
270958	Barbus_ablabes	Cyprinidae	Cypriniformes	3.2	51.1	14.9	8.1	8.5	5.8	2.1	7.2	1.3
270950	Barbus_ablabes	Cyprinidae	Cypriniformes	4.2	53.9	16.1	9.3	8.4	4.9	2.2	7.7	1.1
270953	Barbus_ablabes	Cyprinidae	Cypriniformes	5.5	59.1	18.2	11.1	9.6	5.7	2.2	8.7	1.3
204120	Barbus_barbus	Cyprinidae	Cypriniformes	12.2	88.41	21.39	13.48	12.44	9.59	4.07	8.75	1.56
204127	Barbus_barbus	Cyprinidae	Cypriniformes	34.2	134.42	28.96	17.82	15.5	11.19	5.95	12.25	2.03
202613	Barbus_barbus	Cyprinidae	Cypriniformes	44.5	139.97	32.81	21.63	19.84	12.87	9.13	14.22	3.33
339711	Barbus_bynni	Cyprinidae	Cypriniformes	102.3	156.42	50.1	28.16	24.46	15.07	14.46	20.21	4.26
52108	Barbus_bynni	Cyprinidae	Cypriniformes	138.6	181.47	66.39	26.48	22.85	17.24	10.02	28.76	4.15
61340	Barbus_bynni	Cyprinidae	Cypriniformes	224.8	229.32	81.37	31.77	25.93	20.12	13.33	33.6	5.15
229674	Barbus_callipterus	Cyprinidae	Cypriniformes	1.4	40.91	11.73	5.94	6.4	3.47	1.46	5.65	0.68
205641	Barbus_callipterus	Cyprinidae	Cypriniformes	2.17	47.3	14.53	6.6	5.98	3.37	2.05	6.42	1.09
229708	Barbus_callipterus	Cyprinidae	Cypriniformes	2.91	51.61	14.99	8.22	8.09	4.63	3.18	6.79	1.37
303356	Barbus_camptacanthus	Cyprinidae	Cypriniformes	15.6	79.6	25.6	15.1	13.2	10	6.6	10.1	2
339716	Barbus_camptacanthus	Cyprinidae	Cypriniformes	17.7	87.2	26.1	14.2	15.3	11	6	11.5	1.9
303503	Barbus_camptacanthus	Cyprinidae	Cypriniformes	20.8	88.6	28.2	16.8	15.9	10.9	8.1	11.8	2.7
86630	Barbus_gurneyi	Cyprinidae	Cypriniformes	2.3	49.2	14.5	6.3	7.2	5.2	2.2	5.8	0.7
50963	Barbus_harterti	Cyprinidae	Cypriniformes	39.9	127.8	38	20.42	18.95	12.02	7.31	14.46	1.85
50962	Barbus_harterti	Cyprinidae	Cypriniformes	84.2	157.73	49.42	24.11	21.5	13.77	6.27	20.24	3.41
119114	Barbus_holotaenia	Cyprinidae	Cypriniformes	6	65.61	20.94	9.69	9.57	5.15	2.9	8.04	1.55
119114	Barbus_holotaenia	Cyprinidae	Cypriniformes	6.36	61.7	22.54	11.13	9.68	6.32	3.08	8.47	1.49
119146	Barbus_holotaenia	Cyprinidae	Cypriniformes	13.7	80.71	26.77	13.56	12.82	6.98	5.8	11.15	1.57
61342	Barbus_humilis	Cyprinidae	Cypriniformes	1.3	43.4	11	5.6	7.2	4.2	1.5	5	1
86626	Barbus_kerstenii	Cyprinidae	Cypriniformes	3.2	52.9	14.9	8.4	9.7	5.1	2.6	7	1.1
205931	Barbus_lacerta	Cyprinidae	Cypriniformes	10.3	92.59	17.27	12.75	11.09	8.9	4.8	7.97	1.83
205931	Barbus_lacerta	Cyprinidae	Cypriniformes	16.4	113.75	21.03	15.61	17.13	8.95	8.83	9.69	1.71
271107	Barbus_macrops	Cyprinidae	Cypriniformes	4.3	57.71	16.67	9.04	8.44	4.75	2.56	8.2	1.96
271117	Barbus_macrops	Cyprinidae	Cypriniformes	5	62.22	17.62	8.92	9.12	5.44	2.96	8.83	1.57
271119	Barbus_macrops	Cyprinidae	Cypriniformes	12.2	84.53	23.85	12.86	13.6	7.54	7.14	11.44	2.94
268064	Barbus_meridionalis	Cyprinidae	Cypriniformes	12.5	90.51	20.23	14.31	11.21	7.2	3.97	10.27	1.62
267285	Barbus_meridionalis	Cyprinidae	Cypriniformes	28.7	106.35	29.44	21.8	13.46	6.62	3.99	11.63	1.82
202612	Barbus_meridionalis	Cyprinidae	Cypriniformes	51.6	133.66	32.82	25.24	17.5	10.47	6.39	14.58	2.78
72904	Barbus_oxyrhynchus	Cyprinidae	Cypriniformes	93.4	161.24	53.34	26.52	22.67	18.26	11.28	20.99	3.32
72902	Barbus_oxyrhynchus	Cyprinidae	Cypriniformes	128.7	178.41	60.14	29.07	28.15	19.77	13.1	21.79	4.28
72903	Barbus_oxyrhynchus	Cyprinidae	Cypriniformes	153.2	208.24	69.72	31.31	32.94	18.51	18.7	26.11	4.47
271140	Barbus_paludinosus	Cyprinidae	Cypriniformes	0.76	36.88	9.09	5.68	4.96	2.54	1.96	4.27	0.67
86624	Barbus_paludinosus	Cyprinidae	Cypriniformes	1.52	43.51	11.94	7.46	6.48	4.26	3.43	4.96	0.91
50965	Barbus_reinii	Cyprinidae	Cypriniformes	146.8	196.76	53.89	31.87	24.61	20.67	12.5	22.77	3.05
271160	Barbus_sublineatus	Cyprinidae	Cypriniformes	3	50.65	14.75	7.55	6.77	4.11	2.61	7.05	1.31
271164	Barbus_sublineatus	Cyprinidae	Cypriniformes	4.9	61.93	18.46	8.72	8.48	5.15	3.29	8.13	1.05
217157	Barbus_sublineatus	Cyprinidae	Cypriniformes	6.9	70.3	18.99	11.7	9.55	6.01	2.86	8.86	1.42
271170	Barbus_tauricus	Cyprinidae	Cypriniformes	36.6	135.2	28.8	18.4	18.3	7.9	5.2	11.7	2.7
271170	Barbus_tauricus	Cyprinidae	Cypriniformes	82.8	162.6	36.9	26.6	21.3	10.7	6.4	15.1	3.8
232681	Barbus_trimaculatus	Cyprinidae	Cypriniformes	2.7	53.02	14.55	7.05	7.5	5.81	3.07	6.05	0.97
86622	Barbus_trimaculatus	Cyprinidae	Cypriniformes	7.2	79.61	20.46	9.67	10.88	6.9	4.41	9.23	0.92
86622	Barbus_trimaculatus	Cyprinidae	Cypriniformes	8.1	83.34	23.44	10.9	11.24	6.72	4.32	8.56	1.11
205757	Barilius_bendelisis	Cyprinidae	Cypriniformes	20.53	105.4	25.41	13.75	15.51	12.33	6.41	10.18	2.29
390742	Barilius_caudiocellatus	Cyprinidae	Cypriniformes	0.48	29.75	8.66	4.11	4.91	3.77	1.51	3.67	1.01
390742	Barilius_caudiocellatus	Cyprinidae	Cypriniformes	0.8	33.7	9.48	4.52	5.61	3.97	2.16	4.29	1.22
390742	Barilius_caudiocellatus	Cyprinidae	Cypriniformes	3.63	55.79	18.36	7.99	9.5	6.45	2.94	6.76	1.5
271204	Barilius_vagra	Cyprinidae	Cypriniformes	3.6	65	13.6	7	7.1	6.7	2.1	5.5	0.8
271205	Barilius_vagra	Cyprinidae	Cypriniformes	7.4	83	18.3	8.5	9.1	8.3	2	7.5	1.2
271203	Barilius_vagra	Cyprinidae	Cypriniformes	8.1	80.6	19.3	9.4	9.8	7.8	3.4	7.4	1.3
167813	Bario_steindachneri	Characidae	Characiformes	6.6	59.09	27.31	9.44	12.48	7	3.72	7.81	0.85
311310	Bario_steindachneri	Characidae	Characiformes	11.1	70.55	30.79	11.85	15.52	9.44	4.65	9.45	0.87
167813	Bario_steindachneri	Characidae	Characiformes	9.9	65.02	31.53	10.78	15.46	8.27	5.11	7.34	0.78
365200	Bassanago_albescens	Congridae	Anguilliformes	67.2	408	23.3	16.6	14	21.1	10.9	2.7	1
365200	Bassanago_albescens	Congridae	Anguilliformes	125	485	30.5	19	17.6	23.2	14.6	3.2	1.4
365200	Bassanago_albescens	Congridae	Anguilliformes	155.9	472	33.3	22.2	18.4	26.4	16.3	3.4	1.1
149783	Bassozetus_zenkevitchi	Ophidiidae	Ophidiiformes	36.87	255.27	35.37	19.35	22.73	22.6	10.9	2.39	0.37
159054	Bathophilus_pawneei	Stomiidae	Stomiiformes	6.87	102.7	11.62	10.02	8.85	14.87	6.37	2.42	1.1
159052	Bathophilus_pawneei	Stomiidae	Stomiiformes	7.3	108.96	12.5	9.79	9.14	16.81	6.09	3.09	0.96
159052	Bathophilus_pawneei	Stomiidae	Stomiiformes	6.25	94.55	15.44	8.86	9.25	13.53	5.44	2.27	1.34
234106	Bathophilus_vaillanti	Stomiidae	Stomiiformes	4.6	93	9.8	9.1	9.9	17.6	8.3	6.8	3.2
234150	Bathophilus_vaillanti	Stomiidae	Stomiiformes	8.45	108.7	12.2	11.5	10.6	20.7	10.6	8.7	4.8
206718	Bathophilus_vaillanti	Stomiidae	Stomiiformes	6.64	99.3	17.6	7.2	11.1	20.7	6.1	7.9	3.5
365947	Bathyaethiops_caudomaculatus	Alestidae	Characiformes	0.3	23.7	8.6	3.3	5.3	2.4	1.5	2.7	0.4
365947	Bathyaethiops_caudomaculatus	Alestidae	Characiformes	0.4	25	9.2	3.5	4.6	2.3	1.3	3	0.6
365947	Bathyaethiops_caudomaculatus	Alestidae	Characiformes	0.6	28.9	10.9	3.4	6	2.8	1.1	2.9	0.5
53585	Bathyagonus_alascanus	Agonidae	Scorpaeniformes	2.6	84.24	8.95	10.99	7.9	8.11	5.66	1.77	0.98
359790	Bathyagonus_alascanus	Agonidae	Scorpaeniformes	5.7	113.62	12.49	15.17	11.19	9.87	7.02	2.09	1.39
359791	Bathyagonus_alascanus	Agonidae	Scorpaeniformes	6.2	116.21	12.7	14.91	9.94	10.55	6.97	2.12	1.32
126710_2	Bathyagonus_nigripinnis	Agonidae	Scorpaeniformes	6.8	138.03	11.92	15.68	9.44	9.98	10.93	2.31	1.93
126710_1	Bathyagonus_nigripinnis	Agonidae	Scorpaeniformes	7.9	142.41	12.45	16.34	11.28	12.57	11.22	2.21	1.99
60529	Bathyagonus_nigripinnis	Agonidae	Scorpaeniformes	12.8	164.81	14.71	18.6	11.51	13.8	11.2	3.07	1.8
63453	Bathyagonus_pentacanthus	Agonidae	Scorpaeniformes	8	138.28	10.36	11.55	7.7	12.42	6.17	1.6	0.9
188150	Bathyagonus_pentacanthus	Agonidae	Scorpaeniformes	13.4	146.14	13.1	16.1	11.44	15.21	9.61	2.48	1
46612	Bathyagonus_pentacanthus	Agonidae	Scorpaeniformes	11.9	155.65	13.6	15.5	12.42	14.32	8.6	2.44	0.87
176372	Bathybates_fasciatus	Cichlidae	Perciformes	15.7	108.15	23.06	14.63	17.54	16.08	6.71	8.49	3.58
176299	Bathybates_fasciatus	Cichlidae	Perciformes	14.2	99.89	23.27	14.08	19.03	16.31	9.85	9.67	4.58
176372	Bathybates_fasciatus	Cichlidae	Perciformes	17.7	119.2	24.05	14.83	17.87	15.79	5.68	9.64	3.8
372712	Bathyclupea_argentea	Bathyclupeidae	Perciformes	45.8	159.78	35.25	21.08	32.81	23.76	6.87	13.6	2.7
acc 254315	Bathyclupea_argentea	Bathyclupeidae	Perciformes	99.1	201.79	50.37	31.29	45.21	34.63	14.73	17.87	3.07
acc 282271	Bathyclupea_argentea	Bathyclupeidae	Perciformes	339.2	289.51	77.59	43.88	72.8	47.17	33.93	25.1	5.29
437342	Bathycongrus_retrotinctus	Congridae	Anguilliformes	41.8	273.3	21	16.2	12.3	19	10.3	2.4	0.8
400336	Bathycongrus_retrotinctus	Congridae	Anguilliformes	64.2	342	22.7	21.3	15.5	24.8	8.9	1.3	0.5
399865	Bathycongrus_retrotinctus	Congridae	Anguilliformes	66.8	349	23.8	22.7	16.1	25.9	13.2	1.6	0.5
398443	Bathycongrus_wallacei	Congridae	Anguilliformes	63.5	343	22.2	18.1	13.3	21.2	12.2	3.3	0.9
401084	Bathycongrus_wallacei	Congridae	Anguilliformes	63.8	375	23.1	17.5	13.5	22.6	11.1	1.1	0.6
227940_2	Bathydraco_macrolepis	Bathydraconidae	Perciformes	8.3	126.21	8.64	13	7.84	12.62	7.83	4.29	1.53
227940_3	Bathydraco_macrolepis	Bathydraconidae	Perciformes	13	137.63	10.83	15.77	9.26	17.96	10.31	3.61	1.83
227940_1	Bathydraco_macrolepis	Bathydraconidae	Perciformes	24.9	167.18	15.08	19.54	11.34	18.43	11.9	4.86	1.8
227941	Bathydraco_marri	Bathydraconidae	Perciformes	34.4	210.5	16.6	23.59	14.24	16.67	12.7	4.23	2
368083	Bathydraco_marri	Bathydraconidae	Perciformes	38.1	205.79	16.92	25.17	14.79	22.65	14.02	4.44	2.3
368073	Bathydraco_marri	Bathydraconidae	Perciformes	29.5	169.69	17.83	19.66	12.78	17.14	12.6	3.47	2.61
77241	Bathygadus_antrodes	Macrouridae	Gadiformes	66.16	299	39.7	30.1	34.2	38.9	16.1	1.5	0.25
77241	Bathygadus_antrodes	Macrouridae	Gadiformes	72.9	312.5	45.85	27.7	35.65	39.35	16.2	1.7	0.4
77243	Bathygadus_antrodes	Macrouridae	Gadiformes	99.8	350.05	47.7	33.8	35.6	44.3	19.2	1.5	0.25
11217	Bathygadus_favosus	Macrouridae	Gadiformes	90.8	293	48.64	34.04	42.11	43.7	21.5	2.73	0.62
11217	Bathygadus_favosus	Macrouridae	Gadiformes	131	315	56.87	38.56	53.59	45.19	20.4	3.46	0.69
278057	Bathygadus_favosus	Macrouridae	Gadiformes	217	440	74.47	40.85	71.02	74.14	40.85	2.83	0.77
SOSC299358	Bathygadus_macrops	Macrouridae	Gadiformes	102.8	300	47.7	29.9	36.9	34.4	19.9	1.3	0.4
159152	Bathygadus_macrops	Macrouridae	Gadiformes	106	325	48.5	32.3	37.1	37.2	24.1	1.7	0.4
325159	Bathygadus_macrops	Macrouridae	Gadiformes	108	325	49.2	31.8	36.5	37.8	27	1.6	0.4
216160	Bathygadus_melanobranchus	Macrouridae	Gadiformes	40.87	232	38.7	24.87	37.3	36.93	13.26	4.09	0.62
129910	Bathygadus_melanobranchus	Macrouridae	Gadiformes	53.67	270	42.39	29.33	35.82	32.28	17.76	2.34	0.79
405034	Bathygadus_melanobranchus	Macrouridae	Gadiformes	63.03	303	44.27	27.99	38.44	33.66	12.73	1.67	0.42
366812	Bathygobius_andrei	Gobiidae	Perciformes	5.18	70.2	11	15.2	9.1	8.1	11.5	8.6	2.4
133230	Bathygobius_andrei	Gobiidae	Perciformes	5.63	62.5	13.1	15.65	10.1	8.85	10.1	7.8	1.95
133226	Bathygobius_andrei	Gobiidae	Perciformes	21.52	94.8	25	16.8	15.05	16.1	16.8	13.1	4
340363	Bathygobius_antilliensis	Gobiidae	Perciformes	1.6	39.86	8.86	9.8	6.26	5.72	5.59	5.93	0.9
178897	Bathygobius_antilliensis	Gobiidae	Perciformes	2.6	53.07	10.08	11.86	7.38	7.56	7.18	7.93	1.01
397604	Bathygobius_antilliensis	Gobiidae	Perciformes	1.8	44.3	10.61	9.33	5.7	5.5	5.35	4.65	0.65
279740	Bathygobius_coalitus	Gobiidae	Perciformes	1.98	44.8	8.6	10	6.6	5.7	5.9	5.7	1.5
313078	Bathygobius_coalitus	Gobiidae	Perciformes	2.21	45.15	10.2	10.6	7.15	5.7	6.2	5.7	1.5
259745	Bathygobius_coalitus	Gobiidae	Perciformes	4.03	58	11.8	13.7	8.4	8.2	8.7	7.15	2.3
279749	Bathygobius_coalitus	Gobiidae	Perciformes	5.5	64.68	13.54	14.22	10.03	7.78	8.17	7.62	1.56
313042	Bathygobius_coalitus	Gobiidae	Perciformes	4.73	61.25	14.34	13.86	9.01	8.46	8.84	7.13	1.73
348025	Bathygobius_coalitus	Gobiidae	Perciformes	9.21	78.3	16.14	16.09	12.28	10.73	10.14	10.03	2.1
279707	Bathygobius_cocosensis	Gobiidae	Perciformes	1.2	38.95	7.8	8.56	5.97	5.23	4.86	4.46	0.76
229506	Bathygobius_cocosensis	Gobiidae	Perciformes	1.6	40.85	8.93	9.45	6.9	5.3	5.74	5.06	0.78
340316	Bathygobius_cocosensis	Gobiidae	Perciformes	1.7	44.74	9.79	9.86	6.26	5.87	6.32	5.29	0.85
340276	Bathygobius_curacao	Gobiidae	Perciformes	0.91	34.1	7.3	7.1	4.9	4.15	3.4	3.8	0.85
340268	Bathygobius_curacao	Gobiidae	Perciformes	0.79	33	7.5	6.3	4.54	3.2	2.9	3.65	1.1
340273	Bathygobius_curacao	Gobiidae	Perciformes	6.54	64	15.3	14.8	9	9.1	9.5	7.9	2.15
369273	Bathygobius_fuscus	Gobiidae	Perciformes	1.74	44.06	8.79	9.55	7.09	5.96	5.98	4.78	1.23
424323	Bathygobius_fuscus	Gobiidae	Perciformes	1.95	44.32	9.56	10.33	7.27	5.34	6.3	4.7	1.51
71407	Bathygobius_fuscus	Gobiidae	Perciformes	2.45	48.77	10.08	10.54	7.38	6.1	6.08	4.63	1.78
398108	Bathygobius_geminatus	Gobiidae	Perciformes	0.74	34.06	6.69	6.94	5.55	5.37	5.43	4.03	0.81
398110	Bathygobius_geminatus	Gobiidae	Perciformes	0.98	35.45	6.72	7.43	5.42	4.5	4.89	3.63	0.79
398104	Bathygobius_geminatus	Gobiidae	Perciformes	0.69	31.76	8.19	6.48	5.32	3.64	3.66	3.62	0.81
360525	Bathygobius_lacertus	Gobiidae	Perciformes	4.9	59.23	12.97	15.57	9.3	9.36	9.21	7.93	1.46
406155	Bathygobius_lacertus	Gobiidae	Perciformes	7.5	68.8	15.15	16.27	10.7	10.84	10.35	9.47	1.58
406156	Bathygobius_lacertus	Gobiidae	Perciformes	9.7	76.8	16.42	17.75	11.24	11.98	11.56	10.44	2.3
257870	Bathygobius_laddi	Gobiidae	Perciformes	0.4	28.7	5.1	6.2	4	4	4.45	3.15	0.7
229508	Bathygobius_laddi	Gobiidae	Perciformes	1.21	37.9	7.1	9.4	5	4.4	6.8	4.75	1.7
279836	Bathygobius_laddi	Gobiidae	Perciformes	1.03	37.3	7.3	7.9	5.3	4.1	4.85	4.55	1.1
94048	Bathygobius_lineatus	Gobiidae	Perciformes	3	53.07	10.87	12.07	7.95	7.91	7.19	7.22	1.26
50023	Bathygobius_lineatus	Gobiidae	Perciformes	6.2	71.06	16.08	16.01	9.91	10.61	10.1	8.43	1.32
128186	Bathygobius_lineatus	Gobiidae	Perciformes	16.2	91.77	18.81	21.32	12.75	13.25	12.68	12.84	2.1
340996	Bathygobius_mystacium	Gobiidae	Perciformes	0.51	28.6	5.8	5.9	4.2	2.6	3	3.6	1
340995	Bathygobius_mystacium	Gobiidae	Perciformes	1.62	43.2	9.5	9.5	6.1	3.5	4.4	5.3	1
398090	Bathygobius_mystacium	Gobiidae	Perciformes	2.82	53.7	10.5	11.6	7.9	5.4	5.7	7	1.4
340347	Bathygobius_ramosus	Gobiidae	Perciformes	0.95	35.7	7.3	7.7	4.1	4.1	5	4.25	1
167597	Bathygobius_ramosus	Gobiidae	Perciformes	4.34	58.6	11.8	12	6.95	6.3	7.3	7.2	1.7
88783	Bathygobius_ramosus	Gobiidae	Perciformes	6.49	67	12.75	17.6	10.05	8.9	11.9	8.2	2.3
193809	Bathygobius_soporator	Gobiidae	Perciformes	8.1	70.61	16.4	16.32	11.09	11.17	8.63	9.77	1.39
178263	Bathygobius_soporator	Gobiidae	Perciformes	16.1	94.8	20.04	21.38	14.32	13.76	12.52	13.44	1.81
342757	Bathygobius_soporator	Gobiidae	Perciformes	15.5	83.33	22.22	20.8	13.68	12.33	11.33	11.71	1.61
306797	Bathylagus_antarcticus	Bathylagidae	Osmeriformes	24.91	133.3	24.5	20.6	25	10.9	10.5	5.8	1.6
306796	Bathylagus_antarcticus	Bathylagidae	Osmeriformes	20.92	126.9	28.1	17.7	21.2	9.3	11.3	8.7	1.5
306794	Bathylagus_antarcticus	Bathylagidae	Osmeriformes	34.84	148.3	32.1	18.3	25	12.2	14.8	10.6	1.6
UNCAT	Bathylagus_euryops	Bathylagidae	Osmeriformes	35.1	154.19	29.26	20.42	31.23	18.2	19.87	7.59	1.41
410477	Bathylagus_euryops	Bathylagidae	Osmeriformes	47.5	170.8	35.8	20	26.01	15.13	12.89	8.99	1.61
UNCAT	Bathylagus_euryops	Bathylagidae	Osmeriformes	68	189.64	37.1	22	26.72	15.53	15.1	6.69	2.07
274671	Bathylagus_tenuis	Bathylagidae	Osmeriformes	13.5	114.6	23.1	13.5	15.4	10.1	7.7	8.2	1.4
274671	Bathylagus_tenuis	Bathylagidae	Osmeriformes	17.2	133	24.8	16.3	18.5	10.5	8.9	8.5	1.1
274671	Bathylagus_tenuis	Bathylagidae	Osmeriformes	20.5	135	25.7	14.7	19.9	11.6	10.6	8.8	1.2
207999	Bathymaster_caeruleofasciatus	Bathymasteridae	Perciformes	61.8	176.6	37.84	25.76	24.27	29.27	19.29	14.65	3.33
91562	Bathymaster_caeruleofasciatus	Bathymasteridae	Perciformes	117.5	209.05	38.47	38.3	32.15	32.12	30	18.31	3.93
91571	Bathymaster_caeruleofasciatus	Bathymasteridae	Perciformes	128.5	214.13	48.64	32.2	29.21	31.87	19.43	18.08	3.65
91566	Bathymaster_leurolepis	Bathymasteridae	Perciformes	11.7	105.3	19.4	12.6	11.3	9.7	8.7	7.9	1.6
24036	Bathymaster_signatus	Bathymasteridae	Perciformes	135.4	232.93	40.09	31.86	27.24	33.14	18.22	15.12	2.56
130269	Bathymaster_signatus	Bathymasteridae	Perciformes	136.7	237.52	43.95	31.73	31.7	33.35	22.71	17.15	2.76
334762	Bathymaster_signatus	Bathymasteridae	Perciformes	217	259.62	49.04	40.38	32.35	35.57	24.23	19.62	3.17
421538	Bathypterois_atricolor	Ipnopidae	Aulopiformes	12.28	118.64	17.43	14.78	12.17	21.09	9.19	9.28	1.99
135401	Bathypterois_atricolor	Ipnopidae	Aulopiformes	20.12	152.56	21.44	13.55	11.5	20.25	5.59	12.43	3.72
421469	Bathypterois_atricolor	Ipnopidae	Aulopiformes	54.95	123.32	21.81	19.55	13.69	27.12	7.56	9.75	2.41
407632	Bathypterois_grallator	Ipnopidae	Aulopiformes	52	204	30.7	20.41	18.22	45.49	8.31	13.61	4.04
436555	Bathypterois_grallator	Ipnopidae	Aulopiformes	115.9	270	39.27	28.49	26.04	55.97	12.21	18.38	6.62
436555	Bathypterois_grallator	Ipnopidae	Aulopiformes	158.2	287	39.6	27.62	20.94	62.14	10.8	19.61	7.35
366540	Bathypterois_phenax	Ipnopidae	Aulopiformes	24.2	156	20.9	15.8	11.1	21.2	3.5	11.1	3.8
366540	Bathypterois_phenax	Ipnopidae	Aulopiformes	28.5	165.9	23.4	17.3	10.9	23.1	3.5	11.7	2.8
366540	Bathypterois_phenax	Ipnopidae	Aulopiformes	32.8	173.8	24.5	16.9	12.2	24.6	3.9	11.6	3.6
316825	Bathysaurus_ferox	Bathysauridae	Aulopiformes	40.2	205	23.25	22.43	13.04	44.92	19.05	7.85	4.8
427378	Bathysaurus_ferox	Bathysauridae	Aulopiformes	84.7	264.6	23.94	32.25	18.89	61.32	26.02	12.13	5.49
405391	Bathysaurus_ferox	Bathysauridae	Aulopiformes	156.2	332	31.26	39.9	24.18	75.11	34.52	16.01	7.01
286832	Bathysolea_profundicola	Soleidae	Pleuronectiformes	23.5	135.29	48.37	11.36	21.44	10.43	7.93	10.91	1.01
286831	Bathysolea_profundicola	Soleidae	Pleuronectiformes	41.1	146.36	50.94	10.79	27.22	12.42	10.45	13.96	1.25
286831	Bathysolea_profundicola	Soleidae	Pleuronectiformes	39.9	148.47	53.47	9.59	26.5	8.36	5.21	14.39	0.77
268853	Bathyuroconger_vicinus	Congridae	Anguilliformes	61.7	451	27.9	17.2	18.2	26.3	4.7	1.8	0.5
268854	Bathyuroconger_vicinus	Congridae	Anguilliformes	173.8	573	38.3	32.2	24.9	32.8	24.5	1.7	0.5
198740	Bathyuroconger_vicinus	Congridae	Anguilliformes	259.8	685	45.3	29.5	25.3	34	13.6	2.1	0.7
263907	Batrochoglanis_raninus	Pseudopimelodidae	Siluriformes	15.6	79.6	18	28.2	9.8	18.65	24.35	9.4	1.5
263907	Batrochoglanis_raninus	Pseudopimelodidae	Siluriformes	21.4	89.5	22.35	30.7	10.8	20.75	26.7	11.1	1.35
376775	Batrochoglanis_villosus	Pseudopimelodidae	Siluriformes	7.96	65.4	18.9	21	8	11.6	15.1	5.2	1.1
376775	Batrochoglanis_villosus	Pseudopimelodidae	Siluriformes	61.79	130.1	34.3	42	17.1	26.9	34.7	15.2	1.9
199271	Bedotia_geayi	Bedotiidae	Atheriniformes	1.01	44.46	10	6.5	6.92	6.89	2.54	4.69	0.65
199271	Bedotia_geayi	Bedotiidae	Atheriniformes	1.47	47.8	10.48	7.68	7.26	7.71	3.85	5.07	0.58
199271	Bedotia_geayi	Bedotiidae	Atheriniformes	1.09	33.87	10.66	7.72	7.3	6.45	2.55	4.29	0.83
205438	Bellator_militaris	Triglidae	Scorpaeniformes	18.5	84.1	26.6	22.3	24	12	12	7.9	2.9
158262	Bellator_militaris	Triglidae	Scorpaeniformes	24.7	88.7	27.3	29.7	24.3	12	11.8	8.3	4.3
151976	Bellator_militaris	Triglidae	Scorpaeniformes	34.7	105	28.2	29.3	25.5	12.3	12.3	9.4	5.2
205444	Bellator_xenisma	Triglidae	Scorpaeniformes	7.5	62.06	19.64	19.06	16.11	11.95	8.3	5.05	1.97
41464	Bellator_xenisma	Triglidae	Scorpaeniformes	13.3	74.2	22.19	24.75	18.14	13.07	13.72	5.63	2.44
41444	Bellator_xenisma	Triglidae	Scorpaeniformes	17.8	86.73	23.16	25.04	20.69	16.58	15.65	6.44	2.66
227966	Belodontichthys_truncatus	Siluridae	Siluriformes	138.1	275.14	56.71	28.41	36	45.28	15.2	12.88	3.14
227966	Belodontichthys_truncatus	Siluridae	Siluriformes	130.2	263.23	57.42	25.03	34.38	42.15	14.93	11.98	3.35
227964	Belodontichthys_truncatus	Siluridae	Siluriformes	166.2	295	60.21	30.26	37.55	49.37	19.52	12.76	2.77
198408	Belone_belone	Belonidae	Beloniformes	15.8	289.29	12.97	9.44	11.4	83.05	3.63	4.64	2.32
201744	Belone_belone	Belonidae	Beloniformes	24.02	271.54	16.29	11.67	13.23	79.03	5.34	5.27	3.13
203157	Belone_belone	Belonidae	Beloniformes	35.38	279.77	18.08	13.35	14.36	72.38	6.21	5.93	2.66
381313	Belone_svetovidovi	Belonidae	Beloniformes	9.21	214.03	10.97	8.09	9.8	57.72	3.87	3.83	1.76
381313	Belone_svetovidovi	Belonidae	Beloniformes	8.91	189.94	11.03	7.77	9.52	41.18	3.02	3.99	1.79
245201	Belone_svetovidovi	Belonidae	Beloniformes	15.12	261.43	15.19	9.16	11.33	68.29	3.22	4.9	1.77
246185	Belonesox_belizanus	Poeciliidae	Cyprinodontiformes	17.39	108.89	19.52	15.24	12.6	23.55	4.14	12.5	1.81
134597	Belonesox_belizanus	Poeciliidae	Cyprinodontiformes	20.51	121.44	23.8	15.27	13.44	24.03	5.29	15.53	1.92
134593	Belonesox_belizanus	Poeciliidae	Cyprinodontiformes	27.15	131.76	24.59	17.34	13.88	27.01	5.37	16.03	2.3
227642	Belonion_dibranchodon	Belonidae	Beloniformes	0.03	36.19	1.2	1.31	1.08	11.6	0.67	0.44	0.29
227642	Belonion_dibranchodon	Belonidae	Beloniformes	0.05	44.66	1.55	1.55	1.52	16.3	0.86	0.52	0.32
227642	Belonion_dibranchodon	Belonidae	Beloniformes	0.05	42.75	1.57	1.77	1.6	14.41	0.82	0.47	0.33
259803	Belonoperca_chabanaudi	Serranidae	Perciformes	20.6	98	27.2	14.3	16.1	22.2	8	15.6	3.1
347529	Belonoperca_chabanaudi	Serranidae	Perciformes	21	105.5	28	13.9	18.2	24	8.8	16.2	2.9
338448	Belonoperca_chabanaudi	Serranidae	Perciformes	27.7	112.8	28.8	16.2	20.7	24.1	12.3	16.7	2.7
393985	Belontia_hasselti	Osphronemidae	Perciformes	19.5	83.66	38.03	14.49	18.27	8.83	4.7	14.24	1.47
393985	Belontia_hasselti	Osphronemidae	Perciformes	21.9	78.51	41.09	15.59	18.81	8.72	3.73	14.64	1.37
101248	Belontia_hasselti	Osphronemidae	Perciformes	40.1	93.83	48.91	17.83	22.1	10.72	6.71	18.9	1.81
327422	Belontia_signata	Osphronemidae	Perciformes	10.6	73.57	32.3	12.82	14.36	12.06	5.27	11.06	1.54
331455	Belontia_signata	Osphronemidae	Perciformes	17.7	82.04	36.29	14.57	18.55	11.97	6.01	12.35	1.55
327422	Belontia_signata	Osphronemidae	Perciformes	18.1	81.11	37.59	15.77	19.65	11.88	4.67	13.59	1.63
342025	Bembras_japonica	Bembridae	Scorpaeniformes	16.3	123.6	18.3	24.1	17.7	21.6	16.3	6.2	2.9
401066	Bembras_japonica	Bembridae	Scorpaeniformes	28.6	154	19.9	22.8	17	24.2	14.8	7.2	4.4
59653	Bembras_japonica	Bembridae	Scorpaeniformes	44.1	181.3	24.1	25.8	20.5	29.7	18.8	8.5	4.2
351309	Bembrops_heterurus	Bembropidae	NA	46.4	165.2	25.7	24.1	17.4	29.5	18.6	9.6	4.8
351312	Bembrops_heterurus	Bembropidae	NA	75.1	193.6	28.9	33.5	20.1	37.9	21.2	12.5	4.8
347265	Bembrops_heterurus	Bembropidae	NA	69	179.3	33.8	30.5	19.7	38.7	21.1	10.1	4.1
207276	Benthalbella_elongata	Scopelarchidae	Aulopiformes	3.27	100	9.6	8.3	10.8	20.6	5.9	4.6	0.7
208069	Benthalbella_elongata	Scopelarchidae	Aulopiformes	7.86	131.3	15.6	9.6	13.9	27.4	7.1	7.8	1.1
207279	Benthalbella_elongata	Scopelarchidae	Aulopiformes	11.37	139.3	16.4	11	14.8	28.8	7.7	8.3	2
207287	Benthalbella_infans	Scopelarchidae	Aulopiformes	0.64	57.69	4.91	3.2	6.56	11.05	2.26	2.2	0.94
207288	Benthalbella_infans	Scopelarchidae	Aulopiformes	0.53	50.78	5.78	4.82	5.49	9.8	3.25	1.99	0.85
207284	Benthalbella_macropinna	Scopelarchidae	Aulopiformes	8.3	129	18	10.5	16.2	22	4.5	5.7	1.5
207278	Benthalbella_macropinna	Scopelarchidae	Aulopiformes	25.2	183	23.1	13.5	20.6	28.4	4.5	9.6	2.4
206905	Benthalbella_macropinna	Scopelarchidae	Aulopiformes	58.8	214	34.4	15.2	21.7	37.3	5.7	16.4	3.7
108358	Benthodesmus_elongatus	Trichiuridae	Perciformes	7.1	394	10.7	6.4	8.8	26.2	2.5	0.7	0.8
UNCAT	Benthodesmus_simonyi	Trichiuridae	Perciformes	14.9	530	10.89	8.54	13.14	37.04	4.88	0.92	0.9
157944	Benthodesmus_simonyi	Trichiuridae	Perciformes	26.2	543	13.63	8.98	14.19	40.08	5.59	1	1.16
268347	Benthodesmus_simonyi	Trichiuridae	Perciformes	61.9	670	19.51	11.5	18.43	49.45	6.78	1.26	1.21
190140	Benthophilus_stellatus	Gobiidae	Perciformes	2.2	53.8	8.1	15.4	5.9	8.9	8.3	3.6	1
418456	Benthosema_fibulatum	Myctophidae	Myctophiformes	6.15	77.6	16.5	12.6	13.6	16.3	7.7	6.3	1
417804	Benthosema_fibulatum	Myctophidae	Myctophiformes	6.16	76.3	18	12.4	13.8	16	6.8	7.1	1.2
417809	Benthosema_fibulatum	Myctophidae	Myctophiformes	6.59	79.5	19.6	12.1	13.9	16.7	7.4	6.6	1.1
33284	Benthosema_glaciale	Myctophidae	Myctophiformes	1.68	48.91	12.16	6.4	8.73	10.15	2.68	3.8	0.82
427363	Benthosema_glaciale	Myctophidae	Myctophiformes	2.1	58.87	13.43	7.25	8.42	11.59	2.48	4.25	1
427363	Benthosema_glaciale	Myctophidae	Myctophiformes	2.06	56.83	13.94	7.18	10.77	11.9	2.41	4.07	1.16
422563	Benthosema_panamense	Myctophidae	Myctophiformes	1.4	43.8	11.5	5.8	7	9.9	3.1	4.2	1.2
422563	Benthosema_panamense	Myctophidae	Myctophiformes	1.52	45.2	11.6	5.9	6.4	9.5	3.7	3.8	1
422563	Benthosema_panamense	Myctophidae	Myctophiformes	1.7	48.1	12	5.9	7.1	9.5	3.5	4	1.5
400134	Benthosema_pterotum	Myctophidae	Myctophiformes	0.9	40.25	10.04	5.17	7.52	8.48	3.34	3.11	0.95
304444	Benthosema_pterotum	Myctophidae	Myctophiformes	1.1	40.34	10.23	6.12	7.56	8.89	3.71	3.44	0.97
74667	Benthosema_pterotum	Myctophidae	Myctophiformes	1	41.95	10.78	5.31	7.73	8.88	3.68	3.71	0.9
418296	Benthosema_suborbitale	Myctophidae	Myctophiformes	0.14	25.4	5.36	2.65	5.6	4.43	1.22	1.75	0.54
417521	Benthosema_suborbitale	Myctophidae	Myctophiformes	0.23	24.8	6.14	2.96	5.45	NA	1.14	2.01	0.51
418280	Benthosema_suborbitale	Myctophidae	Myctophiformes	0.21	26.31	6.36	3.57	4.86	5.22	1.68	1.96	0.57
305938	Beryx_splendens	Berycidae	Beryciformes	57.66	145.8	56.1	25.4	38.1	29.2	12.8	13.1	2.6
407689	Beryx_splendens	Berycidae	Beryciformes	108.36	177.24	62	29.9	44.2	35	16.8	16.5	4.2
407592	Beryx_splendens	Berycidae	Beryciformes	145.6	182.15	68.4	31.8	48.1	37.7	17.1	17.7	4.5
230335	Betta_anabatoides	Osphronemidae	Perciformes	1.24	40.35	10.9	7.6	6.3	4.7	2.35	7.35	0.7
230339	Betta_edithae	Osphronemidae	Perciformes	1.63	39	12.2	6.4	6.6	4.75	3.6	7.35	0.9
230339	Betta_edithae	Osphronemidae	Perciformes	1.58	40	12.9	7.4	6.5	5.2	3	7.4	0.65
230339	Betta_edithae	Osphronemidae	Perciformes	1.76	40.8	12.9	7.2	8.35	5.5	5	7.7	0.6
331468	Betta_fusca	Osphronemidae	Perciformes	8	62.65	19.63	15.28	11.99	8.2	6.99	11.43	2.07
331468	Betta_fusca	Osphronemidae	Perciformes	8.3	65.86	20.93	15.06	11.8	7.56	6.31	12.08	1.67
331468	Betta_fusca	Osphronemidae	Perciformes	10.8	74.75	22.68	16.8	13.7	7.59	7.52	14.69	1.61
321868	Betta_macrostoma	Osphronemidae	Perciformes	3.4	54.1	12.1	11.2	7.8	8.6	4.7	8.2	1.2
227716	Betta_macrostoma	Osphronemidae	Perciformes	3.76	53.5	12.5	11.15	8.2	8.25	5.25	8.2	1.35
227716	Betta_macrostoma	Osphronemidae	Perciformes	5.09	61.8	13.5	12.6	9.8	9.5	7.25	9.25	1.6
98855	Betta_ocellata	Osphronemidae	Perciformes	4.89	63.25	13.3	12.3	8.8	8.2	2.85	8.9	1
98856	Betta_ocellata	Osphronemidae	Perciformes	5.9	63.6	16.9	13	10.3	8.9	2.9	9.7	1.1
100972	Betta_picta	Osphronemidae	Perciformes	1.1	37.54	10.54	7.22	6.71	3.74	3.28	6.41	0.64
100972	Betta_picta	Osphronemidae	Perciformes	1.4	38.75	11.15	8.36	6.62	3.77	3.62	7.37	0.71
32710	Betta_picta	Osphronemidae	Perciformes	9.5	72.07	19.84	13.34	12.63	9.08	6.81	12.92	2.55
109637	Betta_prima	Osphronemidae	Perciformes	1.8	39.35	13.07	8.03	8.11	5.31	3.02	7.43	1.2
229266	Betta_pugnax	Osphronemidae	Perciformes	3.52	49.25	15.1	10.2	9.2	5.6	4.8	9.15	1.1
330874	Betta_pugnax	Osphronemidae	Perciformes	6.85	60.1	18.3	14.1	11.1	6.5	6.4	12.1	1.15
330956	Betta_pugnax	Osphronemidae	Perciformes	11.07	70.2	21.3	16.3	12	8.7	8.9	13.6	1.6
107821	Betta_splendens	Osphronemidae	Perciformes	0.8	32.38	8.72	5.83	5.43	1.9	1.75	4.83	0.91
107864	Betta_splendens	Osphronemidae	Perciformes	0.7	30.87	9.43	5.27	5.45	2.07	1.8	5.32	0.86
107864	Betta_splendens	Osphronemidae	Perciformes	0.9	31.77	10.44	6.19	5.82	2.15	1.81	6.09	0.86
405347	Bidyanus_bidyanus	Terapontidae	Perciformes	50.2	120.08	42.48	22.32	17.65	12.7	8.73	13.86	4.72
4017	Bidyanus_bidyanus	Terapontidae	Perciformes	159	201.58	63.59	31.26	28.92	17.77	15.7	22.59	4.4
42016	Bidyanus_bidyanus	Terapontidae	Perciformes	153.7	190.76	66.37	32.92	32.74	18.5	16.67	21.06	5.54
175893	Biotodoma_cupido	Cichlidae	Perciformes	16.35	77.2	35.6	12.1	27.5	9.9	7.1	10.5	1.4
284452	Biotodoma_cupido	Cichlidae	Perciformes	20.42	85.2	37.8	14.9	27	10.7	6.6	10.9	1.8
175925	Biotodoma_cupido	Cichlidae	Perciformes	23.31	83.1	38.5	14.2	29.5	19.8	7.3	11.5	1.6
286490	Bivibranchia_velox	Hemiodontidae	Characiformes	1.5	51.6	7.3	6.3	6.4	6.2	2	3.2	0.8
286490	Bivibranchia_velox	Hemiodontidae	Characiformes	2	55.8	8.6	7.3	7.8	6.3	2.4	3.2	1.4
268490	Bivibranchia_velox	Hemiodontidae	Characiformes	2.5	59.3	9.3	7.6	7.4	5.3	1.8	3.8	1.4
263127	Biwia_zezera	Cyprinidae	Cypriniformes	1.91	49.34	9.55	6.45	5.87	2.95	2.53	3.15	0.61
59604	Biwia_zezera	Cyprinidae	Cypriniformes	1.8	52.15	10.39	6.73	5.73	4.33	2.75	3.11	0.52
263127	Biwia_zezera	Cyprinidae	Cypriniformes	4.04	61.54	13.29	10.12	8.06	4.17	3.32	3.94	0.68
61520	Blepsias_cirrhosus	Hemitripteridae	Scorpaeniformes	11.2	87.9	25.6	12.9	13.1	10.9	7.9	4.8	1.2
60808	Blepsias_cirrhosus	Hemitripteridae	Scorpaeniformes	33.7	117.1	38.2	19.2	20.3	15.7	14.3	6.3	2.3
42046	Blepsias_cirrhosus	Hemitripteridae	Scorpaeniformes	40.7	137.1	40.9	22.1	22.4	17.8	13.6	8	2.5
271218	Blicca_bjoerkna	Cyprinidae	Cypriniformes	52.2	123.68	52.96	19.82	18	8.68	4.08	13.27	2.33
28598	Blicca_bjoerkna	Cyprinidae	Cypriniformes	71.3	141.56	58.88	19.71	22.79	10.18	8.72	12.42	3.28
41099	Blicca_bjoerkna	Cyprinidae	Cypriniformes	110.8	177.73	70.52	22.71	25.23	13.19	5.95	18.73	2.98
395397	Bodianus_bilunulatus	Labridae	Perciformes	515	251.5	91.9	51.5	55.8	39.5	26.3	41.9	8.9
409453	Bodianus_bilunulatus	Labridae	Perciformes	579	267	103.6	45.9	58.8	40.9	29	43.6	9.1
409481	Bodianus_bilunulatus	Labridae	Perciformes	951	309.5	120.8	57.2	74.2	48.7	32.4	50.1	12.3
400285	Bodianus_mesothorax	Labridae	Perciformes	35.5	113.54	39.71	16.2	20.48	16.84	4.92	18.51	2.71
152805	Bodianus_mesothorax	Labridae	Perciformes	44.8	119.83	43.18	18.65	24.37	18.54	8.55	18.16	2.22
154032	Bodianus_mesothorax	Labridae	Perciformes	62.9	130.74	52.99	21.11	25.18	21.56	9.4	23.89	5.08
399522	Bodianus_perditio	Labridae	Perciformes	1277	340	142.6	66.43	87.21	55.38	41.32	55.16	12.54
439330	Bodianus_rufus	Labridae	Perciformes	141.8	171.68	60.35	28.85	39.4	26.11	15.77	29.07	5.26
38403	Bodianus_rufus	Labridae	Perciformes	188.5	196.89	70.99	39.56	44.49	31.91	15.43	34.5	4.81
13043	Bodianus_rufus	Labridae	Perciformes	323.4	218.19	77.03	36.33	47.24	35.21	20.9	41.11	6.49
94529_2	Bodianus_scrofa	Labridae	Perciformes	220.1	224.54	74.24	31.42	43.12	35.46	22.23	34.04	5.6
94529_1	Bodianus_scrofa	Labridae	Perciformes	447.7	256.36	90.68	42.89	57.06	49.41	31.58	44.72	9.33
23328	Bodianus_scrofa	Labridae	Perciformes	471.8	266.06	96.17	43.5	65.75	43.74	33.22	45.99	6.81
157303	Bolbometopon_muricatum	Scaridae	Perciformes	507	270	100.3	39.1	75.9	22.8	20.7	39.6	10.4
157253	Bolbometopon_muricatum	Scaridae	Perciformes	1440	390	148.8	52.2	116.3	39.6	34	51	11.2
160314	Bolbometopon_muricatum	Scaridae	Perciformes	1983	434	177.01	67.8	141.17	29.47	36.49	58.44	12.68
279314	Boleophthalmus_boddarti	Gobiidae	Perciformes	13.1	88.83	16.51	16.11	12.62	11.03	9.88	8.39	1.52
103352	Boleophthalmus_boddarti	Gobiidae	Perciformes	28.4	113.45	23.36	23.2	16.9	14.81	13.56	11.06	1.95
103353	Boleophthalmus_boddarti	Gobiidae	Perciformes	30.9	122.9	25.2	22.43	14.9	16.2	13.05	11.91	2.85
139356	Boleophthalmus_pectinirostris	Gobiidae	Perciformes	7.01	79.4	12.9	13	10.1	10.2	8.1	7	2.8
179158	Boleophthalmus_pectinirostris	Gobiidae	Perciformes	11.19	86.1	16.7	15.4	12.6	10	12.5	8.1	3.8
86026	Boleophthalmus_pectinirostris	Gobiidae	Perciformes	15.53	105.8	16.9	17	12.9	13.9	12.1	8.7	3.6
206773	Bolinichthys_distofax	Myctophidae	Myctophiformes	7.94	83.2	20.1	13	13.9	20	7	7.2	1
206773	Bolinichthys_distofax	Myctophidae	Myctophiformes	8.26	84.4	20.6	13.4	13.9	20.7	7.3	6.8	1.1
206773	Bolinichthys_distofax	Myctophidae	Myctophiformes	8.55	87.3	21.1	13.6	14.9	20.8	8.1	7.2	1
327007	Bolinichthys_indicus	Myctophidae	Myctophiformes	5.7	80.72	18	11.23	14.23	16.56	7.44	6.77	1.98
327007	Bolinichthys_indicus	Myctophidae	Myctophiformes	7	83.09	18.39	12.32	16.68	19.6	10.45	8.04	2.26
327007	Bolinichthys_indicus	Myctophidae	Myctophiformes	8.9	85.49	20.3	13.34	17.78	21.2	9.79	7.17	1.59
418615	Bolinichthys_longipes	Myctophidae	Myctophiformes	0.75	37.5	8.4	5.5	6	7.8	3.8	3.2	0.5
418313	Bolinichthys_longipes	Myctophidae	Myctophiformes	1.88	51.3	10.8	8.6	8.1	10.1	5.3	3.9	0.6
418994	Bolinichthys_longipes	Myctophidae	Myctophiformes	1.62	52.6	10.9	7.8	7.6	10.1	4.1	3.6	0.5
253917	Bolinichthys_supralateralis	Myctophidae	Myctophiformes	1.19	47.3	9.2	7.3	7	11.1	5.3	3.6	0.5
253920	Bolinichthys_supralateralis	Myctophidae	Myctophiformes	5.64	73.8	17.6	12.2	11.9	17.3	7	6.3	1
253922	Bolinichthys_supralateralis	Myctophidae	Myctophiformes	11.35	90.7	21.4	16	14.8	21.3	11	7.6	1.1
337773	Bollmannia_communis	Gobiidae	Perciformes	2.64	51.3	11.5	8.2	9.35	7.6	5.1	6.2	1.35
364236	Bollmannia_communis	Gobiidae	Perciformes	2.59	49.05	11.95	8.9	9	7.5	5.45	5.1	1.35
197729	Bollmannia_communis	Gobiidae	Perciformes	4.32	61.7	13.35	10.5	10.15	8.6	6.25	6.3	1.6
203294	Bonapartia_pedaliota	Gonostomatidae	Stomiiformes	0.77	49.72	8.55	3.32	6.79	11.98	2.69	3.49	1.11
186288	Bonapartia_pedaliota	Gonostomatidae	Stomiiformes	1.54	54.72	10.49	4.23	9.02	14.46	3.75	5.15	1.13
100662	Bonapartia_pedaliota	Gonostomatidae	Stomiiformes	2.05	66.46	12.82	4.69	10.85	16.54	3.98	4.22	1.35
42139	Boops_boops	Sparidae	Perciformes	88.7	171.23	42.38	26.76	27.39	16.81	12.01	12.87	5.05
42140	Boops_boops	Sparidae	Perciformes	105.8	172.77	47.49	27.98	26.52	15.88	9.28	14.47	5.21
10180	Boops_boops	Sparidae	Perciformes	165.7	224.29	58.72	32.22	29.35	20.51	11.63	15.35	6.17
229241	Boraras_maculatus	Cyprinidae	Cypriniformes	NA	12.3	3.3	2.1	1.6	1.7	1.3	1.2	0.4
229241	Boraras_maculatus	Cyprinidae	Cypriniformes	0.05	13.4	3.6	2.1	2.1	1.5	1.4	1.4	0.5
101267	Boraras_maculatus	Cyprinidae	Cypriniformes	0.07	17	4.3	2.2	2.5	1.7	1.5	1.6	0.6
211611	Boreogadus_saida	Gadidae	Gadiformes	18.92	140.61	22.35	21	18.17	21.26	17.21	3.77	0.95
49731	Boreogadus_saida	Gadidae	Gadiformes	44.9	185.75	31.27	22.78	23.7	28.11	17.52	5.61	0.97
92098	Boreogadus_saida	Gadidae	Gadiformes	64.66	197.2	36.9	22.81	24.32	27.84	16.6	5.95	1.54
436531	Borostomias_antarcticus	Stomiidae	Stomiiformes	47.79	208.6	30.29	18.23	23.02	41.76	14.34	11.18	3.32
219974	Borostomias_antarcticus	Stomiidae	Stomiiformes	103.83	283	41.89	22.26	31.21	50.08	18.37	14.8	3.79
UNCAT	Borostomias_antarcticus	Stomiidae	Stomiiformes	130.9	256.23	44.92	23.85	28.25	52.34	19.17	15.31	4.15
359086	Borostomias_elucens	Stomiidae	Stomiiformes	80.3	220.59	45.3	19.3	24.3	46.8	17	13.9	4
298688	Borostomias_elucens	Stomiidae	Stomiiformes	135	266.7	46.3	28.3	28.2	53.5	21.8	14.1	5
298687	Borostomias_elucens	Stomiidae	Stomiiformes	167.5	307.45	51.8	32.3	33.7	60.2	28.1	18	8.5
301261	Borostomias_panamensis	Stomiidae	Stomiiformes	54.7	219	30.1	17.3	21.6	41.4	11.6	11.5	4.2
256956	Borostomias_panamensis	Stomiidae	Stomiiformes	51.1	222	30.4	17.7	22.7	39.5	10.2	12.9	4.2
265021	Borostomias_panamensis	Stomiidae	Stomiiformes	51.3	211	34.1	15	22	40.6	10.7	10.6	3.4
406845_1	Bostockia_porosa	Percichthyidae	Perciformes	19.9	100.21	25.32	17.52	16.97	15.6	13.37	12.1	1.74
406845_2	Bostockia_porosa	Percichthyidae	Perciformes	21.3	94.18	26.95	18.06	16.49	16.07	15.01	12.08	2.05
218841	Bostockia_porosa	Percichthyidae	Perciformes	21.2	95.7	29.08	16.64	16.29	16.51	11.82	13.3	1.55
161192	Bostrychus_sinensis	Eleotridae	Perciformes	7.6	79.15	15.29	14.35	8.58	12.73	9.25	10.87	2.6
389853	Bostrychus_sinensis	Eleotridae	Perciformes	11.9	95.25	17.96	20.07	11.58	20.15	18.46	12.63	3.4
[truncated: 14,524 more rows]
